# Supplementary material for: Optimization of cancer immunotherapy through pyroptosis: A pyroptosis-related signature predicts survival benefit and potential synergy for immunotherapy in glioma
Source: Front Immunol. 2022 Aug 3;13:961933. doi: 10.3389/fimmu.2022.961933 (PMC9382657; doi:10.3389/fimmu.2022.961933)
Supplement: Supplementary file 2 [file Table_1.xlsx]

## Sheet: 基线资料表_2021-07-08_15_36_08
Supplementary Table 1. Baseline clinical characteristics of TCGA-663, CGGA-325, and CGGA-693 cohorts
Characteristic	levels	TCGA cohort	CGGA_325 cohort	CGGA_693 cohort
n		663	325	693
Status, n (%)	Alive	415	96	266
	Dead	247	220	397
Age, n (%)	<45y	319	191	382
	>=45y	344	134	310
Gender, n (%)	female	282	122	295
	male	381	203	398
Grade, n (%)	WHO II	248	103	188
	WHO III	261	79	255
	WHO IV	153	139	249
IDH1 status, n (%)	IDH1 mutant	414	175	356
	IDH1 wildtype	222	149	286
1p19q codeletion, n (%)	1p19q codel	165	67	145
	1p19q non-codel	472	250	478
MGMT promoter status, n (%)	MGMT methylated	458	157	315
	MGMT unmethylated	154	149	227
OS(years), mean ± SD		2.29 ± 2.44	3.98 ± 4.03	3.29 ± 2.74
