# Supplementary material for: Optimization of cancer immunotherapy through pyroptosis: A pyroptosis-related signature predicts survival benefit and potential synergy for immunotherapy in glioma
Source: Front Immunol. 2022 Aug 3;13:961933. doi: 10.3389/fimmu.2022.961933 (PMC9382657; doi:10.3389/fimmu.2022.961933)
Supplement: Supplementary file 3 [file Table_2.xlsx]

## Sheet: Sheet1
Supplementary Table 2. List of pyroptosis-related genes
Number	Gene symbol
1	SARM1
2	CASP8
3	GSDMB
4	P2RX7
5	NLRC4
6	NLRP1
7	GZMB
8	MEFV
9	PYCARD
10	GSDMD
11	GSDME
12	PANX1
13	IL1B
14	MAP3K7
15	TLR4
16	CASP1
17	CASP5
18	GZMA
19	GSDMC
20	IL18
21	NLRP3
22	AIM2
23	CASP3
24	STAT3
25	CASP4
26	NAIP
