# Supplementary material for: Optimization of cancer immunotherapy through pyroptosis: A pyroptosis-related signature predicts survival benefit and potential synergy for immunotherapy in glioma
Source: Front Immunol. 2022 Aug 3;13:961933. doi: 10.3389/fimmu.2022.961933 (PMC9382657; doi:10.3389/fimmu.2022.961933)
Supplement: Supplementary file 4 [file Table_3.xlsx]

## Sheet: Sheet1
Supplementary Table 3. Specific primers used in RT-qPCR
Gene symbol	Primers	Sequence (5' to 3')
ACTB	F	CATGTACGTTGCTATCCAGGC
	R	CTCCTTAATGTCACGCACGAT
CASP5	F	CTGTTAGCTATGGCTGAAGACAG
	R	ATGTTTGTCCAGCCACGTTGT
GSDMB	F	ATGTAGACTCAACGGGAGAGTT
	R	GTAGCCAGATACTGCTGGGATA
GZMA	F	CCCTATCCATGCTATGACCCA
	R	AGTATCGGACCAAGATGCACTAT
GZMB	F	TACCATTGAGTTGTGCGTGGG
	R	GCCATTGTTTCGTCCATAGGAGA
MEFV	F	TAAGACCCCTAGTGACCATCTG
	R	TTCCCCATAGTAGGTGACCAG
NLRC4	F	TGCATCATTGAAGGGGAATCTG
	R	GATTGTGCCAGGTATATCCAGG
SARM1	F	TCAAGCATTCGGAGGAGACAT
	R	CGCTTCTCTACCATGCGTC
STAT3	F	ACCAGCAGTATAGCCGCTTC
	R	GCCACAATCCGGGCAATCT
