# Supplementary material for: Optimization of cancer immunotherapy through pyroptosis: A pyroptosis-related signature predicts survival benefit and potential synergy for immunotherapy in glioma
Source: Front Immunol. 2022 Aug 3;13:961933. doi: 10.3389/fimmu.2022.961933 (PMC9382657; doi:10.3389/fimmu.2022.961933)
Supplement: Supplementary file 5 [file Table_4.xlsx]

## Sheet: Sheet2
Supplementary Table 4. Expression matrix of pyroptosis-related genes in TCGA cohort
Samples	Cluster	SARM1	CASP8	GSDMB	P2RX7	NLRC4	NLRP1	GZMB	MEFV	PYCARD	GSDMD	GSDME	PANX1	IL1B	MAP3K7	TLR4	CASP1	CASP5	GZMA	GSDMC	IL18	NLRP3	AIM2	CASP3	STAT3	CASP4	NAIP
TCGA-02-0047-01	C1	2.01116	1.19937	0.624499	11.2725	1.52977	57.6379	0.228025	0.251655	5.52802	2.71393	7.96422	9.30451	2.65401	7.9827	8.70657	5.73561	0.419746	0.27684	0.548301	5.82008	2.4557	1.21961	12.5327	34.3184	3.04934	0.320002
TCGA-02-0055-01	C1	0.538481	1.91743	0.669933	1.32416	2.07868	5.76495	4.05635	0.916972	14.3027	16.4028	4.91232	14.8337	6.74224	8.12344	9.27608	9.32053	0.555137	4.91929	0.100406	5.49278	2.62753	7.56225	29.0049	26.2551	7.22387	0.307462
TCGA-02-2483-01	C2	2.38309	0.832676	0.932537	11.4656	1.61769	7.9977	0.982298	0.128261	6.47263	2.25522	4.25042	12.6829	2.553	7.14266	7.56186	3.95569	0.388248	1.48751	0.0446865	6.60683	1.02371	0.922983	16.3524	20.677	1.53588	0.0826933
TCGA-02-2485-01	C1	2.52817	1.07218	2.46854	2.19219	0.626468	18.2344	1.14285	0.0440298	3.168	6.69385	5.61153	5.64739	4.46152	7.73323	2.53517	6.09915	0.253229	1.61389	0.0867809	2.78546	1.00804	0.897723	21.2619	30.2666	1.57906	0.142747
TCGA-02-2486-01	C1	0.75018	2.30047	0.379694	3.27248	2.20771	26.7593	0.568698	0.205694	10.4435	8.91265	12.8629	6.39247	4.14694	6.56726	5.09648	16.051	1.2008	5.01587	0.0241319	11.4592	2.66423	1.7504	11.6173	31.6331	9.12034	0.248092
TCGA-06-0125-01	C1	2.74515	2.09911	1.40384	6.03838	0.581981	17.3663	0.116981	0.144619	2.69414	6.56383	7.24571	8.25267	1.10182	8.90735	1.90867	2.55411	0.195842	0.143602	0.0312543	2.15641	0.944566	0.0365157	28.1205	28.9544	1.71116	0.196645
TCGA-06-0129-01	C1	4.25559	1.86442	4.72221	19.032	1.97122	12.1133	0.132189	0.325122	9.72461	3.9083	8.68341	12.3538	7.0246	9.8744	7.43451	7.14201	1.13646	1.18922	0.00635717	9.62406	2.96423	2.10751	8.26115	24.1764	2.21068	0.582321
TCGA-06-0130-01	C1	0.79389	4.44208	1.29813	8.09228	2.43972	4.41408	3.20006	0.945691	21.33	13.838	6.51732	11.3236	8.60131	7.60197	17.1615	18.6388	0.831082	19.169	0.157474	18.6119	3.42149	4.28598	22.653	21.9927	7.68157	0.726315
TCGA-06-0132-01	C1	0.682185	1.31885	0.229485	6.31278	2.26195	22.4109	0.661251	0.175174	20.2622	4.29013	9.59308	6.00901	5.83356	6.36907	7.70505	6.63203	0.613979	2.11215	0.265004	17.6079	2.53578	0.2875	11.2492	15.6855	5.4282	0.282561
TCGA-06-0138-01	C1	1.13172	1.46726	1.19547	5.60982	1.04833	30.5883	0.563976	0.186439	10.7255	5.63977	7.73245	3.43935	10.1237	5.64761	7.24777	7.46221	0.51598	2.49809	0.0699932	15.277	2.00201	0.792205	23.2438	21.1198	5.06607	0.286032
TCGA-06-0139-01	C1	0.75144	3.86863	1.24008	7.6392	5.34018	9.06013	2.22416	0.852806	35.8086	11.8304	8.23891	7.17799	11.4158	5.75893	21.1966	17.1952	1.07952	12.8715	0.178272	36.3939	2.98445	0.967025	19.1507	26.278	17.6917	0.926849
TCGA-06-0141-01	C1	0.857222	3.75147	0.976266	9.02411	1.60087	12.8521	1.95174	0.499083	12.1917	11.3975	12.0759	6.73642	3.52837	5.4974	10.9961	7.55128	0.484356	4.45636	0.262813	19.7706	1.82552	0.402097	13.464	14.9592	5.51591	0.451603
TCGA-06-0156-01	C1	2.78139	1.959	1.51469	11.7765	1.98421	13.46	0.909221	0.740114	6.41989	7.78679	7.89013	12.8857	10.7022	9.52134	16.5984	8.60842	0.615247	3.70205	0.190683	6.37364	2.43369	1.28812	22.3288	29.39	9.00461	0.28803
TCGA-06-0157-01	C1	2.01781	1.27246	1.06598	4.21111	1.01727	29.0283	0.486414	0.134283	5.59595	5.8261	7.15214	4.36237	3.47725	6.7644	5.37245	5.89131	0.270985	2.4786	0.126987	4.09649	1.7066	0.478279	21.6319	26.8217	2.16201	0.228808
TCGA-06-0158-01	C1	2.60838	1.44831	1.63361	8.53807	1.07283	32.7496	0.181963	0.296839	5.52057	11.1126	8.06584	6.3118	6.45075	7.24996	4.79418	5.64859	0.0806377	0.861579	0.0687568	5.1431	2.5406	0.264729	15.132	36.4123	2.62099	0.186998
TCGA-06-0168-01	C1	1.37222	1.78275	0.387516	2.96188	1.2854	24.1255	1.27423	0.27134	16.089	14.2011	8.04659	6.25697	4.30267	5.25831	6.06402	8.39784	0.462009	2.28535	0.362105	5.50426	1.63208	0.406791	15.6457	31.9218	3.10859	0.0687264
TCGA-06-0174-01	C2	2.40079	0.584563	0.788719	6.58459	0.730199	12.4659	0.180042	0.105432	3.02063	1.70071	6.81236	8.84565	0.91627	7.51654	2.90805	1.91205	0.265954	0.26048	0.0577231	2.3361	0.872253	0.684941	20.1841	23.6756	1.9256	0.104592
TCGA-06-0178-01	C1	0.837175	1.145	1.56191	11.9447	1.24823	16.6311	0.552135	0.1043	10.6364	3.58594	5.26518	3.48513	3.76641	3.20267	10.4043	4.81146	0.426218	1.77098	0.599582	9.67756	1.03018	0.562916	9.48375	14.7672	2.84352	0.229833
TCGA-06-0184-01	C1	0.534024	2.38681	0.537597	4.38952	1.34561	8.5853	0.189745	0.305564	17.0512	16.5518	15.5834	3.57056	2.50163	4.86623	7.16042	12.0337	0.360369	0.919813	0.0391075	14.168	2.40401	0.152303	11.0757	22.2009	4.39346	0.255302
TCGA-06-0187-01	C1	1.67229	1.65402	0.685499	3.57195	0.761566	12.4645	0.304266	0.186663	4.91094	9.89423	4.09474	6.60788	12.8434	3.89527	3.71847	10.2219	0.436614	0.708902	0.111486	2.55159	1.46119	0.132289	17.4467	35.0667	4.56999	0.320207
TCGA-06-0190-01	C1	1.13453	2.57594	0.723518	5.163	1.13502	15.621	0.289906	0.414989	9.09836	11.9224	10.3091	7.8952	12.6252	8.66627	7.74375	8.95987	0.342594	3.9655	0.131674	7.68754	2.75647	1.41397	21.1811	31.2384	4.8733	0.334443
TCGA-06-0210-01	C1	1.6633	1.9273	0.718504	4.89404	1.10802	8.84639	0.335594	0.526682	7.00164	7.79332	11.6451	7.18236	5.97104	8.06437	5.04514	8.50241	0.987497	1.35595	0.0516453	6.54427	2.13419	0.461973	24.3834	35.9194	5.19727	0.440023
TCGA-06-0211-01	C1	2.04241	1.65316	0.725648	4.32523	1.29841	16.39	0.439913	0.257612	6.50963	6.44216	6.37355	6.73223	5.7366	7.4446	4.01529	5.96146	0.603713	0.425548	0.0750697	3.20004	2.12143	0.169434	25.8733	41.8845	5.39488	0.391496
TCGA-06-0219-01	C1	0.549898	1.94082	0.926398	5.22263	0.835931	23.952	0.417043	0.117587	9.2767	6.99498	6.88591	3.9669	3.11147	5.22015	8.70364	10.9031	0.465457	2.2672	0.185705	9.52881	0.682648	0.227816	24.6963	16.4521	5.85408	0.217646
TCGA-06-0238-01	C2	1.29664	1.24305	1.14446	8.10512	1.13589	13.7531	0.842462	0.0730881	10.2181	4.46203	5.64125	5.39002	5.45354	6.65545	5.59545	6.19085	0.248893	3.47189	0.157559	8.77849	1.39289	0.646481	15.5285	15.3433	3.42819	0.152725
TCGA-06-0644-01	C1	0.716353	3.58111	0.196634	3.11004	0.976696	5.25658	0.557453	0.136018	9.07637	6.11691	7.30629	12.7287	3.77459	6.42916	10.6252	6.15312	0.48231	3.54026	0.102128	5.6226	1.57082	11.8948	23.8183	25.6497	7.27069	0.155523
TCGA-06-0645-01	C1	1.30676	1.64084	0.628506	2.83466	3.13558	17.8695	2.06876	0.424012	13.2934	7.52333	7.36797	7.46208	20.8703	6.20571	6.48592	10.38	0.982262	1.46931	0.120809	13.0829	2.85774	0.311351	15.0532	48.2899	8.1665	0.515062
TCGA-06-0646-01	C1	3.07966	2.69394	1.38416	12.1497	1.25631	31.0393	0.322669	0.220447	8.91488	9.82731	8.67259	10.6875	34.4811	8.30972	5.98105	5.7689	1.59334	1.06704	0.147786	6.61628	3.24498	0.992824	25.5467	38.9	4.03368	0.32362
TCGA-06-0649-01	C1	1.43328	2.62362	0.876154	7.53811	1.27877	22.8926	0.312797	0.264584	11.0125	10.7214	9.57148	5.69385	2.61355	7.41329	12.2926	4.57509	0.231029	3.20897	0.225643	11.924	2.74734	1.52562	15.9941	24.0273	4.98102	0.183003
TCGA-06-0686-01	C2	2.15933	0.727232	0.92126	12.8684	0.798212	13.6894	0.275389	0.197105	5.0687	2.70898	6.03682	6.37723	2.71935	6.18918	2.17682	2.48682	0.298319	0.482941	0.220731	3.23648	1.01652	0.967084	13.7165	22.9936	1.93383	0.12254
TCGA-06-0743-01	C1	2.22805	1.93264	2.01733	7.3161	0.539934	30.2256	0.761957	0.196328	7.10706	15.0509	8.95673	4.39522	4.62552	6.20348	3.42828	3.84927	0.405197	2.54951	0.403079	3.95193	1.28825	0.13914	35.825	19.4283	3.28937	0.339048
TCGA-06-0744-01	C2	2.07575	1.39134	4.81582	5.59157	0.739943	16.3389	0.41381	0.0628255	5.76765	5.10624	4.63037	2.90526	1.96277	6.3826	4.01568	3.84205	0.298844	1.11272	0.0147413	4.27077	1.09105	0.1507	10.3987	17.3848	2.28593	0.26597
TCGA-06-0745-01	C1	1.50621	1.08308	0.846502	6.06852	0.932625	27.2634	0.264749	0.125506	10.6239	7.98331	11.0107	6.09656	6.33173	5.94184	5.10035	3.57888	0.335212	1.15407	0.0121258	6.68088	1.30881	0.31876	30.5824	21.5474	5.08211	0.145854
TCGA-06-0747-01	C1	2.43373	1.0758	2.34555	2.43688	0.406363	20.8666	0.198171	0.119917	3.15364	9.97286	6.73198	6.09258	5.14201	6.77865	3.19909	2.5507	0.128803	0.145961	0.0127071	2.52523	0.768066	0.0556733	18.532	37.6083	1.878	0.248864
TCGA-06-0749-01	C1	1.05555	1.31161	0.587689	6.41375	1.13714	26.7934	2.19815	0.16653	20.3183	10.9804	12.55	3.02351	1.56225	4.72383	4.79924	3.54843	0.122616	0.800616	0.110887	13.1061	1.23106	0.453437	11.245	15.3416	2.60357	0.221158
TCGA-06-0750-01	C1	1.5072	2.00003	0.803579	5.04312	0.945972	46.9207	0.74074	0.21255	10.8231	15.498	7.66179	4.31058	5.5095	3.77753	4.40664	8.46774	0.236348	1.98749	0.363356	5.28955	1.34026	0.374581	15.5534	26.3431	5.45063	0.191172
TCGA-06-0878-01	C1	1.83933	2.8221	0.665395	4.11547	1.38876	19.2543	0.312883	0.128257	6.0866	8.49129	10.217	11.32	18.1382	8.87599	6.48442	8.63139	0.52689	1.43209	0.135423	6.09804	3.31317	0.1758	33.3355	42.4394	5.79836	0.232039
TCGA-06-0882-01	C1	0.802628	2.06242	0.538459	6.73193	1.68301	15.2776	0.396832	0.298779	12.1117	8.45085	9.44019	6.64416	5.20606	8.47271	10.0862	10.3394	0.879286	1.34211	0.286262	9.6411	1.94216	0.139355	23.005	23.2086	4.33517	0.363667
TCGA-06-1804-01	C1	2.54667	1.62434	2.24791	8.76094	0.774716	17.0413	0.203038	0.689614	3.93251	21.0815	8.74563	8.44252	2.55395	10.1191	15.2001	5.99624	0.239939	0.747729	0.195288	3.43755	1.52167	1.72073	32.3941	19.0189	3.70612	0.279069
TCGA-06-2557-01	C1	2.7352	1.82765	0.856008	8.4951	1.82112	13.9752	0.959805	0.217699	13.0685	13.2954	7.36007	8.29383	4.38663	5.342	11.7147	10.8731	0.575109	6.97689	0.143026	13.3768	3.68898	1.29125	17.1466	24.3582	4.4847	0.667695
TCGA-06-2558-01	C1	1.99417	1.16242	1.29479	19.2349	0.992088	18.7134	1.016	0.231377	5.50729	3.80737	8.1614	10.0093	5.53446	9.36406	6.36419	4.04893	0.314457	1.93445	0.186137	5.96589	1.48768	0.668272	21.0833	23.1736	2.81932	0.241594
TCGA-06-2559-01	C1	1.80907	1.52878	2.97801	7.85488	0.784948	11.775	0.333232	0.263439	3.09969	2.66527	8.77545	9.21193	3.73601	10.1104	5.06779	5.09225	0.206742	0.552237	0.0560895	5.26907	1.2207	1.1	49.5492	28.3171	2.68273	0.247131
TCGA-06-2561-01	C1	1.41776	3.96595	1.129	6.31407	1.25222	23.0304	0.232096	0.300955	6.52047	9.98138	12.3467	7.64527	4.08755	5.38272	7.42794	9.39349	0.38203	2.74738	0.127564	16.4937	2.69473	0.652042	21.3021	34.1377	4.28122	0.506544
TCGA-06-2562-01	C1	1.80184	2.60131	1.03456	5.5041	0.61101	18.619	0.350293	0.0902577	5.71334	10.434	12.6263	7.56121	19.6556	9.293	4.23171	6.23911	0.384979	0.420179	0.188676	6.07109	1.48788	0.747915	34.9173	35.0337	5.78457	0.268096
TCGA-06-2563-01	C1	2.51802	2.31285	0.843705	4.04832	0.474257	8.50324	0.35463	0.135438	4.30925	11.6391	8.53897	5.20128	2.76164	7.49276	3.9985	13.2017	0.300645	1.87382	0.0741506	3.89088	1.07476	0.205754	43.324	33.6533	5.5199	0.173809
TCGA-06-2564-01	C1	2.10418	3.27668	1.44195	4.75066	1.98371	20.9601	0.238206	0.216989	6.11555	6.17921	11.5453	8.08542	2.55121	8.42298	7.25804	10.8714	0.50435	0.6266	0.0572781	6.74291	1.64078	0.0743561	28.7465	41.7147	3.27081	0.272837
TCGA-06-2565-01	C1	3.41251	2.29941	1.24678	6.85271	0.494155	16.2704	0.267939	0.338584	3.29437	15.0752	6.18835	6.86261	2.56437	8.89311	6.3298	5.85963	0.337466	1.31318	0.00678186	2.63489	1.22977	0.406081	35.7395	29.9238	3.8008	0.435066
TCGA-06-2567-01	C1	1.85409	2.31769	0.972815	5.8088	1.63867	16.3311	2.20065	1.51019	8.34232	22.2179	7.93774	7.83569	7.64119	8.07215	20.9172	8.7956	0.36571	4.38503	0.89296	5.84868	2.82313	0.850083	26.2754	41.7079	3.53049	0.359049
TCGA-06-2569-01	C1	1.52941	1.32189	4.44441	1.10595	0.583824	3.92456	0.0605854	0.0443484	5.45546	11.7677	0.27384	6.23625	0.144962	23.6604	1.29303	0.994024	0.0268486	2.6057	0.0582727	0.69124	0.206662	0	14.0658	17.1491	1.57577	0.0269587
TCGA-06-2570-01	C1	2.63335	1.43032	2.21225	22.2949	1.61136	11.7833	0.459845	0.197475	9.57051	2.6718	7.07159	8.38096	6.21736	7.36796	6.54684	4.22267	0.516247	0.653196	0.0294861	7.11882	1.71406	0.958136	13.5185	29.2685	2.18486	0.504723
TCGA-06-5408-01	C1	2.82911	2.188	0.549459	3.57103	0.61584	21.9849	0.146209	0.186807	5.69075	12.1744	8.68485	8.4528	4.2101	5.49119	11.0258	7.49577	0.247392	0.37761	0.0127844	2.90454	1.11574	0.43876	25.5151	42.2469	4.39917	0.183347
TCGA-06-5410-01	C1	0.850724	2.52572	0.347889	6.92919	6.23541	10.3798	1.55632	0.848903	24.6502	9.77892	8.65663	14.1598	21.1242	5.88842	16.4795	15.8465	1.67972	2.85251	0.0603591	19.1043	5.78895	0.714016	14.4351	29.6831	12.0788	1.05366
TCGA-06-5411-01	C1	1.74308	1.05978	0.889736	6.4579	1.21877	27.7548	0.769949	0.184787	6.47629	2.57608	7.02223	8.76018	2.77271	8.26047	6.47537	3.34235	0.324425	0.597644	0.151754	6.85826	1.36278	0.523035	27.756	17.9917	2.58458	0.234019
TCGA-06-5412-01	C1	0.703254	2.55926	0.291864	4.56466	2.01852	17.8338	8.60438	0.309952	15.6332	8.92345	17.5202	4.70957	24.1534	8.16112	7.56361	19.657	0.914172	3.66282	0.104428	12.9995	4.43615	0.533784	26.8978	26.3708	10.2187	0.440843
TCGA-06-5413-01	C1	1.79984	2.12675	0.439177	6.16325	1.4312	28.7184	0.566585	0.291329	8.22918	6.08671	9.53134	9.56983	4.81172	6.31883	10.5804	8.20974	0.465424	5.06009	0.837372	6.49218	1.68878	1.6888	34.1616	21.7116	6.40376	0.286958
TCGA-06-5414-01	C1	2.10601	2.12235	0.478625	5.08675	1.4171	10.9485	0.390836	0.128741	7.44948	10.2774	7.72085	5.81293	4.95962	6.93438	3.71489	7.85709	0.58455	1.04094	0.0469895	6.59696	2.16278	0.265921	19.528	48.0627	3.49133	0.364124
TCGA-06-5416-01	C2	1.21112	0.985895	0.935182	16.1318	0.472903	11.2472	0.0899704	0.118545	2.10179	1.50745	6.71341	14.0175	1.40439	7.35569	4.64946	1.76794	0.0996767	0.710002	0.335327	0.929891	0.413643	1.2322	20.3844	25.9349	2.97426	0.0900768
TCGA-06-5417-01	C2	1.57364	0.764705	1.37197	21.2707	0.707149	10.198	0.0585882	0.085773	2.33919	1.63203	7.12671	11.1657	0.614136	10.2606	28.2795	2.86141	0.0519271	0.277409	0.450814	2.51653	0.747262	2.51008	21.3015	25.4233	1.27602	0.09559
TCGA-06-5418-01	C1	1.47411	1.56593	1.08912	2.67862	1.74628	15.3286	0.305805	0.328311	9.11696	9.64304	14.2863	7.45753	4.72532	8.71983	6.70441	8.4789	0.477541	0.275801	0.0350156	7.45109	1.73206	0.153413	27.486	32.8027	6.30914	0.22679
TCGA-06-5856-01	C1	2.25755	2.14977	1.78861	4.66645	1.89649	17.7672	0.632947	0.729219	5.97294	6.23131	10.1035	5.50406	3.02888	5.89944	8.39247	6.67816	0.207321	1.47675	0.11911	4.95717	1.51418	0.77312	52.8336	27.221	2.35195	0.16123
TCGA-06-5858-01	C1	1.53119	2.25851	0.810172	8.07659	1.05396	17.4727	0.0820294	0.0800605	5.45851	2.34534	12.7903	9.87868	4.41141	8.68837	3.5601	5.35212	0.411985	0.280512	3.39919	6.34945	1.61803	0.163235	24.3345	29.3168	1.85037	0.170336
TCGA-06-5859-01	C1	1.91653	1.33927	0.390112	8.71616	0.913753	28.3387	0.127548	0.164322	6.07844	3.43687	8.61718	8.87174	5.65021	8.45685	57.5485	6.92528	0.429576	2.01308	0.423241	10.0736	1.88785	2.90245	15.104	36.5433	4.25617	0.206209
TCGA-08-0386-01	C1	1.94989	1.63407	1.01802	4.19689	0.459176	13.9261	0.353803	0.189921	2.74253	5.84663	3.94878	8.78151	1.99541	8.67774	11.0533	2.50868	0.0653288	0.139602	1.6944	2.04208	0.988218	0.24849	27.8969	34.4349	1.91208	0.118074
TCGA-12-0616-01	C2	1.58536	0.842938	1.26867	12.5915	0.983509	19.1911	0.397617	0.130119	6.41764	4.88324	3.62775	4.24297	0.948706	6.59861	3.66063	4.82806	0.10365	3.28545	0.0449927	8.03706	0.992077	1.03491	30.0765	22.3697	2.44242	0.159582
TCGA-12-0618-01	C2	3.00368	0.526612	2.22877	8.3552	0.772779	16.0317	0.0730601	0.210354	2.11017	0.994071	7.53335	11.5038	0.793581	10.9835	7.09677	1.28233	0.161884	0.134529	0.0175678	2.15747	0.375626	0.863769	13.8268	19.1155	1.2455	0.128232
TCGA-12-0619-01	C1	1.23243	2.40883	0.907919	3.62758	1.39295	7.27708	0.67897	0.481712	8.41872	9.39545	7.48374	7.36544	5.10576	9.29464	11.2378	8.12571	0.370323	1.21587	0.263732	7.54329	1.94809	0.632766	17.6927	23.826	5.75356	0.333108
TCGA-12-0821-01	C1	1.80327	2.2766	0.685071	3.47676	0.623295	20.9933	0.320173	0.0596569	3.7954	3.49604	7.75506	8.69149	0.994901	8.5327	1.98862	4.18691	0.232177	0.918781	0.580908	4.09445	0.474842	1.15502	68.291	25.3515	4.81389	0.0928197
TCGA-12-1597-01	C2	1.23176	0.488063	0.379742	6.64517	0.85898	12.9206	0.243056	0.0985383	5.98771	3.14549	4.07411	4.82077	0.545341	5.71275	5.01417	2.53251	0.149138	0.413123	0.116889	8.00059	1.5417	0.538385	14.6055	14.7502	1.51974	0.105379
TCGA-12-3650-01	C1	1.71553	0.619493	0.379931	5.50023	0.379427	27.9414	0.282097	0.0901068	7.95164	4.20135	7.96754	5.4363	0.42076	6.464	3.58687	2.32886	0.250025	0.283331	0	9.92758	0.692216	0.342221	30.7308	20.6469	2.00975	0.0836833
TCGA-12-3652-01	C1	0.712682	1.13914	0.445323	2.94059	0.113169	15.3946	0.136783	0.180225	6.65218	16.0425	5.86518	3.92065	0.327278	5.24095	2.69892	4.99072	0.136385	0.566696	0.0328903	1.67994	0.304289	0.120085	35.1265	16.3197	2.09798	0.0608642
TCGA-12-3653-01	C1	2.02464	2.39132	0.282452	5.85278	0.7169	8.2766	0.0454637	0.206332	6.33382	30.3631	8.4035	6.69525	2.81793	4.69114	2.73391	22.7246	0.181326	0.645798	0	2.64848	1.29458	1.14951	15.4896	29.5995	5.7554	0.118008
TCGA-12-5295-01	C1	1.13064	1.12285	0.102974	2.83235	1.12557	22.8395	0.215471	0.173497	11.8519	10.9099	7.33279	3.55013	0.278236	5.41634	6.93651	7.81725	0.159145	2.77731	0.0431763	18.5295	1.02792	0.264835	26.6992	17.0583	4.44146	0.106531
TCGA-12-5299-01	C1	1.56024	1.65716	0.184503	2.34403	0.830557	17.7695	0.301003	0.134116	7.40414	7.55095	8.3083	7.19563	4.24071	3.99877	4.58134	10.8858	0.41757	0.206554	0	5.74073	1.35864	0.128682	22.1667	37.2524	2.52201	0.178583
TCGA-14-0781-01	C1	0.932797	1.66555	0.799413	1.82435	0.73766	13.2048	0.551592	0.24577	6.94707	8.50935	8.05753	5.36486	6.53061	7.12177	6.03899	9.6722	0.255068	0.984131	0.0692003	5.51106	1.56497	0.218968	16.4117	31.5829	4.24386	0.224099
TCGA-14-0787-01	C1	2.08066	2.34766	0.863884	2.39269	0.828015	34.7315	0.921556	0.0899437	8.87231	9.18909	10.4143	6.16497	2.98307	7.29848	2.6833	12.9741	0.397919	0.969661	0.0568191	5.92483	1.42982	0.481285	21.5414	35.9786	5.69322	0.136688
TCGA-14-0789-01	C1	1.27877	2.23312	0.348849	5.20003	1.50877	7.61874	0.738974	0.453852	8.45166	4.58324	9.31565	10.5712	23.764	6.32357	5.38533	9.48353	0.431314	1.08098	0.12135	5.23533	2.22934	0.139247	14.2203	45.8703	7.66521	0.368922
TCGA-14-0790-01	C1	2.0032	1.92933	1.21439	4.76308	0.37207	15.3967	0.238905	0.0508737	2.85971	12.052	9.06573	4.07273	0.485015	6.25453	2.22142	10.1101	0.32724	1.13119	0.114893	1.94738	0.541136	0.106777	38.7529	22.5317	3.8602	0.0644277
TCGA-14-0817-01	C1	0.811628	2.40428	0.627536	5.79713	2.08641	16.5782	0.926009	0.102231	21.7678	17.8734	5.72025	4.1385	18.2095	4.33906	6.35743	14.776	0.578546	4.02517	0.14601	15.323	2.21986	0.298532	19.8237	20.5932	7.04936	0.254433
TCGA-14-0871-01	C1	1.22268	1.5253	1.71863	1.08866	0.567161	4.73408	0.455216	0.133287	5.41381	14.5637	2.59899	5.47437	1.49374	15.3401	1.61311	1.49374	0	0.718468	0.0875679	0.733231	0.351063	0.0639433	14.7561	12.4351	2.39007	0.0540154
TCGA-14-1034-01	C1	1.47143	2.57925	0.259014	2.73811	0.934521	14.4941	0.212922	0.130355	8.22159	6.74262	11.0268	7.11161	3.18465	7.37696	7.56072	8.7003	0.257338	1.55807	0.130324	6.25643	2.15879	0.258303	18.475	36.0122	3.66621	0.209585
TCGA-14-1823-01	C1	0.451819	2.6303	0.191391	5.77861	1.40335	30.9298	0.839106	0.0614224	12.1178	7.07955	7.67305	3.31377	14.1757	7.77434	3.8141	13.7745	0.659193	3.4915	0.0825418	12.9731	1.38588	0.69649	16.3271	25.0886	5.51078	0.452578
TCGA-14-1825-01	C2	2.3945	0.962635	0.864265	32.6351	0.634703	16.3257	0.305656	0.104412	4.28424	2.43066	6.63297	10.6431	1.18407	7.33024	3.97966	2.68238	0.0903016	0.241208	0.171493	3.55571	0.967064	0.572465	14.257	17.2522	1.7336	0.15112
TCGA-14-1829-01	C1	0.257015	1.65572	0.401162	7.22117	1.25285	22.1403	0.437202	0.0512049	8.39359	6.64159	6.11553	4.33094	2.39902	6.63071	11.0092	7.76703	0.69749	4.80265	0.311179	25.3141	0.866268	0.454455	28.1059	14.0516	6.13151	0.225668
TCGA-14-2554-01	C1	0.875532	1.37295	0.212962	4.60821	0.816794	37.3221	0.781551	0.092338	11.3099	6.01279	6.52795	3.71006	6.01151	8.20506	4.10789	8.54859	0.546864	1.81782	0.019782	10.1887	1.20791	0.346683	21.3823	26.6623	4.83137	0.113889
TCGA-15-0742-01	C2	2.86339	1.12645	2.17395	3.52499	0.268165	19.5692	0.208228	0.0891084	3.53774	7.17868	10.2169	4.97069	0.839496	3.61824	0.816997	2.12073	0.170357	0.353926	0.0847334	1.71139	0.584378	0.0899978	10.166	24.0754	1.22099	0.220947
TCGA-15-1444-01	C1	2.18246	1.1689	1.04006	20.3991	1.68991	44.4577	0.0983648	0.194408	5.76562	2.49588	9.96252	11.4533	12.8717	8.52451	22.4489	3.77195	0.119874	0.446341	0.662269	7.24199	3.80024	1.4508	14.3568	23.2929	1.18594	0.15684
TCGA-16-0846-01	C1	1.3615	1.4686	0.945424	13.8815	0.963598	26.7088	1.59566	0.104883	11.6047	7.80027	7.97654	5.79126	7.0941	6.18304	5.99707	10.6111	0.56281	4.85696	1.32333	7.68429	2.17813	2.55015	11.071	26.7285	2.91927	0.132827
TCGA-16-1045-01	C1	1.78389	3.04093	2.55858	7.60055	2.31052	36.3079	0.589746	0.447882	11.3347	10.8622	9.9375	7.99187	2.66257	5.955	13.5364	10.0135	0.686038	2.82147	0.17726	21.7888	1.9898	0.854291	18.1733	36.2499	7.30022	0.623246
TCGA-19-1390-01	C2	4.07818	0.526318	3.38466	17.338	0.651183	8.81003	0.141519	0.13561	2.05464	2.33122	4.57854	7.40148	2.62679	8.15088	2.83208	1.17813	0.102624	0.0406107	0.0309355	1.47821	1.03797	0.0722866	17.2325	25.3713	0.68549	0.297684
TCGA-19-1787-01	C1	1.86168	2.0051	1.1768	4.41787	1.09721	18.6627	0.590451	0.165025	7.14753	7.80186	6.03773	8.45872	1.79195	6.59976	3.17019	6.58976	0.190298	1.22842	0.0774425	5.38932	1.69962	0.848244	18.7322	31.0106	1.93366	0.129376
TCGA-19-2619-01	C1	2.84037	1.70255	0.951904	2.28276	0.29112	23.7838	0.24515	0.125615	3.31121	1.65313	8.91692	5.52777	2.72056	3.61128	5.04119	5.50945	0.184687	0.212807	0.424426	2.16521	1.39977	0.662889	23.5954	36.7988	2.80787	0.0963581
TCGA-19-2620-01	C1	1.54582	1.2838	1.30653	4.54388	0.529898	19.2467	0.143261	0.0629203	5.74013	2.51558	7.47117	4.13677	1.01202	6.30732	5.31379	4.47322	0.0846491	0.113055	0	4.80741	1.16149	0.117388	16.7696	28.1046	3.05052	0.134577
TCGA-19-2624-01	C2	2.96358	0.740025	5.09899	9.45057	0.481429	14.6892	0.229453	0.0634513	2.03581	2.7001	6.9019	4.58596	1.12707	9.47487	2.78559	1.99419	0.135577	0.362146	0.0183912	2.37494	0.24577	0.689381	21.2687	15.9046	1.99052	0.198527
TCGA-19-2625-01	C1	1.33389	1.34086	1.62266	1.34265	0.466286	51.6691	0.434296	0.215789	6.19354	7.74211	8.56152	7.93342	0.857697	6.70113	5.84358	4.62478	0.256613	0.228483	0.151897	7.76553	0.491854	0.110918	22.9828	26.0503	4.27384	0.158113
TCGA-19-2629-01	C1	3.41907	2.16722	0.652433	22.827	1.57732	19.4301	0.939771	0.130145	11.9101	3.05774	10.3483	20.8442	2.89392	5.67799	12.7234	4.61304	0.326417	1.2828	1.8994	6.5799	4.12476	0.419213	9.98873	27.1959	1.58546	0.122437
TCGA-19-4065-01	C1	1.1061	2.88316	0.917417	4.07807	2.21515	6.39195	1.06438	0.133564	12.3571	8.55859	10.4899	8.15501	6.31195	8.07983	6.76247	15.1232	0.8086	2.23988	0.176718	16.5728	1.79655	1.26372	25.6869	28.5208	13.0643	0.437908
TCGA-19-5960-01	C2	4.8599	0.506139	1.69374	3.86776	0.368319	17.1074	0.0932663	0.105332	1.74303	5.14092	11.4126	6.2055	1.82776	7.34616	4.37446	1.48955	0.0590447	0.75704	0.121744	2.66116	0.648134	0.926422	22.1461	18.0958	0.66587	0.0988112
TCGA-26-1442-01	C2	1.88444	0.820723	2.37554	7.60754	0.655126	10.4343	0.1156	0.0639342	4.18989	1.85273	8.19905	4.42451	1.86152	6.84113	6.09978	2.2152	0.0341523	0.222996	1.31571	3.68952	2.15257	0.757776	7.39568	19.8305	0.879198	0.163841
TCGA-26-5132-01	C1	1.81416	1.68647	1.15714	1.71727	0.70197	13.3536	0.53641	0.21814	5.55669	11.9628	12.2927	7.28903	1.0322	7.69756	4.70407	8.68148	0.224506	1.31696	0.716575	4.50406	1.18447	0.366277	19.4506	29.2842	3.12351	0.0861923
TCGA-26-5133-01	C2	0.852465	1.66355	1.05195	10.4776	0.814487	9.61387	0.171725	0.027426	2.63907	2.00212	5.63998	8.34488	0.405547	10.9605	8.67107	1.31046	0.152201	0.246394	0.135139	1.69314	0.490841	0.668833	13.5707	32.574	2.38005	0.0949367
TCGA-26-5134-01	C2	2.70186	1.24013	1.91662	16.6008	0.669209	19.2507	0.381953	0.0745571	8.92278	3.17785	4.92677	9.50453	2.03087	8.28998	4.05022	2.98761	0.0564213	1.50709	0	4.68254	0.849699	1.02833	15.7399	18.8982	2.00541	0.292705
TCGA-26-5135-01	C1	2.88363	0.745792	1.03311	6.06203	0.949209	26.6877	0.190464	0.100382	10.8242	5.89915	8.72658	7.46352	9.15781	5.70809	2.4594	4.09149	0.422024	0.691402	0.0183194	4.43818	1.11859	0.882885	16.7606	28.0304	3.52968	0.155377
TCGA-26-5136-01	C1	1.24564	2.37845	1.5309	6.10993	1.55316	22.7944	1.61177	0.353943	11.5011	12.7246	8.75481	7.74084	10.6512	9.25951	5.6033	12.8839	0.607121	5.2149	0.465073	9.10807	1.66131	1.21691	21.5143	23.6918	4.97561	0.179297
TCGA-26-5139-01	C1	1.89843	2.03238	0.859618	3.99134	1.03528	15.7321	0.672572	0.114493	5.2218	6.82454	9.88761	6.98198	6.37998	8.35212	3.6657	5.60994	0.360436	0.789969	0.0300883	4.81201	1.40575	0.142811	33.9002	39.8217	4.84221	0.183277
TCGA-27-1830-01	C1	2.17023	2.00706	2.42086	14.4106	1.18338	25.7238	0.685807	0.301206	5.45512	4.91351	11.2818	7.23555	16.5086	8.76417	9.99207	6.88086	0.649279	3.14883	0.209882	6.05047	1.82617	0.645875	12.3732	36.3332	3.89477	0.282045
TCGA-27-1831-01	C1	0.255303	2.37122	0.539874	4.92999	0.943079	18.2933	0.956665	0.0417187	11.7924	15.3257	8.53507	2.13665	2.30987	7.40362	5.6774	31.4386	0.541212	9.12368	0.205565	15.7044	0.603748	1.82987	43.2241	20.4549	9.08791	0.108686
TCGA-27-1832-01	C1	1.08567	3.22534	1.48514	3.87581	0.895883	52.4604	0.621528	0.460766	16.6707	20.18	10.1422	7.26417	3.82101	3.83922	5.58778	15.1977	0.761834	8.05638	0.0763152	11.5022	1.77687	0.603703	17.6228	33.5258	7.28259	0.188297
TCGA-27-1834-01	C1	2.09702	3.14805	0.981631	12.8717	1.04863	43.7943	0.835258	0.219607	7.8484	9.33684	16.5474	6.37565	5.52357	7.61464	13.3943	9.82763	0.558998	4.86959	0.88535	6.80924	3.18536	3.20853	12.7769	19.5675	4.83626	0.144115
TCGA-27-1835-01	C1	3.48185	1.77825	2.15782	3.65014	0.388128	6.20376	0.508206	0.120187	1.90951	5.6389	12.0959	4.13351	0.293972	7.53707	6.13412	4.26602	0.138593	0.925501	0.0282003	1.44826	0.255101	0.0411846	45.5702	26.2341	3.8732	0.0376894
TCGA-27-1837-01	C1	2.75129	1.35454	0.924854	8.53134	0.880178	27.3949	0.239765	0.050145	7.97252	9.30508	6.42079	7.15608	3.68405	6.38646	4.3677	9.56662	0.212505	0.864962	0.0823615	5.03895	2.03194	0.336793	26.9406	33.3679	3.44356	0.228618
TCGA-27-2519-01	C1	1.88519	2.13509	0.59571	5.9797	0.982868	48.0354	0.956446	0.19741	10.5357	3.91792	14.1416	8.09364	4.15177	7.76028	8.46475	7.55005	0.819911	3.36557	1.76447	7.77023	1.12083	1.795	15.2477	30.1427	5.36323	0.251168
TCGA-27-2521-01	C2	2.47547	1.68899	0.641794	32.3789	0.520165	30.3558	0.139165	0.0774203	3.1801	1.18217	7.87479	14.0411	0.437629	6.30902	7.53544	1.76291	0.370029	0.131787	6.6391	1.87545	0.482959	0.78193	18.4102	21.8935	2.71432	0.0784376
TCGA-27-2523-01	C1	2.87496	0.755853	0.65554	7.85054	0.427258	29.1465	0.156767	0.0420761	5.06052	3.35443	11.3868	6.50386	1.80997	7.32531	1.72898	4.08241	0.33578	0.762893	0.0565434	2.78461	0.743991	0.0275259	33.1148	34.0821	3.42446	0.151139
TCGA-27-2524-01	C1	0.632482	1.79836	0.305064	2.47357	1.00053	17.8712	0.687447	0.0718871	12.7502	10.0171	9.16581	7.02273	21.5508	3.35543	2.38595	7.06338	0.46422	1.6275	0.0708434	5.40464	1.05838	0.275898	34.0728	27.0105	3.51708	0.0849703
TCGA-27-2526-01	C1	0.522096	1.8882	0.0479436	2.43848	0.450693	20.2166	1.92926	0.0677863	8.54841	12.7787	10.3172	3.98742	0.801884	2.57943	6.56722	14.216	0.0820759	8.33098	0.215251	6.67909	0.691276	0.346879	21.4545	17.4551	3.47851	0.02976
TCGA-27-2528-01	C1	1.7012	1.47862	0.491486	5.09297	0.276345	12.9797	0.0579397	0.0721	2.73166	4.68609	6.30812	6.42154	2.77263	6.45641	2.36424	1.43698	0.0256762	0.228615	0.0766259	2.87753	0.39957	0.0508666	24.1395	26.4152	1.35485	0.118165
TCGA-28-1747-01	C1	2.07435	2.02628	0.797478	9.24491	1.28777	15.302	0.269389	0.157754	9.87837	11.8464	8.331	6.7111	1.95756	6.66501	3.74852	13.8363	0.397935	2.24398	0.2735	8.08363	3.28498	0.199713	18.5312	29.7609	4.14425	0.226421
TCGA-28-1753-01	C1	2.66034	1.51758	1.16436	10.448	2.09693	16.4011	1.34644	0.140798	10.7298	7.92211	8.65325	9.55644	1.8263	6.73469	7.35824	5.87135	0.312545	2.52986	0.21584	8.22746	2.50084	0.427796	20.7055	23.4844	4.64432	0.247257
TCGA-28-2499-01	C1	0.934659	2.39337	0.395588	2.20573	0.474951	32.28	0.232354	0.114806	5.94614	15.9408	15.7325	3.72223	1.50239	4.53365	2.71729	7.06482	0.0772264	1.10017	0.426018	3.29817	0.964879	0.356982	13.0479	27.1365	1.82993	0.0990828
TCGA-28-2509-01	C1	1.15759	1.26672	0.538534	2.87084	1.00793	15.1035	0.319789	0.245232	6.17049	7.74464	9.94279	14.2624	1.83914	6.25842	6.9415	6.47276	0.296928	0.889273	0.205054	4.62767	1.64414	0.139038	15.3053	29.6601	2.04326	0.162624
TCGA-28-2513-01	C1	1.47716	1.99094	0.33617	3.13086	2.48696	18.823	1.87582	0.284088	10.2477	7.06008	9.08629	7.10303	2.07093	8.94117	4.67107	10.6434	0.630621	2.11836	0.209973	9.02089	2.83474	0.647372	20.7864	37.5114	7.19478	0.503687
TCGA-28-2514-01	C1	2.4477	1.15762	0.783294	13.0317	0.43992	25.508	1.50651	0.163373	3.9815	5.96318	6.95751	8.91356	1.12525	6.23941	6.6544	2.39509	0.160723	0.352257	0	3.33282	0.740622	0.558434	22.6561	36.9368	1.72248	0.16345
TCGA-28-5204-01	C1	2.14432	2.55514	0.297263	5.09534	0.526223	11.8235	0.430038	0.0944361	5.64929	13.2838	12.9752	7.39579	2.14888	4.94468	2.47796	13.1853	0.122511	1.35746	0.0590888	4.0571	1.67189	0.571704	42.0484	28.9404	3.33903	0.132125
TCGA-28-5207-01	C1	2.34495	1.91295	0.67536	5.91287	0.911795	22.3883	0.775232	0.0378312	8.50628	9.80854	11.749	8.18875	2.57623	10.431	8.14683	3.98092	0.100201	1.50394	0.0621366	7.7783	2.79288	0.340297	24.8167	26.6212	2.99618	0.110194
TCGA-28-5208-01	C1	1.58728	2.59079	0.164082	4.43889	0.89483	19.8801	0.574569	0.0943748	7.86895	9.7747	15.0908	9.92606	1.57754	10.1426	8.31047	6.96727	0.447141	1.28285	0.0808735	6.41813	2.53561	0.255905	89.5165	28.5115	5.42301	0.174601
TCGA-28-5209-01	C1	2.50783	1.9631	0.455466	2.40101	0.332148	16.1368	0.213272	0.0663486	2.60434	7.40037	9.85104	8.51755	2.18696	5.25954	1.40272	6.14384	0.271722	0.568023	0.0256413	2.03967	1.2217	0.149789	31.7444	38.4076	3.13897	0.126533
TCGA-28-5213-01	C1	0.721777	2.33945	0.224304	3.48353	3.30196	34.9465	0.517907	0.180076	16.1684	12.3556	9.26087	6.06993	11.3887	6.23129	11.6615	13.8451	0.745915	5.00665	0.420303	17.3272	2.02585	0.863898	30.4696	22.8624	10.9021	0.384089
TCGA-28-5215-01	C1	2.75746	1.3906	0.754886	26.2354	1.30983	20.061	0.735534	0.116508	5.64393	5.87633	5.51508	16.3256	7.27041	7.50516	7.60698	4.15452	0.545038	2.32179	0.34213	5.53529	1.79901	0.770657	17.1722	32.8034	3.0787	0.230713
TCGA-28-5216-01	C1	1.45142	1.14239	0.798232	16.0142	0.728082	27.6313	0.127087	0.0744222	4.91986	2.02794	5.39582	7.68793	6.75182	7.57137	5.20044	3.48444	0.337915	0.601746	0.061118	3.91861	0.920862	0.867082	13.3697	27.03	2.53136	0.140029
TCGA-28-5218-01	C1	1.25351	2.91903	1.04525	1.99514	1.25103	2.98603	2.54506	0.33068	17.4717	9.92357	2.86324	6.2737	1.60938	6.82614	7.30635	2.84043	0.31016	12.0004	0.160644	4.09087	1.26447	0.782031	14.6712	41.5469	5.08523	0.134482
TCGA-28-5220-01	C1	1.47081	2.21232	0.211351	5.62581	1.10078	54.1966	0.284304	0.0878686	9.40558	16.1832	9.10287	8.70041	1.53326	5.08819	12.0675	7.55732	0.265979	2.41808	0.691223	12.7459	1.81307	0.477008	24.754	15.9459	3.96828	0.168676
TCGA-32-1970-01	C1	2.56401	2.12576	1.64027	7.81565	0.554164	23.4252	0.415132	0.23876	5.70537	12.6557	8.97264	6.44438	0.966252	6.43772	4.76424	8.36109	0.341653	0.608403	0.0356505	5.30157	1.20056	0.31239	21.7568	28.1509	4.32752	0.11655
TCGA-32-1980-01	C1	1.02105	1.72974	0.63853	9.82384	1.17255	20.9109	1.88046	0.144894	8.88795	4.03598	6.65966	6.59231	5.91536	4.89429	6.6917	5.28147	0.551377	4.99862	0.101993	9.98251	3.09501	0.496512	9.18009	25.252	3.39829	0.293596
TCGA-32-1982-01	C1	1.41324	2.61303	1.00228	5.64073	0.951168	13.873	1.61328	0.134962	13.039	14.4671	7.57331	3.52321	11.3229	5.99357	5.08576	9.44446	0.204266	6.47474	0.0443343	10.914	1.94144	0.356109	14.8967	25.1902	5.1181	0.287145
TCGA-32-2615-01	C1	2.01944	2.24814	2.0354	7.785	1.15769	37.097	0.99926	0.256902	6.9151	12.5464	9.60709	6.52016	6.28691	4.57999	3.56912	6.33289	0.226813	2.51957	0.0820464	5.4829	1.735	0.556321	14.5018	34.9004	3.45503	0.260278
TCGA-32-2616-01	C1	1.44477	1.812	0.783168	6.2741	0.660054	25.9461	0.259943	0.191932	6.77816	4.48858	6.33252	8.13759	1.66371	6.72123	7.90671	6.92988	0.16027	1.15945	3.55463	2.99763	0.730802	0.230194	18.9284	36.4198	2.24391	0.134106
TCGA-32-2632-01	C1	1.30599	2.41037	0.250489	4.75217	1.09459	31.7585	0.603561	0.24183	16.4879	15.0999	7.0556	4.69429	2.67834	4.64845	10.8815	10.9389	0.633482	3.43437	0.114577	8.15262	2.02582	1.0263	14.8119	29.0364	4.22217	0.329819
TCGA-32-2634-01	C2	2.88358	1.65108	1.60145	14.3784	0.504744	23.3451	0.08561	0.125333	3.97908	8.05147	6.74783	13.0063	1.82821	9.36012	4.90511	2.88387	0.162593	0.328144	0.211737	3.37514	0.888764	0.618452	12.4826	25.4853	2.05718	0.125166
TCGA-32-2638-01	C1	1.175	1.93138	0.695131	4.31347	1.18249	26.404	0.558549	0.109028	7.50272	11.2905	7.62542	5.71018	3.12894	7.70855	4.09538	11.3796	0.350657	1.10195	0.0615573	5.7479	2.26076	0.743718	24.6143	40.8668	4.16811	0.305494
TCGA-32-4213-01	C1	0.872892	1.72056	0.210166	4.80174	1.01307	18.6079	0.329827	0.236068	17.5582	9.8042	4.76586	8.38483	1.18585	6.77583	6.14887	13.0043	0.74706	2.37147	0.070497	6.65062	1.44574	1.3899	24.4902	22.7271	6.20002	0.179377
TCGA-32-5222-01	C1	0.862187	1.80803	0.256255	3.45263	1.13923	22.8659	0.463391	0.290744	11.6856	5.23265	10.1648	6.76682	5.87108	7.87369	5.83967	6.76931	0.387237	1.31647	0.0827732	15.8094	1.73578	0.23247	29.5395	18.9908	3.45253	0.141391
TCGA-41-2571-01	C2	3.06397	0.602985	2.40171	11.3753	0.516488	13.5123	0.136056	0.12947	4.83982	1.61824	7.79216	7.4443	4.80556	3.24739	1.29207	1.10315	0.120587	0.295263	0.122683	3.35115	1.18546	0.477786	4.99968	24.2228	0.651512	0.118559
TCGA-41-2572-01	C1	1.1502	2.44697	1.15089	4.11255	0.647578	20.3081	0.589062	0.162331	6.829	17.7611	8.91895	4.2465	1.44497	6.24767	1.81857	12.5337	0.476023	1.01175	0.0666559	3.93481	0.729733	0.121683	29.0503	24.7374	5.59605	0.226138
TCGA-41-3915-01	C1	1.84	1.74999	1.59495	7.6688	1.46793	27.0443	0.519368	0.405521	8.05593	8.02688	6.22336	6.86141	1.77088	8.037	10.2556	5.44597	0.44327	2.88419	0.24052	6.76479	1.47776	0.432323	17.9666	39.7578	4.23436	0.399437
TCGA-41-4097-01	C1	1.99545	2.90411	1.39905	6.46962	0.908485	22.8564	0.604941	0.23406	6.93752	12.4358	5.99621	6.69365	3.95829	5.3613	10.2718	5.87767	0.210636	3.58042	0.384436	11.2752	1.72386	0.606963	18.4128	19.1377	2.67624	0.256363
TCGA-41-5651-01	C2	2.62285	0.512664	1.06481	15.4349	0.546464	6.91156	0.473693	0.0924646	2.02688	1.04516	7.22027	10.6386	0.919511	8.59071	1.43179	1.33213	0.0777476	0.913769	0.0590606	1.82741	0.525591	0.677708	9.30761	16.389	0.706208	0.111895
TCGA-76-4925-01	C1	2.58944	1.65978	2.08845	3.15974	0.504493	5.37449	0.110015	0.0894788	1.98336	1.41598	7.52574	5.90504	3.04736	8.67528	1.93941	4.42159	0.325024	0.38586	0.12933	1.69985	0.467728	0.0858533	36.2153	36.8799	4.04338	0.0888415
TCGA-76-4926-01	C1	1.596	1.97545	0.599026	1.82092	0.517313	14.6994	0.388571	0.102763	4.29112	5.11988	9.76451	7.47306	1.02256	8.47971	8.94744	5.5144	0.288846	0.197833	0.283317	6.44054	0.929485	0.669066	17.7961	33.2851	3.96819	0.100395
TCGA-76-4927-01	C1	1.77139	1.40327	0.342107	6.9834	1.30649	21.5985	0.246075	0.0851508	8.53256	7.49632	11.2997	8.02513	2.49786	6.97071	3.19491	6.25662	0.594813	0.953298	0.172132	7.0264	1.67213	0.157117	22.9087	34.6883	3.59758	0.18913
TCGA-76-4928-01	C1	1.23628	2.33018	0.596149	3.20335	0.694487	17.6404	12.1596	0.215053	10.7057	12.3277	7.0832	5.60803	2.40159	7.74805	8.21552	8.32722	0.361648	1.32482	0.0504596	6.91042	1.11694	0.204702	19.2643	29.5264	4.30289	0.0951056
TCGA-76-4929-01	C1	4.00274	2.84205	0.84887	8.02992	0.584001	30.0167	0.1421	0.305116	6.84036	11.9098	10.026	10.1937	2.28826	4.76882	7.47266	3.48209	0.223901	0.373794	0.288537	3.50109	0.772733	1.03129	22.2781	30.2924	2.30887	0.16393
TCGA-76-4931-01	C1	3.29169	1.68897	2.31579	6.8267	0.574572	23.9437	0.326362	0.0789397	3.58002	11.5332	11.1799	7.44032	2.5415	4.3883	3.5274	4.23388	0.201222	0.246351	0.054592	2.94077	0.791268	0.189353	25.2497	27.1968	2.87245	0.164163
TCGA-76-4932-01	C1	1.33771	2.50191	0.332843	1.76131	0.564033	16.751	0.208941	0.106042	7.41921	7.46836	7.96603	5.87006	3.46618	6.67929	1.84353	6.05364	0.135803	0.175878	0.0133977	4.22555	1.41303	0.176097	21.5053	30.8176	2.09112	0.144624
TCGA-CS-4938-01	C2	1.64824	0.420087	0.322754	7.8918	0.429024	28.4852	0.0355452	0.0208152	3.58317	0.8627	11.436	3.97877	1.25818	5.94745	21.4352	2.12932	0.0735092	0.112202	7.55562	1.89573	1.69395	0.582512	7.88904	22.5463	0.532232	0.0790827
TCGA-CS-4941-01	C1	2.09212	1.88518	0.457785	5.68562	0.966307	32.1826	0.391872	0.0988037	10.0699	4.70443	8.25879	7.1055	0.843367	6.44164	5.11097	5.39524	0.241194	2.1819	0.162282	5.04376	2.1439	0.474002	10.7393	31.3319	1.69129	0.0920293
TCGA-CS-4942-01	C2	2.29246	0.696154	0.260554	17.2193	1.89576	22.8703	0.0863692	0.0758665	8.96944	2.51904	15.4029	8.2796	0.797095	6.26029	40.1789	4.96382	0.593259	0.357831	3.69671	8.71223	5.03402	0.985733	9.04333	23.6228	1.11689	0.188956
TCGA-CS-4943-01	C2	4.55677	0.513208	0.744191	24.1089	0.882283	17.6925	0.178605	0.00326846	5.14909	1.13605	4.98173	10.7052	4.86359	8.47361	9.10101	2.15092	0.0692556	0.352365	0.0912618	6.73061	2.49323	0.736967	8.36705	17.1467	0.861774	0.0993422
TCGA-CS-4944-01	C2	0.90792	0.299151	0.173512	5.62408	0.491289	40.7874	0.107136	0.0243984	3.29661	1.09657	9.58291	4.12482	0.200734	2.47056	14.2783	1.54884	0.0422023	0.338185	0.217542	2.97838	0.759145	0.26754	5.77652	16.3791	0.430561	0.0335471
TCGA-CS-5390-01	C2	3.91526	0.297106	0.510729	9.84768	0.4421	13.0598	0.322835	0.0912662	1.11589	1.20048	3.88584	14.5277	0.106544	7.7788	4.66505	0.73908	0.0690659	0.29869	0.0535364	1.00414	0.838706	0.195465	7.75355	18.4509	0.344198	0.0776049
TCGA-CS-5393-01	C2	2.65158	0.729593	0.640991	16.2048	0.812342	10.9343	0.0518363	0.0758882	8.27846	2.08372	9.95547	7.52146	1.14578	6.91232	20.4005	2.6701	0.126343	0.0409066	0.0810186	7.32663	3.64783	0.245745	8.45197	16.1397	0.793806	0.167226
TCGA-CS-5394-01	C2	2.86175	0.286198	0.389442	13.6952	0.165344	7.93047	0.103298	0.033606	0.4875	0.864185	6.48737	14.9724	0.036616	9.56403	2.71761	0.512381	0.0305178	0.10869	0.126953	0.449854	0.221286	1.40263	12.1726	21.2983	0.319163	0.0459643
TCGA-CS-5395-01	C1	1.94835	1.00882	0.121428	4.17417	0.395714	12.0604	0.108894	0.0531404	1.92204	2.24916	7.82326	10.4813	0.6176	7.31364	20.4471	1.0295	0.0750664	0.26735	0.872814	1.3967	1.28481	0.186953	35.8405	21.3655	0.665855	0.0915257
TCGA-CS-5396-01	C2	2.58072	0.616065	0.333378	149.747	0.322305	13.8515	0.288337	0.18519	1.09827	0.692626	7.54072	31.3573	0.0763023	7.36011	3.21108	0.667201	0.057706	0.337642	0.33548	2.06248	0.331065	0.15025	6.74987	19.537	0.508247	0.0662201
TCGA-CS-5397-01	C1	1.25815	1.66165	0.386035	6.89542	1.03369	21.8688	0.18076	0.0992372	3.63731	2.34937	8.4891	7.63938	2.8782	5.70181	7.13636	3.31921	0.380497	0.285294	0.184726	4.30669	2.42279	0.158694	11.4319	31.2575	1.20391	0.321732
TCGA-CS-6186-01	C1	1.89993	1.06083	0.692643	2.9968	0.476231	6.78543	0.117288	0.0490598	4.14196	10.222	4.3739	2.96271	0.572721	5.99963	8.96018	2.21843	0.0297009	0.0528902	0.0161158	3.47252	0.929376	0.05884	24.4656	23.7278	1.13387	0.0571601
TCGA-CS-6188-01	C1	1.97692	1.44649	0.258441	5.62708	0.657685	33.9837	0.14583	0.0853976	5.82239	4.74596	8.97541	9.05349	0.941542	8.84286	8.78236	3.33391	0.204645	0.230163	0.0116886	9.69583	1.47429	0.0768164	16.7449	33.7806	1.29029	0.0973347
TCGA-CS-6290-01	C2	1.47399	1.29375	0.735109	12.7405	1.46873	30.6045	0.0488319	0.182299	11.8224	2.81143	8.40267	5.15084	2.82084	5.69654	19.2508	6.23247	0.1623	0.828518	3.15272	11.5426	4.49014	1.51762	8.49093	17.7552	1.61429	0.289717
TCGA-CS-6666-01	C2	2.72296	0.644135	1.29411	22.4304	0.754672	16.8754	0.456069	0.00834604	2.48194	2.02827	7.75053	9.59373	1.32506	5.96588	7.41874	2.20784	0.0631589	0.562354	1.12406	2.18086	1.27668	0.0600591	8.90685	24.7128	1.08919	0.0613039
TCGA-CS-6667-01	C2	1.51821	0.502508	1.36798	11.0541	0.495805	12.9484	0.163259	0.0605494	3.08809	3.43707	4.065	4.1485	0.267859	7.26318	11.9474	2.23008	0.0675255	0.206137	0.821774	3.69321	1.13315	0.558028	6.02847	16.6992	0.922788	0.0597306
TCGA-CS-6668-01	C2	4.23857	0.189511	0.816416	24.5688	0.249427	13.4838	0.0949078	0.0312625	0.564361	0.605313	7.57476	13.6442	0.0648812	8.72985	3.46826	0.547718	0.031544	0.0748964	0.136927	0.872638	0.362446	0.19164	9.03082	17.862	0.209934	0.0580678
TCGA-CS-6669-01	C2	0.897225	0.209777	0.405642	4.04181	0.414332	16.7604	0	0.0667688	0.817903	0.84905	1.73792	5.50015	0.167438	5.05322	4.2342	0.468881	0	0.0199949	0.00609253	1.07471	0.612509	0.0533862	3.82914	8.02896	0.231573	0.0206696
TCGA-CS-6670-01	C2	2.29299	0.578409	0.480517	11.2918	0.216466	19.1513	0.0828039	0.0450263	1.45706	1.57578	5.98824	5.97352	13.5317	6.35349	9.44421	0.744727	0.0314527	0	0.0568879	0.781195	0.554375	0.631413	12.4016	16.1227	0.524466	0.0245635
TCGA-DB-5270-01	C2	1.86409	0.429939	0.255014	8.57796	0.605131	22.2358	0.0725299	0.145623	4.80584	2.13184	7.88265	6.78463	14.8891	5.47212	8.4838	2.96511	0.128567	0.932145	0.876998	3.08198	2.39414	0.771386	7.26207	16.1795	0.670954	0.086063
TCGA-DB-5273-01	C2	2.12579	0.777627	0.191304	6.7762	0.983436	45.7951	0.191694	0.0330164	7.36619	1.67627	11.6133	5.72873	5.27784	6.13572	19.6128	4.04434	0.179894	0.498318	1.07914	4.97055	3.10051	1.09291	13.2652	24.1367	0.835438	0.078608
TCGA-DB-5274-01	C2	0.661599	0.266291	0.550498	5.80662	0.741512	20.6408	0.568276	0.0719528	6.91498	4.84173	4.68891	2.50444	2.37292	5.3556	1.31528	2.13314	0.0136126	1.79382	0.302836	4.1314	0.441899	0.701161	7.92396	9.21005	0.468907	0.0136684
TCGA-DB-5275-01	C2	3.581	0.536202	1.97061	14.1567	0.48712	33.1331	0.10426	0.11295	3.28585	1.38024	8.13183	9.46203	8.29159	8.01402	23.2953	1.40029	0.101647	0.197464	1.63957	1.64016	1.51533	0.622418	5.47033	21.913	0.502803	0.0510317
TCGA-DB-5277-01	C2	2.38191	0.385902	0.523323	9.76035	0.47426	9.03146	0.209166	0.108077	1.76639	1.20127	4.54264	15.2604	1.31776	10.6058	5.22871	1.65251	0.13086	0.291288	0.0828395	1.35425	0.755451	0.80366	8.74926	21.1099	0.468952	0.120447
TCGA-DB-5278-01	C2	2.58903	0.734883	0.465639	14.0383	0.446306	16.6232	0.0625248	0.0884849	1.17736	1.48302	6.55446	7.27487	0.541417	7.24709	16.2368	1.18091	0.0461801	0.164471	0.155357	1.42673	0.942746	0.439136	12.2438	18.1411	0.3911	0.111287
TCGA-DB-5279-01	C2	1.73256	0.289818	0.226005	11.365	0.341404	18.5211	0.669959	0.204818	0.987594	0.64128	15.2563	6.59186	9.86496	6.90947	45.8283	0.827031	0.0349288	0.793047	0.0663337	0.634778	1.05789	1.37702	9.48995	21.0607	0.446401	0.0292266
TCGA-DB-5280-01	C2	3.11381	0.481107	1.38471	19.8362	0.560904	20.6379	0.0649905	0.0666021	2.5764	1.95377	12.8133	7.24163	0.296194	4.9042	23.0882	1.7565	0.0480012	0.0854787	6.5583	1.58186	1.40402	0.600997	10.8551	23.3867	0.581349	0.159053
TCGA-DB-5281-01	C2	2.48521	0.482542	0.598409	11.6818	0.694949	16.4661	0.992623	0.149319	2.14287	1.15284	5.84631	10.223	1.71409	7.41951	4.11447	1.25784	0.0484276	0.330579	0.604372	1.63796	1.11018	0.530864	7.68574	31.7227	0.557825	0.0864465
TCGA-DB-A4X9-01	C2	3.32464	0.496618	1.61019	11.2027	0.506687	26.9568	0	0.0678565	4.11912	2.37969	9.40338	7.59431	3.04674	6.71049	16.0083	2.04061	0.0632007	0.0562727	0.703006	2.15359	2.79723	1.3397	7.15832	17.6922	0.429863	0.108411
TCGA-DB-A4XA-01	C2	2.44652	0.697513	0.930318	19.939	0.378969	29.3883	0.243335	0.0865158	4.84292	3.39875	7.09802	4.78271	0.554499	6.26776	6.35047	1.79724	0.0770248	0.795543	1.19531	2.22103	0.711458	0.524918	8.38357	14.8172	0.648944	0.103121
TCGA-DB-A4XB-01	C2	4.87407	0.865342	2.17022	18.7581	0.664001	12.3628	0.0396608	0.116126	2.76269	2.6854	6.43458	9.9534	14.1169	8.28154	19.4044	1.74785	0.0351516	0.469474	0.0572202	2.18266	2.3528	0.905298	12.8659	19.2486	0.347059	0.120594
TCGA-DB-A4XC-01	C2	2.8076	1.11165	1.97353	14.8891	0.843601	14.7211	0.0429049	0.276375	4.13676	2.63881	5.98107	7.38971	0.449739	8.33068	16.4017	2.78302	0.133094	0.20315	0.443621	7.48672	2.65979	0.858813	8.86468	19.954	0.600716	0.092275
TCGA-DB-A4XD-01	C2	3.24045	0.410839	1.18973	18.8115	0.60503	13.5818	0.0634267	0.051071	2.22256	1.36447	7.33805	10.1163	0.36856	8.25975	20.8924	1.73642	0.0421616	0.0250266	0.625306	3.33733	1.30753	0.579112	11.1058	19.6113	0.354601	0.0917247
TCGA-DB-A4XE-01	C2	3.22944	0.505139	1.34058	11.3709	0.764834	14.0856	0.0942908	0.0368111	3.35081	1.79872	8.23209	5.90988	0.401081	7.64295	22.0306	1.49906	0.0417853	0.0496064	0.506361	3.30755	2.01837	0.651204	8.27607	20.1157	0.394219	0.146848
TCGA-DB-A4XF-01	C2	2.11458	0.55158	0.719292	11.7721	0.522189	24.3578	0.0596083	0.130899	2.02546	1.89061	6.30545	9.66672	0.183373	8.68771	6.7129	1.88775	0.132078	0.305759	0.465829	8.43313	1.07853	0.586113	7.6448	21.862	0.556388	0.0663097
TCGA-DB-A4XG-01	C2	3.22325	0.173771	0.912621	13.1499	0.347302	13.1832	0.100508	0.0331072	0.608334	0.984067	5.87581	7.90644	0.211854	9.22288	2.12482	0.335558	0.0111351	0	0.253762	0.789219	0.491901	1.28828	9.18456	18.1978	0.156358	0.0428595
TCGA-DB-A4XH-01	C2	2.02294	0.332739	0.510167	5.74619	0.219694	12.97	0.152503	0.0401874	0.906845	2.09882	2.96518	5.70398	4.6289	5.85965	6.46445	0.7099	0.0405492	0.096278	0.0953428	0.548598	0.863982	0.4927	5.6486	11.7456	0.335109	0.0226197
TCGA-DB-A64L-01	C2	2.20201	0.519491	1.06075	15.1054	0.610744	18.8362	1.16079	0.3904	2.14538	2.30592	4.81874	8.22508	5.85505	9.7268	8.14842	1.65192	0.0973201	1.53498	0.0754375	2.38346	0.851463	0.484753	9.49009	14.5881	0.713783	0.0767793
TCGA-DB-A64O-01	C1	1.44364	1.97036	1.07074	5.18316	0.492249	62.8616	0.0800183	0.0937172	5.3428	10.6064	11.8299	4.45262	0.393857	4.71183	8.0512	2.59518	0.0283683	0.126293	2.1242	5.70544	1.43357	0.23604	9.91577	21.6407	0.569508	0.099696
TCGA-DB-A64P-01	C2	2.40723	0.462001	0.921277	11.3581	0.426584	23.4496	0.0554751	0.0771546	2.74506	1.90104	7.78179	5.78797	1.44112	7.60063	5.98682	1.59281	0.12292	0.328336	0.340154	3.80505	0.75692	0.691582	9.09253	20.1485	0.749744	0.0740543
TCGA-DB-A64Q-01	C2	2.49107	0.728642	1.29367	10.9415	0.475982	11.2376	0.101876	0.127839	1.3105	1.14798	6.61042	7.97232	0.842369	11.1016	14.9443	1.01066	0.012899	0.0689101	0.349953	3.79761	0.712279	1.6559	13.3242	25.8368	0.356593	0.0626008
TCGA-DB-A64R-01	C2	3.82672	0.403329	1.65172	14.5576	0.331542	13.7936	0.0834833	0.0977754	1.04959	1.27097	6.20419	6.85754	1.1262	8.80487	2.1022	0.675298	0.0591934	0.0263523	0.0722668	1.3178	0.832018	0.504249	11.2878	19.0621	0.240265	0.0445771
TCGA-DB-A64S-01	C2	2.14147	0.978851	2.01754	15.9755	1.17629	23.3908	0.159009	0.0931153	5.44356	4.31093	11.0176	5.5908	18.4649	7.34832	5.01569	4.48965	0.450977	0.351349	1.83527	8.92152	7.96608	0.547223	10.9046	23.7346	1.41926	0.259432
TCGA-DB-A64U-01	C2	2.77579	0.618456	1.59835	16.8951	0.28994	14.0443	0.0914518	0.0382529	2.89662	1.82683	5.20679	5.07287	3.32837	9.42237	8.35776	1.16148	0.0347376	0.103099	0.10681	2.52522	1.27105	0.467963	14.8477	14.2879	0.487781	0.0968889
TCGA-DB-A64V-01	C1	1.65384	0.963872	1.0282	9.76242	0.906849	34.1962	0.381611	0.0886178	9.95997	5.14994	9.30559	4.87485	0.251883	7.24761	5.18233	3.57489	0.104966	2.69995	0.727759	9.77118	0.971888	0.499073	9.13317	16.6352	1.021	0.128818
TCGA-DB-A64W-01	C2	3.70866	0.191655	0.955741	18.2718	0.320251	17.1652	0.0645121	0.0802787	0.767232	0.938556	7.99053	12.155	0.264612	9.86845	1.32487	0.283073	0.0142944	0	0.0775618	0.701403	0.416193	1.4499	10.299	11.8896	0.159949	0.0358824
TCGA-DB-A64X-01	C2	1.85548	0.420351	2.56702	8.27743	0.339624	19.9054	0.244853	0.103058	2.78199	1.86976	6.53346	3.18942	1.42279	5.84417	6.19524	1.53568	0.0542536	0.169072	2.70096	1.88979	0.866986	0.838352	9.09451	14.9965	0.377936	0.0453967
TCGA-DB-A75K-01	C2	2.98517	0.617666	1.38222	11.1578	1.14967	19.2698	0.471963	0.354335	6.08587	5.92766	4.92091	5.45747	9.59112	4.931	3.71006	1.94395	0.0965318	0.1337	0.0872975	1.74133	1.37838	1.31741	7.79849	29.9536	1.00956	0.0610284
TCGA-DB-A75L-01	C2	2.73665	0.524767	2.81231	21.6746	0.891978	19.4391	0.0377629	0.117941	3.44316	2.49267	4.77916	7.36359	1.14162	8.15926	4.2916	2.1517	0.066939	0.0993352	0.181607	4.62276	1.7511	0.884079	9.09194	18.0715	0.675589	0.0746816
TCGA-DB-A75M-01	C2	2.43665	0.449497	2.07294	14.243	0.481809	26.0881	0.0386711	0.0377429	4.77429	1.87358	10.8471	3.9674	0.317238	5.33543	22.9984	2.13951	0.0913984	0.203448	0.774893	2.22163	1.78939	0.42551	7.57898	20.2957	0.498824	0.101333
TCGA-DB-A75O-01	C2	1.65714	0.473255	1.13022	7.5764	0.989704	31.1211	0.0804414	0.141319	6.8744	3.06608	7.90705	2.27907	0.322618	4.04571	9.74362	2.50455	0.128332	0.228529	0.108319	3.34289	2.08061	0.305085	3.29663	21.2425	0.431736	0.0524979
TCGA-DB-A75P-01	C2	1.20157	0.803289	0.720504	4.51434	0.245838	22.9688	0.103087	0.0264108	4.15963	8.03901	5.94076	3.45385	0.528545	4.14358	3.27939	2.24201	0.0114208	1.17959	0.012394	1.72272	1.18104	0.0995527	9.06902	18.9247	0.603893	0.0783622
TCGA-DH-5140-01	C2	3.07501	0.782425	0.755903	9.30641	0.496035	16.696	0.215934	0.0442578	2.86156	1.20301	5.59231	7.71886	0.806977	8.46131	2.55352	1.45009	0.0574152	0.647537	0	2.97379	0.62128	0.985784	15.0555	25.9665	1.69222	0.0816716
TCGA-DH-5141-01	C2	1.91107	0.364954	0.185234	11.3349	0.230559	17.6755	0.0861332	0.053592	1.88411	1.54412	3.79922	4.39458	3.4839	5.93208	4.29797	0.940755	0.0381702	0.203916	0.47636	0.87289	0.424743	0.869612	9.89376	21.5136	0.48364	0.0431175
TCGA-DH-5142-01	C1	2.22449	1.24291	0.759289	22.5348	2.21725	48.0025	1.17135	0.0656754	7.70635	2.25799	13.2943	6.94039	4.48088	7.70021	10.6513	6.3142	0.905644	9.53874	0.197761	7.07191	2.66125	1.41782	17.049	32.7931	1.79317	0.25876
TCGA-DH-5143-01	C2	1.69591	0.615167	0.235799	15.0933	0.592142	27.645	0.0116096	0.088381	4.90151	1.1655	7.48445	7.37711	10.6826	4.46304	23.1068	1.91807	0	0.238204	3.05401	2.78628	2.51381	1.166	8.21032	19.3182	0.523761	0.132592
TCGA-DH-5144-01	C2	2.47582	0.374272	0.333159	20.8785	0.282113	15.5075	0.0548922	0.0417882	1.20306	1.04159	6.11997	11.5578	1.64112	8.76663	6.75797	0.938315	0.0583815	0.329218	0.142551	0.866482	0.553584	0.462635	10.425	18.602	0.433377	0.0651343
TCGA-DH-A669-01	C2	4.5417	0.63805	0.610303	40.6806	0.487469	41.6687	0.490788	0.10851	3.04606	1.80112	9.68655	12.4127	1.49726	7.09862	1.94136	2.40768	0.0798959	0.806228	0.0240844	1.75852	0.680343	1.13962	14.5422	27.0994	1.17448	0.0713098
TCGA-DH-A66B-01	C1	1.88598	1.15081	1.46446	11.302	1.63749	48.4236	0.249023	0.0729138	7.59201	3.15932	8.22996	9.07297	6.48166	8.25447	3.78825	4.82473	0.331066	1.2446	0.232864	6.53659	2.88891	1.37976	12.181	32.5196	1.17027	0.196992
TCGA-DH-A66D-01	C2	3.13013	0.94449	1.6794	18.6721	1.0853	27.4643	0.0357368	0.0941734	7.23532	3.51869	9.92019	8.93524	2.8828	8.0378	18.4679	3.42709	0.179485	0.33842	0.32654	4.60499	3.00689	0.535453	9.50861	27.1751	0.92195	0.169619
TCGA-DH-A66F-01	C2	2.33264	0.420803	1.26786	11.7843	0.37818	28.7509	0.0434916	0.0509373	1.133	1.6993	5.60993	5.16375	0.0924993	7.35913	12.6135	0.76335	0.0513959	0.274571	0.264932	0.817288	0.417109	0.610918	9.14467	17.6816	0.276274	0.0430055
TCGA-DH-A66G-01	C2	2.40034	0.773745	1.06683	10.6398	0.575676	25.1101	0.579828	0.292859	1.90866	1.69912	7.04157	8.0883	11.7065	8.54419	17.6633	2.67145	0.154172	0.594842	0.522838	2.93415	3.56871	0.773748	10.2444	30.8055	0.749809	0.320357
TCGA-DH-A7UR-01	C2	3.00528	0.402759	1.3075	6.74329	0.375649	18.3971	0.358359	0.048428	1.68603	4.10549	3.76192	7.14985	0.301518	7.75547	2.69369	1.14647	0.024432	0.500337	0.0795414	0.466216	0.37612	1.14228	12.2698	13.9503	0.948808	0.122661
TCGA-DH-A7US-01	C2	3.11704	0.551019	1.75026	14.2228	0.394798	18.3626	0.0800523	0.0742243	3.00349	3.45529	5.63267	5.43897	0.38916	7.31978	12.4107	1.51196	0.0946012	0.105289	0.42348	1.55448	0.70047	1.10574	11.0785	16.1039	0.391768	0.108842
TCGA-DH-A7UT-01	C2	2.01827	0.616689	2.87522	17.7229	0.934335	19.6739	0	0.0996655	6.28914	2.16862	8.51854	3.68585	2.5907	6.21377	6.95851	2.29884	0.0603377	0.107447	0.0572941	4.62378	1.83755	0.274928	8.24227	16.9207	0.870423	0.179231
TCGA-DH-A7UU-01	C2	3.77649	0.776461	3.27897	18.9192	0.642909	21.9186	0.0284697	0.0625193	3.9421	2.35167	6.24888	7.21739	3.65896	7.29266	4.92199	1.84125	0.113548	0.0224669	0.0342287	2.14764	1.91269	0.979774	10.0046	18.6334	0.514868	0.13935
TCGA-DH-A7UV-01	C2	2.7602	0.693687	5.05634	22.6976	0.697892	17.56	0.0721796	0.098626	6.55056	3.19843	7.63717	3.26121	0.619538	6.89821	11.497	2.68063	0.19192	0.0569605	0.439687	4.9928	2.03391	0.380209	5.48633	17.4905	0.88427	0.244452
TCGA-DU-5847-01	C1	2.81288	2.41081	2.11506	7.29754	1.29441	36.8318	0.692175	0.224164	6.80649	16.5391	8.421	11.7517	9.11006	4.85891	7.09205	9.62382	1.09683	5.21402	0.645579	4.38643	2.74369	0.464045	19.2541	39.6043	3.8769	0.323553
TCGA-DU-5849-01	C2	2.31155	0.467567	0.464045	15.5497	0.387755	19.6817	0.179263	0.16038	2.08118	2.09575	5.21845	8.52573	1.67483	6.94931	4.914	1.28438	0.0176536	0.534425	0.191578	0.769985	0.782813	0.531592	8.01253	18.2079	0.457046	0.0635179
TCGA-DU-5852-01	C1	2.89	1.34543	0.573895	7.37346	1.07829	27.8337	0.241323	0.151413	7.19456	8.94085	8.9101	7.63005	4.03794	6.63885	6.87331	3.94184	0.366662	0.834308	0.0884232	5.16424	1.78609	0.419691	30.2646	25.7314	2.92739	0.281237
TCGA-DU-5853-01	C2	2.95855	0.944431	1.30286	14.4683	1.26318	16.051	0.456427	0.184208	5.75306	2.1264	5.50916	6.70086	14.2126	7.64443	21.0156	3.19594	0.0656001	1.01242	0.498328	6.49078	3.43215	0.78842	9.01816	16.6968	1.14664	0.274454
TCGA-DU-5854-01	C1	1.7191	1.65589	0.578258	12.9264	0.768779	14.9933	0.180597	0.0705048	6.13659	6.35561	9.44783	5.7486	0.318253	6.94852	5.90512	4.25852	0.160064	1.19715	0.127382	6.27682	2.3677	0.0591921	9.28224	30.3847	1.9409	0.169649
TCGA-DU-5855-01	C2	3.02426	0.828744	0.951985	27.4648	0.727389	26.8698	0.41641	0.0823815	7.54318	2.21623	5.77044	8.72274	27.9642	5.42952	19.0854	3.62429	0.139647	0.319729	0.0432989	6.09091	3.47508	0.276653	9.7777	25.6075	0.936684	0.123527
TCGA-DU-5870-01	C2	3.30689	0.734636	0.536302	24.5276	0.363738	15.6123	0.0683576	0.0600452	1.9937	1.89788	7.17495	12.8127	0.192116	6.26824	19.6172	1.06068	0.0403905	0.215778	0.635566	2.36116	1.90256	0.792169	10.1532	20.5485	0.56716	0.0659037
TCGA-DU-5871-01	C2	2.40752	0.742176	0.976752	14.4772	0.428317	13.525	0.208437	0.0983265	3.83641	1.14655	5.23948	8.7331	4.49116	5.71769	12.5124	1.48899	0.0513164	0.109659	0.155929	3.50036	2.33907	0.349718	4.73999	25.8845	0.515665	0.109924
TCGA-DU-5872-01	C2	1.75853	0.781723	0.690865	19.5702	0.624947	19.3241	0.48359	0.216911	3.00674	1.88995	7.87663	7.79641	3.27311	3.95343	4.9802	2.86984	0.100313	0.747011	1.27663	2.07716	2.11193	0.433589	7.28654	16.584	1.22451	0.132773
TCGA-DU-5874-01	C2	4.66598	0.272103	0.612291	27.3042	0.266047	16.8057	0.381851	0.0794409	1.19508	1.06147	5.01682	11.685	0.141971	8.95024	2.36043	0.66331	0.0445312	0.142739	0.125647	0.366877	0.29508	0.733991	5.56585	23.4902	0.508058	0.0387519
TCGA-DU-6392-01	C2	2.17423	0.599537	0.766773	12.3655	0.518753	17.8131	0.319016	0.123628	4.08892	1.58114	2.0669	12.8136	2.45455	5.57631	2.68259	2.06213	0.166321	0.607165	0.013537	4.08056	1.55296	0.217468	13.7598	34.9489	1.16591	0.129427
TCGA-DU-6393-01	C2	4.53267	0.279935	1.19866	19.0196	0.24753	17.3934	0.104507	0.0815991	0.991351	0.987196	5.20012	14.4229	0.313558	7.72802	2.83594	0.418693	0	0.123708	0.0628237	0.780878	0.214406	1.46188	10.525	19.9762	0.289595	0.0684622
TCGA-DU-6394-01	C2	3.69254	0.513026	0.297959	17.5646	0.384051	27.9919	0.14889	0.100813	1.28852	0.97527	6.53633	14.0264	0.996641	10.3268	6.76995	1.19301	0.14021	0.0881222	0.0537023	0.694482	0.471992	1.69275	10.2542	38.6605	0.488583	0.128362
TCGA-DU-6395-01	C2	2.77225	0.221275	0.71182	9.00207	0.179401	20.0814	0.117872	0.0690257	4.26922	1.7023	12.2732	8.79666	15.0221	5.26587	6.92702	2.59219	0.0664814	0.101475	0.675082	1.4671	1.21734	0.639711	9.63305	20.317	0.395915	0.0731115
TCGA-DU-6396-01	C1	2.53595	1.42033	1.55629	35.2568	2.00283	22.2429	0.632636	0.461571	7.70885	4.18185	5.24356	14.8344	4.34376	9.87318	36.9849	7.25745	0.753741	2.86452	0.0448884	10.3738	4.98964	0.63371	12.4933	30.4513	2.29507	0.756831
TCGA-DU-6397-01	C2	3.18136	0.518026	0.458456	22.6853	0.275216	18.7263	0.0897603	0.147835	2.09688	1.73911	3.35954	10.6115	1.56985	6.64847	11.7893	1.22867	0.119333	0.442715	0.523399	1.2229	0.479237	0.535859	7.35052	18.4257	0.67419	0.0931948
TCGA-DU-6399-01	C2	3.61128	0.683787	0.694943	25.7671	0.950133	20.4194	0.0780009	0.0913544	5.25354	1.61346	8.70521	10.9815	1.9044	6.37438	18.5317	2.40646	0.316035	0.246218	0.385834	4.39136	2.43261	0.923487	8.36847	25.2488	0.762735	0.399969
TCGA-DU-6400-01	C2	3.5186	0.256202	0.936262	24.7694	0.349607	19.8121	0.489779	0.0717035	1.69507	1.05314	6.19102	10.6995	0.834995	5.86143	2.23035	0.584862	0.00803878	0.4724	0.0523425	0.969084	0.508466	0.280289	5.68151	17.6426	0.298073	0.0228699
TCGA-DU-6401-01	C2	1.99189	0.274483	0.774358	5.97451	0.283437	10.7556	0.234831	0.0378171	1.63579	1.72927	5.65155	7.77809	17.8195	4.97685	6.09927	0.833294	0.0104066	0.148253	0.18634	2.2758	0.832371	0.519533	5.73199	22.0309	0.787724	0.0731449
TCGA-DU-6402-01	C1	1.81127	2.63134	0.285296	3.62139	0.529542	12.7427	0.695609	0.0547184	8.32568	8.51298	9.02801	6.83	1.66082	7.33581	5.21199	14.5424	0.303661	3.71968	0.189732	6.95118	1.27185	0.233339	37.9801	40.0413	5.18056	0.101635
TCGA-DU-6403-01	C2	2.61554	1.12515	0.681494	20.3443	1.05004	16.8956	0.167065	0.0908448	7.05543	2.76789	9.32255	14.0649	0.832098	8.86503	5.13525	3.95218	0.1798	0.339015	0.0286942	7.38733	1.48662	0.762685	17.3895	19.3275	1.88195	0.0920385
TCGA-DU-6404-01	C1	2.9008	1.53861	0.410661	1.24005	0.442435	20.8926	0.638608	0.0632446	2.154	2.1524	6.98376	4.37875	2.77349	5.65469	2.86149	0.94958	0.133177	0.65218	0.0045164	1.96145	1.80507	0.197876	41.9154	32.215	1.07017	0.0557179
TCGA-DU-6405-01	C1	3.22049	1.40496	0.742227	5.25299	0.711409	31.919	0.0644886	0.0629407	4.07215	7.89701	10.1985	11.2167	5.76057	4.66068	5.18215	5.38054	0.142892	0.288383	0.0930403	2.5276	1.43781	0.468027	7.25583	37.1395	1.59055	0.130724
TCGA-DU-6406-01	C1	3.08813	1.57802	0.512137	7.7062	0.392698	17.6091	0.0210125	0.0307623	4.3286	5.99812	9.72239	9.65804	0.617681	7.26756	1.88689	17.2857	0.335224	0.431133	0.0101052	3.65532	1.3743	0.184474	38.8276	40.1092	4.39051	0.121549
TCGA-DU-6407-01	C2	2.83944	0.397348	0.246663	13.122	0.576241	16.0114	0.0124371	0.0873977	3.86685	1.45096	11.45	9.03103	1.45673	5.76216	13.1916	1.38568	0.0551153	0.0392589	0.0897174	2.1769	1.95888	0.323197	9.64302	22.6309	0.353103	0.0350495
TCGA-DU-6408-01	C2	3.04302	0.62023	0.91292	19.9555	0.510717	23.584	0.0509406	0.100679	3.63497	1.45764	7.94956	6.66467	5.65314	6.77548	14.7043	2.11861	0.101585	0.100499	0.202109	2.906	3.80767	1.01072	13.4011	23.5485	0.485389	0.13978
TCGA-DU-6410-01	C2	2.97238	0.243199	1.0051	49.98	0.245221	9.74361	0.24743	0.171239	0.248406	0.372227	9.7852	18.6718	0.0563831	8.3288	0.742741	0.133031	0.00996815	0.0887544	0.0270438	0.314004	0.180143	1.18486	4.87738	15.7504	0.188087	0.0550496
TCGA-DU-6542-01	C1	3.01533	1.24412	0.764666	84.1796	1.40238	22.7488	0.304772	0.0851808	4.21301	2.26571	7.92029	14.062	1.35112	4.99831	16.2445	4.0278	0.405182	0.415428	0.473018	5.14707	2.68324	0.33081	9.34533	26.6852	0.894377	0.394515
TCGA-DU-7006-01	C1	1.81753	3.72951	0.545679	20.1789	1.16724	11.5051	0.221323	0.164954	4.30717	4.88885	10.9066	6.60786	1.94858	10.1723	14.0301	8.34879	0.285324	2.36581	0.00483806	8.33975	3.41369	0.621776	17.7056	45.4616	3.00487	0.438693
TCGA-DU-7007-01	C1	1.89479	1.82378	1.1351	5.84731	0.972568	22.8064	0.224174	0.225044	3.31897	2.04619	6.61273	12.4622	4.21317	16.2086	3.47041	5.27874	0.510908	2.45984	0.112942	3.01476	1.88081	0.674769	11.3214	53.9403	1.40327	0.197918
TCGA-DU-7008-01	C2	3.79272	0.313313	0.566904	13.3222	0.321746	15.8248	0.106628	0.104069	1.7814	0.820979	10.2534	8.51695	0.631745	7.06775	3.15112	0.661128	0.0315018	0.0841457	0.034186	1.22133	0.990998	0.642799	6.93271	19.8779	0.252275	0.0751234
TCGA-DU-7009-01	C2	2.54726	0.272368	0.41878	24.5714	0.295181	9.92054	0.00984597	0.0749552	1.02041	0.697892	6.65668	9.46247	3.98921	8.39289	5.00094	0.781416	0.0349062	0.0932394	0.127847	0.755956	0.797288	1.12026	8.53016	16.8125	0.287197	0.0686382
TCGA-DU-7010-01	C2	1.79069	0.567509	1.01295	19.6637	0.9113	18.635	0.0803631	0.0588256	1.90296	1.39081	5.29236	7.54004	0.801181	8.68447	6.88746	1.70564	0.115743	0.301238	0.188407	2.91787	0.864089	0.811356	8.71271	33.4502	0.640723	0.137077
TCGA-DU-7011-01	C2	1.22695	0.80454	0.765195	12.8249	0.988858	14.8474	0.496912	0.0937638	3.53644	1.672	10.9489	5.49751	6.2807	6.47859	9.82703	3.50551	0.225102	0.313711	2.15075	7.06716	3.09851	0.535135	10.3354	17.7894	1.86173	0.21456
TCGA-DU-7012-01	C1	1.45227	3.77773	0.386566	9.64257	1.08571	59.6682	0.574734	0.183864	6.38316	7.19765	13.7246	8.66671	9.32779	5.82044	11.1003	6.74533	0.226396	5.52661	1.05952	12.3089	4.33765	3.23674	20.5398	34.9928	3.9117	0.430969
TCGA-DU-7013-01	C1	3.55756	0.903951	0.837479	8.26174	0.896921	15.5994	0.205682	0.0650416	2.53002	5.32785	11.6061	8.70759	0.524942	9.04667	9.76449	3.97421	0.175006	0.805079	0.0197831	4.51008	1.1494	0.635619	14.0834	41.0758	1.39509	0.158639
TCGA-DU-7014-01	C2	1.76739	0.544939	0.640019	24.2065	0.405753	12.1172	0.0822736	0.021413	2.44617	1.89093	4.96114	6.15354	0.512447	5.70597	5.50451	2.04049	0.0729196	0.216421	0.0703404	3.1854	1.14697	0.365965	6.98103	19.1065	0.833721	0.0610155
TCGA-DU-7015-01	C2	2.06142	1.04396	0.370906	18.9465	1.26628	16.4162	0.0831553	0.0568116	6.74214	1.66147	10.6206	7.53306	1.15378	6.70696	24.1242	2.79564	0.0655121	1.06453	0.155519	7.05422	3.43394	0.914984	7.92378	24.3221	0.72587	0.293272
TCGA-DU-7018-01	C2	3.15343	0.461331	0.371348	47.7642	0.160074	12.3531	0.0328906	0.0264834	0.495938	1.05	6.23859	18.2266	0.888149	7.93544	3.35747	0.476887	0.00728778	0.0908446	0.0355894	0.423823	0.35365	0.155927	6.11124	14.8687	0.422129	0.0378079
TCGA-DU-7019-01	C2	1.50833	0.718202	0.413965	10.3875	0.596375	12.139	0.64438	0.0804185	2.30623	1.57035	7.69471	7.36919	3.06675	6.11307	8.76847	2.02741	0.0561756	0.78361	0.208288	2.04749	2.90773	0.756763	12.9052	24.55	0.797029	0.104978
TCGA-DU-7290-01	C1	0.810245	4.88842	0.517511	5.76973	1.50547	33.2419	0.464903	0.0498012	7.11837	8.36251	13.0395	8.748	20.3197	9.34022	8.502	12.0018	0.683395	3.36454	0.218125	15.0315	4.59434	1.44147	11.5457	38.2066	3.19725	0.348144
TCGA-DU-7292-01	C2	1.8547	1.03228	0.347337	5.72829	0.325124	26.2851	0.123711	0.096593	1.12097	2.51916	5.19919	7.82211	0.319492	5.40832	6.54805	2.90297	0.0548227	0.244065	0.029747	0.874549	0.629922	0.144811	10.1909	24.0529	0.631489	0.0489311
TCGA-DU-7294-01	C2	2.38293	0.475569	0.633705	23.3811	0.432037	10.6621	0.144253	0.0617314	0.970905	0.75898	6.60984	13.1408	0.0505718	8.43837	9.01113	0.89759	0.0688437	0.157621	0.0907189	1.28092	0.766888	0.428639	6.481	17.2277	0.356038	0.0855845
TCGA-DU-7298-01	C2	1.74468	0.763573	0.719879	22.8219	0.970043	15.7839	0.020849	0.0702024	3.54219	1.31966	6.74029	10.7834	3.09287	7.14585	9.92629	1.62284	0.0831535	0.115171	0.185491	4.99813	2.53549	0.475899	14.1457	15.8807	0.644631	0.247391
TCGA-DU-7299-01	C2	2.61423	0.905897	0.997867	17.4401	0.621265	11.5084	0.0455901	0.0453857	4.43825	1.2272	7.65106	7.50372	0.66904	6.49596	13.9523	2.75193	0.145464	0.0719548	0.754216	3.79895	2.48548	0.320197	4.73969	20.402	0.606396	0.105488
TCGA-DU-7300-01	C2	1.7236	0.533437	0.189541	13.137	0.448455	15.872	0.24992	0.108174	1.76305	1.57037	5.54381	12.4639	0.381321	7.1346	6.32711	1.22723	0.0770456	1.0633	0.423278	1.83191	0.867002	0.396848	9.19713	19.186	0.46909	0.0419041
TCGA-DU-7301-01	C2	2.55759	0.407891	0.609078	17.1651	0.824081	21.2914	0.113794	0.0999561	3.16099	1.63827	11.4634	12.235	2.09001	7.25388	5.88669	2.45316	0.25214	0.305321	0.26268	3.29924	1.92054	0.319687	6.31396	31.4293	0.787767	0.167095
TCGA-DU-7302-01	C2	2.00119	0.581586	0.704839	20.9525	0.356583	10.4708	0.178411	0.219403	0.717376	0.754494	5.1968	10.6793	0.390292	7.73526	4.17648	0.717049	0.0316254	0.112635	0.0629203	0.996225	0.649147	0.38427	5.27965	18.9118	0.256734	0.0493968
TCGA-DU-7304-01	C2	1.79396	0.703877	0.775215	18.3823	0.713953	21.6284	0.553368	0.250981	4.17542	1.77159	5.36026	8.00602	1.9434	6.38917	17.7071	2.09072	0.115401	0.102751	0.297431	3.10508	2.64873	0.502962	5.74582	21.1979	0.822884	0.191514
TCGA-DU-7306-01	C2	1.18356	0.429937	0.187825	9.57099	0.33351	15.5482	0.0604648	0.0619642	1.77206	1.37024	10.5514	7.59493	0.303125	6.77616	24.2426	1.92641	0.0357269	0.190863	0.397404	1.53123	0.914675	1.04044	5.37577	26.1037	0.542827	0.0717468
TCGA-DU-7309-01	C2	1.81128	0.855029	0.600636	9.54528	0.378476	16.548	0.0589136	0.149499	1.50973	1.02907	4.40068	6.99481	14.5571	5.55753	5.75954	1.24384	0.0609181	0.123978	0.670533	1.48667	2.79304	0.268953	5.1375	18.5445	0.486894	0.113597
TCGA-DU-8158-01	C1	2.14618	3.08373	0.860198	19.4838	0.592741	69.4915	0.277563	0.197019	5.9161	8.04031	8.33436	9.26204	2.13899	4.86902	15.133	5.26322	0.335463	3.42497	0.58652	12.7485	2.00834	1.57136	11.9007	28.8348	2.04777	0.0785955
TCGA-DU-8161-01	C1	1.00292	2.56764	0.624277	6.98046	1.06292	6.29316	0.704517	0.0974109	4.13948	9.5669	5.46862	8.00272	2.9611	4.33855	39.0503	6.02964	0.407606	2.87251	2.41403	10.2919	4.85276	1.34011	11.3872	22.6135	1.82667	0.377348
TCGA-DU-8162-01	C2	1.13837	0.560784	0.290819	8.99045	0.416177	17.2134	0.116415	0.198321	1.72614	1.7484	3.4928	8.69874	11.7158	5.94052	5.58564	2.31384	0.10318	0.100221	0.0458065	1.64785	1.45029	0.111495	8.19019	16.6699	0.518619	0.114591
TCGA-DU-8163-01	C2	2.79268	0.998442	1.26022	23.0479	0.852961	16.8672	0.0946615	0.0554336	5.92765	3.17396	13.7623	8.17956	2.59468	7.67519	18.148	3.32293	0.21574	1.10986	1.10558	4.99534	4.69706	1.21572	9.7676	24.4446	0.841501	0.306885
TCGA-DU-8164-01	C2	2.6508	0.537383	0.791433	11.161	0.248995	11.794	0.104995	0.0531008	0.591913	0.568627	7.36299	12.1353	2.12722	9.15387	5.17607	0.600927	0.0676786	0.0451948	0.13312	0.58423	0.832374	1.72959	12.4971	17.4556	0.313685	0.0651246
TCGA-DU-8165-01	C1	2.06228	3.3658	1.30705	7.12662	0.927461	23.6683	0.338197	0.189437	4.17201	9.07202	7.33408	9.03635	9.93152	11.3772	12.2528	5.43097	0.299746	4.78078	0.134358	7.53168	3.33654	1.19797	29.071	30.9378	2.08163	0.73717
TCGA-DU-8166-01	C2	2.65485	0.578591	0.958478	12.0873	0.418176	11.179	0.120555	0.18612	1.37789	1.50529	8.90608	12.2025	28.3157	8.59965	13.3015	2.12013	0.0777084	0.13838	0.205554	1.8006	1.77168	1.87815	11.938	20.8321	0.794937	0.0959082
TCGA-DU-8167-01	C2	2.01738	0.685836	0.908665	19.3907	0.800462	22.039	0.107498	0.0550818	8.56109	3.49106	5.73252	7.75105	46.7752	7.44808	9.60262	4.83484	0.369195	0.254496	0.491123	5.17286	3.47951	0.56625	9.31974	19.543	1.15756	0.179375
TCGA-DU-8168-01	C2	3.75672	0.379556	1.01104	22.9572	0.387433	11.8338	0.225774	0.19832	0.802688	0.871764	9.02846	18.6718	1.26525	10.3474	2.48053	0.788076	0.0444678	0.145175	0.020107	0.484882	0.312518	3.42394	9.38939	21.0469	0.364241	0.104184
TCGA-DU-A5TP-01	C1	2.0419	1.34974	2.31708	13.8963	2.05088	13.8067	0.299288	0.0701051	8.65693	4.40373	8.54844	13.1996	11.3622	8.53707	4.8368	5.84682	1.56504	1.18092	0.460581	4.25831	3.11151	0.830297	12.1415	46.787	2.83432	0.437256
TCGA-DU-A5TR-01	C1	1.61064	1.45043	2.5099	11.7899	1.48551	33.7552	2.17801	0.135685	19.5254	6.91442	11.3767	3.5893	25.7942	5.75122	14.7045	7.21999	0.301195	8.84986	0.312001	11.3705	4.00448	0.401411	5.08237	18.8151	2.01555	0.265771
TCGA-DU-A5TS-01	C2	1.61228	0.426584	2.3503	15.1425	0.754742	13.527	0	0.0052554	4.77241	3.54442	5.62479	2.07618	0.171783	5.57539	3.06453	1.71897	0.25453	0.0849858	0.302114	3.19945	1.75156	0.365579	4.64757	14.2551	0.411858	0.0692179
TCGA-DU-A5TT-01	C1	0.982371	1.64587	0.979516	6.96106	0.600543	32.2731	0.305707	0.15461	3.12814	2.85902	11.9599	3.82367	8.08089	6.79881	3.9281	2.29048	0.123159	0.13159	1.3499	5.42399	2.94702	0.185431	23.0901	16.4296	0.929546	0.0659541
TCGA-DU-A5TU-01	C1	1.98632	0.897795	1.67623	9.65464	1.43662	23.6245	0.262515	0.132377	13.3802	4.64982	7.46849	4.64479	3.50282	7.51148	5.64571	5.60922	0.323151	0.322255	0.3577	11.0565	2.82048	2.05885	6.68669	21.2485	1.49459	0.160075
TCGA-DU-A5TW-01	C2	2.98728	0.716752	3.5129	17.1161	0.694922	11.8097	0.0313128	0.220041	2.91269	1.75745	9.60671	6.35052	0.43526	9.26504	3.76593	1.56514	0.0832583	0.049421	0.210823	3.48853	2.51701	0.483829	8.4128	16.3127	0.389702	0.125399
TCGA-DU-A5TY-01	C1	1.57383	2.62681	0.931499	5.80645	1.75566	16.0246	0.232734	0.149066	11.9488	7.1851	36.7739	5.13662	2.45283	10.3715	8.10271	7.67023	0.954017	2.31874	0.202864	13.3704	1.62227	0.316701	14.3507	26.1584	3.26702	0.151025
TCGA-DU-A6S2-01	C2	2.16739	0.323375	0.780183	14.9628	0.283092	15.216	0.260655	0.204858	0.920654	1.39994	3.21131	7.73863	5.7771	6.61841	7.27731	0.397819	0.0364769	0.238174	0.0461825	0.699741	0.549338	0.346866	7.01101	18.351	0.530878	0.0447656
TCGA-DU-A6S3-01	C2	2.73217	0.24408	1.15527	21.9085	0.12626	16.2565	0.309545	0.112214	1.15199	1.76844	4.8063	5.55076	1.41747	4.91542	2.38217	0.461188	0	0.20938	0.0992428	0.553992	0.472195	0.776448	5.73231	10.6187	0.303836	0.0524716
TCGA-DU-A6S6-01	C2	3.52023	0.2636	1.2529	9.29889	0.293352	23.1377	0.123011	0.135066	1.31927	1.14927	6.39641	5.85301	1.27542	5.00749	3.52108	0.416556	0	0.0728057	0.0665525	0.38802	0.711497	0.939552	8.86105	14.423	0.170435	0.0410522
TCGA-DU-A6S7-01	C2	4.14161	0.571094	2.55747	23.297	1.37291	20.6159	0.0829687	0.113368	7.90561	3.29895	10.906	7.20142	0.327712	6.40393	9.69263	3.2185	0.306399	0.0218249	0.545311	5.19712	2.84654	0.52445	9.67834	22.3921	0.890063	0.295349
TCGA-DU-A6S8-01	C2	2.58732	0.488616	1.81218	22.7535	0.33515	13.2599	0.34135	0.0608374	1.6768	1.57181	6.65163	7.63832	0.53435	8.66968	2.04789	0.80412	0.013154	0.655873	0.0428243	1.14746	0.523858	0.0729655	4.91202	13.6502	0.406931	0.13428
TCGA-DU-A76K-01	C2	1.73894	0.736805	1.01792	5.89256	0.217014	28.8488	0.218969	0.0611998	1.1668	5.11411	4.56817	3.86981	1.47878	5.23513	7.27579	1.42414	0.0176431	0.267054	0.890309	0.758841	0.977198	0.0978669	18.7623	13.8957	1.13032	0.0664328
TCGA-DU-A76L-01	C1	2.39781	1.4549	1.29701	8.10609	1.19672	18.5905	0.22235	0.157015	6.17759	5.50837	12.174	12.5566	3.44541	9.29007	5.34058	8.04475	0.568025	0.97023	0.201282	6.18678	1.23758	0.477681	52.6086	37.5949	4.15339	0.172658
TCGA-DU-A76O-01	C2	2.98488	0.581242	1.779	9.76439	1.28771	23.6987	0.0844431	0.140108	17.0008	3.96698	6.23624	3.71489	0.218081	5.26474	13.473	3.38309	0.324317	0.0666382	0.169207	17.75	3.07662	0.771	10.1243	16.9984	1.36019	0.166998
TCGA-DU-A76R-01	C2	2.28135	0.518389	1.21899	14.0137	0.311356	24.9073	0	0.141296	1.48748	1.52486	9.57741	4.81968	0.301618	7.30851	8.30216	0.87329	0.0244402	0.152327	0.106091	3.75318	0.760671	1.15235	7.45561	24.201	0.63275	0.0777112
TCGA-DU-A7T6-01	C2	4.11452	0.360824	0.499912	46.0879	0.231665	17.269	0.259116	0.067439	1.65494	1.81043	6.49436	10.2647	0.332407	6.24503	2.52738	0.867838	0.0340231	0.484696	0.110766	1.41183	0.469686	0.566182	13.5085	13.5842	0.705426	0.0412798
TCGA-DU-A7T8-01	C2	3.75413	0.778875	3.37484	10.8852	0.571088	19.0374	0.437667	0.103904	5.76782	3.53972	6.56214	5.35253	9.1539	6.39491	10.1362	3.24964	0.387907	0.877465	0.347008	3.09295	2.27008	0.46524	6.71305	21.4749	1.09491	0.256156
TCGA-DU-A7TA-01	C2	3.27689	0.650231	4.19132	19.9333	1.05356	19.4735	0.370866	0.233266	4.3173	3.34511	12.7806	5.12352	18.2919	8.25986	2.56277	4.89508	0.0973928	0.650375	0.217989	5.04441	5.60616	0.723538	3.3561	22.7705	0.96158	0.173174
TCGA-DU-A7TB-01	C2	2.05634	0.600488	0.622258	32.2886	0.355906	12.7857	0.0744039	0.0497952	3.10608	1.38368	4.89528	15.3985	0.353628	5.00546	1.79196	0.940905	0.0753653	0.0503278	0.0204468	2.55098	0.756663	0.261284	16.0375	11.3776	0.930122	0.066215
TCGA-DU-A7TC-01	C2	2.3979	0.287557	0.983416	7.46955	0.428603	27.8431	0.0875653	0.106219	4.12309	1.70089	5.63623	4.29633	1.41958	3.82956	2.13917	0.935514	0.0443484	0.0592304	0.114302	2.80745	1.07232	0.483219	9.52856	10.1193	0.38921	0.0445302
TCGA-DU-A7TD-01	C1	2.90926	2.19287	0.855993	11.0627	1.4648	14.4451	0.269797	0.184325	6.81203	12.3976	12.0448	9.6542	12.4053	9.47277	5.99949	12.8793	0.371969	1.23015	0.0144166	6.28518	2.41857	1.01061	21.9516	33.9749	4.87339	0.224541
TCGA-DU-A7TG-01	C2	1.63639	0.466327	1.10695	6.05073	0.522998	24.2101	0.0861067	0.181526	2.57476	2.43658	4.02576	6.52896	20.014	5.46373	4.28566	1.34047	0.106844	0.0543609	0.0911017	1.34996	2.14541	0.399142	5.80032	15.0451	0.572654	0.0408692
TCGA-DU-A7TI-01	C2	2.71	0.655079	1.18026	16.9188	0.467202	25.5995	0.627885	0.155246	4.31446	3.24793	10.1415	10.7717	28.2534	6.29559	18.77	3.80657	0.136033	0.0880881	1.09376	2.77935	28.619	0.970175	7.95929	23.0546	0.794996	0.237999
TCGA-DU-A7TJ-01	C1	3.04091	1.55193	0.953152	9.39752	0.386051	30.5512	0.14816	0.0767511	4.11465	2.13429	10.7183	8.03761	0.940138	7.81022	2.41093	5.87058	0.26263	0.593595	0.0328855	3.93459	1.54827	0.112063	27.4304	37.259	1.74861	0.194399
TCGA-E1-5302-01	C2	2.10156	0.846867	0.318102	7.6041	1.02288	30.4554	0.577266	0.100034	5.69442	2.90154	7.60801	8.69867	0.665776	7.63867	34.3686	2.71954	0.0626492	0.260314	1.80733	10.3229	2.12111	1.19149	11.2559	24.1176	0.978223	0.0681482
TCGA-E1-5303-01	C2	1.52084	0.920465	0.271578	10.5364	1.42201	27.5683	0.0510807	0.100956	10.0128	2.32102	6.59424	5.17981	5.02848	5.63973	35.0158	4.05397	0.13582	0.0604655	0.743104	11.7999	3.51511	0.556078	6.8184	20.0921	1.29628	0.134482
TCGA-E1-5304-01	C2	4.62453	0.670969	1.81	16.3065	0.415664	10.2266	0	0.0483769	1.11204	0.51878	5.36961	13.4254	0.167977	9.22082	1.98914	0.528581	0.0675865	0.0401185	0	1.00992	0.490074	1.99949	13.1389	15.6598	0.217489	0.0527828
TCGA-E1-5305-01	C2	2.73236	0.470619	0.776671	27.1477	0.53585	11.8778	0.175694	0.0300085	2.83576	1.12258	6.06504	10.3331	0.767363	4.28783	9.80661	1.01115	0.0778596	0.0693246	0.295728	5.31404	1.17256	0.586137	11.1524	22.2623	0.563731	0.0716639
TCGA-E1-5307-01	C2	1.88719	0.626495	0.476558	20.6737	0.587237	10.6066	0.0373947	0.0912429	2.85897	0.735698	3.57216	12.2144	1.02256	5.83102	24.2537	1.76451	0.0220955	0	0.0359672	4.33007	2.13333	0.463994	6.75248	17.6399	0.446002	0.0795
TCGA-E1-5311-01	C2	3.00765	0.28928	0.52278	23.7483	0.331479	13.7459	0.178193	0.0521749	1.29508	1.17404	4.35521	9.40306	1.36706	7.36979	4.69599	0.52882	0.0263223	0.124997	0.0523696	0.940793	0.48744	0.618809	9.84388	21.9813	0.311863	0.0484555
TCGA-E1-5318-01	C2	2.72829	0.334764	0.528347	16.9743	0.542739	11.7704	0.0480678	0.0387041	1.49041	1.63395	6.10047	10.067	0.0985809	9.53257	2.21627	0.962883	0.0213014	0.0758654	0.0115582	2.80663	0.488325	1.1394	8.77917	22.5919	0.69637	0.0516894
TCGA-E1-5319-01	C2	1.77557	0.43642	0.224082	22.742	0.354981	17.2142	0.156296	0.061018	2.26819	1.24291	5.81473	8.02414	0.077168	7.11007	11.4477	0.998905	0.092351	0.493365	0.112748	2.57346	0.258843	0.292728	8.12708	21.7898	0.516687	0.0347736
TCGA-E1-5322-01	C2	2.82516	0.978578	0.991875	42.6539	1.04232	19.8415	0.100265	0.0616508	6.00476	1.64813	11.441	10.7804	5.39209	6.75167	15.6278	2.8004	0.142185	0.0158248	0.867938	6.2985	2.78368	0.42252	7.1347	25.4916	1.00217	0.156152
TCGA-E1-A7YD-01	C1	1.80713	1.3393	1.66805	7.67303	0.505937	26.1772	0.392855	0.0840587	3.86352	6.65102	5.65768	5.61294	1.12935	8.38402	4.19017	3.42457	0.0669596	0.691587	0.0290661	5.09472	0.712607	3.13061	33.3588	21.1506	2.28302	0.116539
TCGA-E1-A7YE-01	C1	2.29664	1.29023	1.98849	24.1346	2.52844	50.9639	0.365557	0.925537	4.21051	4.17815	11.2982	8.40438	32.2278	8.17412	4.86637	4.15161	0.200115	0.526051	0.124095	6.66168	3.79505	0.891057	12.3919	27.7416	2.19322	0.401871
TCGA-E1-A7YH-01	C2	2.3127	0.670955	2.98038	11.3726	0.833325	20.0623	0.0123006	0.118853	5.60078	2.79544	4.35026	3.06506	0.515751	7.23353	8.88942	2.90051	0.0763148	0	0.283945	8.00444	1.99576	0.250537	6.60959	19.2923	0.863502	0.180622
TCGA-E1-A7YI-01	C2	2.04842	1.17051	1.8319	16.2921	0.825102	12.7909	0.0997264	0.0766495	2.05437	2.67483	4.16551	10.9575	0.124988	11.5485	3.95223	0.90372	0.0662911	0.137723	0.00599497	4.93275	0.580515	1.22573	18.4447	35.2284	0.707836	0.151615
TCGA-E1-A7YJ-01	C1	2.40098	1.71004	1.55528	7.9503	0.66372	13.7203	0.110694	0.330594	6.39428	17.4965	4.29228	4.06127	0.388456	7.02605	4.92996	9.56651	1.75615	0.960898	0.0212938	8.15419	2.30492	0.209911	14.202	25.8018	5.74087	0.0886602
TCGA-E1-A7YK-01	C1	1.23257	0.973028	2.30388	12.6223	1.43677	23.8224	0.124248	0.149157	9.82648	6.30186	4.24049	6.03376	0.792766	7.13921	6.82779	5.72688	0.19822	1.76491	0.161332	14.1492	2.13016	0.933731	6.83962	25.7262	2.03921	0.289334
TCGA-E1-A7YL-01	C1	2.36065	2.19202	2.96914	8.18191	0.989261	28.1202	0.459765	0.403857	5.53986	13.8416	7.75398	4.66716	0.5845	8.16386	5.50871	3.74398	0.310981	2.80711	0.0523675	9.08808	1.68673	1.11319	15.1815	28.5718	2.43513	0.139977
TCGA-E1-A7YM-01	C2	1.46668	0.855109	1.6804	7.36905	0.3731	19.937	0.0309118	0.0769332	3.79446	11.7056	4.09595	2.4809	0.0563522	7.64362	10.7714	2.12304	0.0273974	0.0975763	0.0817625	8.34823	1.10486	0.130264	12.0363	13.723	0.607122	0.0848215
TCGA-E1-A7YN-01	C1	0.915184	3.74483	1.38085	2.79777	3.461	27.8674	1.71665	0.900761	13.7309	12.6848	6.50701	8.29718	0.457024	8.53163	13.9485	16.5242	1.82276	4.90909	1.49582	13.9074	3.49876	6.30292	9.9767	29.1258	6.31613	0.211763
TCGA-E1-A7YO-01	C2	2.90527	0.40945	1.40044	12.1892	0.351464	19.7942	0.134731	0.0749534	1.24753	1.45663	4.42091	7.90218	0.982457	7.8941	5.35305	0.565484	0.0358239	0.106323	0.0129588	1.28762	0.499541	1.16391	8.7741	18.2598	0.411336	0.0219821
TCGA-E1-A7YQ-01	C1	2.21626	2.44602	1.6441	9.27022	2.05334	22.8456	0.997742	0.280756	9.75256	11.511	15.172	7.1773	4.07477	7.38213	7.16235	6.90197	1.05657	2.61774	0.0186946	13.1281	5.56532	1.356	15.748	31.7053	2.56006	0.299821
TCGA-E1-A7YS-01	C2	5.02212	0.412393	1.92869	19.8298	0.424158	18.3909	0.0371388	0.0724948	0.746659	0.764806	8.66018	12.093	0.47957	8.2782	0.854105	0.38733	0.0219442	0.0976936	0.011907	2.04719	0.451654	0.295619	10.213	22.5838	0.221475	0.0422322
TCGA-E1-A7YU-01	C2	2.37907	0.411216	2.29078	11.1958	0.690594	22.3728	0.0879529	0.0987181	4.44554	2.60768	4.56122	3.57798	0.407525	6.06455	17.8345	1.61643	0.0519688	0.046272	0.0704962	4.15561	1.12179	0.54566	10.1955	14.1701	0.379123	0.089144
TCGA-E1-A7YV-01	C2	2.46693	0.610531	4.50709	12.9716	0.632707	11.6972	0.40626	0.216664	1.22022	2.05286	4.94729	6.46931	1.32913	9.17258	9.2781	0.874708	0.038579	0.229	0.558216	1.75279	0.473404	1.55914	12.8598	18.5559	0.742047	0.0817784
TCGA-E1-A7YW-01	C2	2.91895	0.54675	3.25643	14.3947	0.663259	19.4713	0.0139632	0.0776798	5.04116	1.9756	5.67788	4.82412	3.57004	8.33664	25.5684	2.84502	0.0990053	0.0440762	0.0402905	4.36324	2.0957	1.91235	8.40685	23.5275	0.602792	0.186396
TCGA-E1-A7YY-01	C2	1.44184	0.635359	1.00594	3.76928	0.39176	32.5459	0.0925234	0.379271	2.91794	1.88196	2.63574	7.72625	1.11744	5.05348	3.01165	0.670757	0.0410021	0.0547611	0.116801	3.34076	1.18695	0.17058	5.03243	10.7002	0.330605	0.108072
TCGA-E1-A7Z2-01	C2	1.70829	0.82885	1.06705	2.83714	0.323584	17.8838	0.0124043	0.116223	2.78186	9.29522	5.14433	2.64213	0.565327	3.9064	11.4319	0.534825	0.010994	0	0.0715849	1.99134	1.67777	0.130681	11.4047	15.3654	0.417301	0.0588753
TCGA-E1-A7Z3-01	C2	1.79678	0.526098	1.57086	7.68349	0.624874	32.5121	2.1759	0.108443	3.72303	2.96228	4.61578	3.87678	1.48398	6.41453	6.45031	1.57803	0.0547097	0.0974249	1.64756	3.25623	1.50137	0.726177	8.02928	21.5175	0.64219	0.0709564
TCGA-E1-A7Z4-01	C2	1.90595	0.622635	1.22685	7.86048	0.699669	17.1442	0.0641794	0.0413417	7.24021	2.49935	7.81701	5.1803	1.76668	6.6386	21.5022	3.0904	0.0910122	0.141812	1.69756	4.38313	1.93031	0.351591	5.09794	17.3016	0.626512	0.0837699
TCGA-E1-A7Z6-01	C2	1.78236	0.508119	1.2896	7.25015	0.399733	18.737	0	0.0649964	3.34715	3.14534	4.13657	2.7572	0.398351	6.23824	39.4502	2.38216	0.0122965	0.0875888	1.19432	6.2721	1.4609	0.847746	5.63176	21.3267	0.825563	0.104949
TCGA-EZ-7264-01	C2	2.94632	0.390351	0.672161	16.9849	0.255053	9.79772	0.0770679	0.0676963	0.474645	0.557955	6.65663	11.806	0.522464	9.06378	7.92916	0.562387	0.0512293	0.121636	0.0880246	0.734469	0.440046	0.202979	5.36868	19.8309	0.185459	0.0928766
TCGA-F6-A8O3-01	C2	4.2129	0.168163	1.14983	14.7401	0.232405	14.1968	0.303045	0.032266	0.959525	0.954842	8.26937	8.88166	1.38531	8.26181	1.88101	0.529092	0.0244174	0.275383	0.101575	0.414166	0.389515	0.380534	7.65203	19.1951	0.226792	0.0381383
TCGA-F6-A8O4-01	C2	2.26405	0.216122	1.31506	11.4782	0.254085	29.8667	0.315419	0.0541388	1.63539	1.2749	9.69414	6.65636	2.61232	6.90784	2.78554	0.838303	0.00963992	0.240329	0.104613	0.975231	0.980747	0.710427	7.07782	12.9382	0.23477	0.0564634
TCGA-FG-5962-01	C2	2.21003	0.251027	0.542017	10.6154	0.319268	22.5419	0.117144	0.065481	1.0494	1.2424	9.83628	8.25391	3.60127	5.66165	10.6208	0.869561	0.103825	0.268928	0.404595	1.66959	1.57307	0.897541	5.66533	21.8472	0.372759	0.0300116
TCGA-FG-5963-01	C1	2.00767	1.47083	2.55669	16.858	1.95691	20.5946	0.329221	0.347024	9.6952	5.97159	9.49041	7.45978	0.470132	6.44485	6.54609	4.48452	0.573855	2.28628	0.179437	10.1402	2.22972	0.18498	9.84931	27.3507	2.08706	0.149749
TCGA-FG-5964-01	C2	2.34927	0.513839	0.828804	16.2063	0.549429	16.4046	0.329707	0.162184	6.89003	3.98654	6.42948	5.57118	0.64313	5.76517	3.0094	2.41037	0.292222	0.624453	0.145876	5.48064	1.49824	0.314931	5.18655	15.8529	0.982239	0.0723769
TCGA-FG-5965-01	C2	3.06505	0.584322	0.594527	10.8187	0.604978	21.057	0.334366	0.342658	3.15786	2.07492	5.4151	8.8048	13.5535	6.59729	23.5864	2.11633	0.122027	0.450123	0.0614828	2.70343	2.58739	0.815028	9.13273	27.2784	0.713316	0.0802261
TCGA-FG-6688-01	C1	1.04294	1.75585	0.462668	6.6921	0.833234	40.7793	0.158524	0.169086	5.83865	7.69179	10.4047	3.94086	0.877286	7.06328	4.49275	5.15427	0.341216	0.357426	1.09998	12.3171	2.47194	0.628262	12.2293	27.7693	2.2129	0.0755768
TCGA-FG-6689-01	C2	1.57934	0.508965	0.585575	8.41697	0.780663	14.7939	0.141771	0.100811	4.59365	1.76791	5.8442	5.30981	3.51213	5.42714	15.4004	2.58491	0.0179504	0.287688	0.0389598	4.48555	2.47203	0.320051	7.26994	18.2579	0.823125	0.111148
TCGA-FG-6690-01	C2	2.51238	0.482255	0.740184	16.8468	0.721622	12.4065	0.0777653	0.0758988	4.28294	1.58356	7.50259	9.19344	1.65984	7.20176	30.2918	2.20067	0.0804113	0.42958	0.828998	5.13562	2.7795	0.964912	7.49428	18.3106	0.622532	0.136491
TCGA-FG-6691-01	C2	2.40709	1.09223	0.371519	13.5362	0.898865	9.37006	0.0117788	0.14485	6.12362	2.58588	12.3682	13.0306	1.51919	7.86032	21.8878	3.47857	0.208792	0.111542	2.12421	7.90517	8.60164	0.397089	10.3824	28.7113	0.934522	0.337183
TCGA-FG-6692-01	C1	1.61171	1.45179	1.38358	4.90311	0.499105	32.3168	0.966854	0.120872	3.80212	12.8326	7.84253	3.95251	0.643636	6.11059	1.09947	9.37613	0.42365	2.33184	0.0574686	2.22227	0.776572	0.0534092	17.1209	26.4525	4.13209	0.0676752
TCGA-FG-7634-01	C1	3.43144	1.12287	0.665611	20.5086	1.62266	22.1822	0.37498	0.100383	2.47552	1.75519	10.4173	13.2663	3.2031	8.16827	8.02447	1.79868	0.15193	0.524193	0.133962	3.69298	2.00205	1.02335	17.6201	34.528	1.51046	0.327354
TCGA-FG-7636-01	C2	2.53251	0.444287	1.00977	13.7652	0.548447	20.3599	0.026831	0.0196402	3.14538	1.2987	8.68486	5.71501	0.311819	4.74868	16.9412	1.00328	0.0356707	0.0211737	0.187099	2.31213	1.4564	0.7632	8.40357	14.7855	0.315661	0.0656644
TCGA-FG-7637-01	C2	2.21259	0.361546	0.53161	19.8166	0.201967	15.8435	0.0576367	0.016876	0.822556	1.07777	6.49542	11.8889	0.4413	8.8336	5.91373	0.483818	0.0510838	0.218323	0.365881	1.46683	0.557327	1.74876	8.95448	16.4404	0.486428	0.0632616
TCGA-FG-7638-01	C2	1.89435	0.401239	0.302145	7.99284	0.279151	13.5366	0.273751	0.0343518	1.84932	1.40576	3.91975	5.2809	0.160408	5.72395	18.1835	0.736137	0.0462148	0.349764	0.61437	1.04286	0.665058	0.723288	11.1478	15.0016	0.357426	0.0135346
TCGA-FG-7641-01	C2	2.34134	0.429698	1.32779	15.5691	0.220206	14.5253	0	0.0827999	0.816763	1.0841	4.7965	8.24972	0.199764	7.99185	14.0672	0.420809	0.0125318	0.0446323	0.224394	0.979312	0.524244	0.417087	8.29269	16.2376	0.159473	0.0629159
TCGA-FG-7643-01	C2	0.954769	0.55774	0.356475	5.89698	0.363028	11.9987	0.230357	0.096355	1.31389	2.75612	4.95457	5.48348	0.559921	5.54477	6.20468	0.740826	0.0486113	0.588642	0.15826	1.93178	2.16371	0.0462255	7.50666	13.3824	0.435154	0.0325404
TCGA-FG-8181-01	C2	1.05021	0.397461	0.571096	3.89754	0.272357	25.1443	0.116586	0.177509	0.930964	2.10935	3.67761	7.05778	3.24118	4.68221	4.54763	0.782926	0.0206663	0.239211	0.0448544	1.51483	3.30597	0.114636	3.85298	10.6744	0.587188	0.041502
TCGA-FG-8182-01	C2	3.79456	0.857423	1.87001	23.8298	0.971381	11.077	0.0235367	0.0620237	6.07822	2.32069	6.43899	9.9127	16.042	9.28481	15.8532	2.75704	0.125164	0.18574	0.152808	6.6787	4.60769	1.0497	9.63429	18.1673	0.787233	0.209462
TCGA-FG-8185-01	C2	2.26693	0.602928	2.16548	19.2941	0.384101	16.7134	0.0483589	0.0368146	2.58806	1.5178	7.77062	3.93291	6.46641	8.34827	4.19845	1.31376	0.0257165	0.0457949	0.125585	1.6773	1.28809	0.44833	7.57429	18.3703	0.361109	0.0444711
TCGA-FG-8186-01	C2	2.62183	0.744953	1.30098	17.0109	0.549251	20.9238	0.314782	0.201404	3.3475	3.28942	9.75517	7.08153	4.3198	7.04948	5.8371	2.25535	0.13433	0.588825	0.257912	4.0938	3.66215	1.46571	9.27776	26.6617	0.943126	0.129693
TCGA-FG-8187-01	C2	1.90076	0.565753	1.02728	15.4	0.498704	14.0171	0.0507274	0.0445589	2.25158	2.64074	5.97945	4.56884	20.5354	7.77466	19.3921	1.31133	0.0786801	0.240189	0.365933	2.53295	2.90398	0.418628	8.45016	14.1455	0.458697	0.0733596
TCGA-FG-8188-01	C2	2.58875	0.548484	1.10554	16.2322	0.897483	18.5305	0.0658597	0.0433882	3.67852	3.05612	7.67698	6.12472	4.47231	8.11368	22.5071	2.52549	0.131337	0.0779597	0.633456	3.19131	2.11955	0.855733	7.30057	23.0026	0.70759	0.163623
TCGA-FG-8189-01	C2	1.42372	0.655083	0.752661	5.42557	0.486139	24.1013	0.0567544	0.278346	0.83166	1.23267	3.16604	10.9247	0.556114	5.47942	2.71201	0.492653	0	0.0671816	0.163764	0.678002	0.997428	0.0797217	4.73052	8.73097	0.270393	0.016836
TCGA-FG-8191-01	C2	1.62125	0.414389	0.925612	10.3794	0.492564	21.2348	0.0671734	0.108176	2.20644	2.13055	9.05168	9.40172	20.0421	7.88645	46.1044	2.43063	0.14884	0.212039	1.48063	5.58423	5.34645	0.361702	8.41341	19.7964	0.690136	0.104615
TCGA-FG-A4MT-01	C2	5.03921	0.472845	2.42937	27.1946	0.490349	15.3778	0.068695	0.0201139	3.26791	1.61043	8.08011	6.24255	0.166974	3.88502	3.2703	0.768859	0.0608849	0	1.5417	2.04086	1.38557	0.273401	8.1359	12.9576	0.320602	0.108683
TCGA-FG-A4MU-01	C1	2.14615	1.58818	1.02841	4.62207	1.12251	20.2982	0.193122	0.133287	4.24199	6.55899	9.52085	5.45468	1.62199	8.28974	1.88122	5.85812	0.476817	0.957956	0.0265357	5.89546	2.66775	0.174391	18.5575	33.9338	3.3343	0.167775
TCGA-FG-A4MW-01	C1	1.80337	0.747216	0.916526	16.5782	0.483413	22.0803	0.199542	0.0714092	2.39195	8.48134	7.73567	7.18543	0.323346	6.26367	1.96416	2.27564	0.0589518	0.069986	0.181262	3.39264	0.854927	0.0155718	16.9206	17.8962	1.79356	0.0394623
TCGA-FG-A4MX-01	C2	1.35707	0.350392	10.2956	9.0975	0.595778	17.5909	0.107382	0.165067	3.53476	3.39104	3.31659	2.69489	1.70064	7.51079	0.569337	1.62865	0.118966	0	0.606786	3.1854	1.84736	0.24511	5.723	10.7593	0.480273	0.0716725
TCGA-FG-A4MY-01	C2	1.99158	0.528979	2.02255	14.8207	0.462538	19.7199	0.0636417	0.0434799	3.60419	2.50415	4.35349	4.97258	1.07317	7.0245	7.11303	2.20975	0.037604	0.167409	0.0918184	1.49208	0.692161	0.22349	5.31749	22.0759	0.367147	0.0723699
TCGA-FG-A60J-01	C2	2.73715	0.538996	1.85362	16.5882	0.724878	29.71	0.142219	0.0340703	3.77815	1.67237	8.43141	5.16516	2.91672	5.92189	11.846	1.15929	0.0343771	0.489738	0.708819	4.01924	3.1945	0.590234	7.03532	19.1309	0.512889	0.107389
TCGA-FG-A60K-01	C2	3.31504	0.853136	1.97405	15.3771	0.704629	11.3825	0.19341	0.0647203	1.5139	1.79079	5.93092	5.84295	0.176293	10.0931	21.1693	0.980445	0.0734659	0.152629	0.0664381	3.18948	1.40962	0.834441	10.8526	15.3099	0.338494	0.0983561
TCGA-FG-A60L-01	C2	1.29406	0.679359	2.09249	7.69331	0.826738	36.1797	0.0619967	0.108916	13.5087	9.53257	5.11276	3.71202	1.83657	5.19575	3.36195	3.95044	0.0824221	0.342473	0.566486	9.71138	3.02042	0.63137	8.49426	15.2256	0.819799	0.0298856
TCGA-FG-A6IZ-01	C2	1.5701	0.153283	0.698343	10.0772	0.443121	38.0026	0.0562029	0.0617106	5.29955	4.19298	7.80143	4.20282	0.102458	4.54284	3.65506	1.04006	0.0747195	0.310467	0.0878433	2.21038	0.791856	0.503287	6.03863	11.8859	0.311482	0.0270926
TCGA-FG-A6J1-01	C2	2.4582	0.261724	2.09414	6.11677	0.383192	38.9773	0.374928	0.0869081	7.23254	6.76015	5.69586	2.78618	1.70161	4.54456	2.96083	1.7286	0.0276918	0.641061	0.262949	3.7241	1.43182	0.373046	8.42472	10.8362	0.498208	0.0231711
TCGA-FG-A6J3-01	C1	0.806204	0.589699	1.13164	3.20063	2.36984	56.0746	0.488237	0.052417	24.0279	7.9537	6.54548	7.00761	4.45769	3.89555	6.23018	6.04823	0.288485	4.34096	0.148706	9.10497	2.00332	0.342908	9.45785	21.3034	1.41781	0.0386223
TCGA-FG-A70Y-01	C2	2.23595	0.531243	1.34319	6.36198	0.515852	21.2803	0.0771792	0.0301307	8.27184	2.42662	7.1788	4.31955	0.410368	6.22328	10.9432	2.14973	0.15961	0.0812079	0.321676	8.72967	2.83486	0.975708	9.48506	18.1829	0.958026	0.085856
TCGA-FG-A70Z-01	C1	2.37888	1.00569	0.460634	5.16221	0.966829	30.987	0.751493	0.108424	7.39231	3.57754	9.23051	5.58868	1.88123	5.74766	5.20729	2.93803	0.222018	1.08294	0.2776	6.08735	1.79293	0.619595	19.5924	23.8151	1.52277	0.0904635
TCGA-FG-A710-01	C1	2.52694	0.850954	1.38982	11.8532	1.12771	23.6485	0.682891	0.151686	7.69143	4.49099	6.92944	7.56559	2.70446	6.89396	10.3231	3.20312	0.333932	0.557486	0.107583	5.78424	1.43186	0.901358	12.1375	17.6651	1.17684	0.185114
TCGA-FG-A711-01	C2	2.32392	0.570683	1.20733	14.2462	0.402865	20.416	0.0403135	0.0393459	3.97252	1.8012	6.86655	3.91679	1.45146	5.66174	19.3829	1.15365	0.0238201	0.0848358	0.568695	2.14283	1.62624	0.509648	8.93427	11.5934	0.407647	0.0657738
TCGA-FG-A713-01	C2	1.55961	0.294847	1.12113	9.62024	0.275001	26.6892	0.0504507	0.129254	1.275	2.03498	3.47448	6.11212	0.114964	5.32392	5.69515	0.481246	0.0111787	0.0796263	0.0727873	0.643328	0.699589	0.301185	4.24194	11.8084	0.242813	0.0430273
TCGA-FG-A87N-01	C2	5.65359	0.626353	1.82898	14.1383	1.01793	13.5089	0.0445013	0.0651498	1.29477	1.44828	6.07835	12.5118	0.446192	8.97082	2.36543	1.73194	0.0887441	0.210709	0.016051	3.57204	1.11208	0.679797	20.8637	37.6413	0.962726	0.135312
TCGA-FG-A87Q-01	C1	0.979114	1.85098	0.672564	10.8988	0.950191	31.1836	0.0976184	0.152441	11.9828	10.186	7.23248	5.0158	2.27638	6.0703	7.5168	12.0494	0.27398	1.41232	0.250379	23.8564	3.38775	0.137123	11.0546	15.1255	2.91071	0.079635
TCGA-FN-7833-01	C1	1.97145	1.10402	1.25001	18.4851	1.6266	23.3297	0.157423	0.290742	8.68207	6.02165	7.42453	8.70055	21.1097	7.24168	25.1127	7.71614	1.27719	0.286685	2.02078	6.28062	3.67446	1.85407	8.05106	30.6981	2.15699	0.346649
TCGA-HT-7467-01	C2	1.69909	0.436007	0.596837	20.146	0.275366	10.7532	0.17905	0.0471832	1.6503	1.3753	3.14486	5.13217	0.134643	6.22947	4.8115	0.864222	0.0317387	0.141297	0.27985	1.85538	0.778048	0.30181	6.25717	14.5185	0.356885	0.0424917
TCGA-HT-7468-01	C2	3.00161	0.51809	0.919045	25.229	0.416662	15.8713	0.0741688	0.0527403	1.1251	0.862068	8.4859	9.38376	0.241446	8.61189	9.5459	1.21689	0.0845181	0.434797	0.0611465	1.3255	0.839128	0.781375	11.3146	26.8061	0.484196	0.11001
TCGA-HT-7469-01	C2	2.7148	1.82464	3.72431	10.503	0.736	10.1236	0.158544	0.11784	2.06166	1.62462	4.9437	7.07219	0.978242	11.6435	2.47515	1.63799	0.108091	0.115491	0.123167	2.87458	0.973091	0.0856554	15.089	25.0331	0.747047	0.162802
TCGA-HT-7470-01	C2	1.59056	0.834291	0.40401	18.0462	0.409959	16.6679	0.0911195	0.106719	2.27914	1.21745	4.22287	7.02151	0.908994	6.24237	12.2878	1.47954	0.0628132	0.0639173	0.379778	1.80471	1.98502	0.625746	7.7464	19.4488	0.415414	0.103616
TCGA-HT-7471-01	C1	3.22934	0.779066	0.771956	15.6781	0.770217	21.7398	0.996225	0.237522	5.94815	3.61114	8.68742	13.4816	0.681044	8.11911	6.14352	3.39933	0.580231	0.786171	0.164262	6.44917	1.02579	0.679697	10.799	29.4949	1.5249	0.268085
TCGA-HT-7472-01	C2	2.42452	0.684863	0.511219	30.0985	0.766015	32.2247	0.0215019	0.075549	3.13255	1.23942	8.16025	11.5155	0.632067	8.24494	24.3447	3.85188	0.20963	0.763571	2.09913	3.90207	2.701	1.16283	9.22002	25.7222	0.871792	0.271085
TCGA-HT-7473-01	C1	1.78565	1.30142	1.16121	16.8159	1.16011	21.1592	0.21283	0.304658	6.63925	2.14577	10.6379	6.51314	1.47112	8.1236	19.2006	4.9446	0.104796	1.30632	1.05196	13.2046	3.97009	0.880265	7.21091	37.5341	1.72215	0.364782
TCGA-HT-7474-01	C2	1.40912	0.486441	0.875106	10.1963	0.401037	14.309	0.291319	0.103576	1.4318	1.19085	4.3726	5.75764	0.464689	4.90972	16.7138	1.56411	0.0645495	0.246315	0.420298	1.43005	0.870269	0.686888	7.05408	17.5258	0.426897	0.0416662
TCGA-HT-7475-01	C2	2.6302	0.382396	1.58557	10.4821	0.323982	14.1066	0.266702	0.218653	1.38655	1.05922	3.64601	7.48013	0.179893	4.46561	2.50592	0.777464	0.0189104	0.0505124	0.112869	0.91645	0.506292	0.374631	9.14896	13.4043	0.327773	0.0617108
TCGA-HT-7476-01	C2	1.55413	0.643552	0.940282	6.31279	0.331011	19.6764	0.340067	0.270265	2.81661	1.94951	5.11392	5.45857	1.63841	5.25703	4.05274	2.08071	0.053822	0.517558	0.303722	1.68891	1.44459	0.417974	7.19408	15.869	0.956513	0.0720569
TCGA-HT-7477-01	C2	2.54166	0.518776	1.88939	41.4987	0.627419	16.6289	0.177534	0.0359873	2.96985	2.36157	4.34245	8.30894	1.28835	8.95871	3.90077	1.94881	0.205764	0.258647	0.177324	1.70109	0.919511	0.0479572	9.00648	19.2539	0.709052	0.0567159
TCGA-HT-7478-01	C1	1.68592	1.40679	0.647394	8.04361	1.91095	16.2313	1.34424	0.231885	5.58567	2.51187	13.9596	5.4268	8.46771	6.2276	13.1172	5.80897	0.60956	2.68081	0.315716	9.08048	6.16322	0.878247	8.0034	31.9595	1.71836	0.516231
TCGA-HT-7479-01	C2	1.2715	0.662522	0.385075	13.7874	0.696683	33.2897	0.133368	0.0260334	6.79768	2.21618	9.38585	5.8899	18.1334	6.02581	19.5993	3.91835	0.108355	0.368366	5.14711	4.03384	3.64932	0.718134	8.23311	18.3068	0.866652	0.0906657
TCGA-HT-7480-01	C2	3.06376	0.531846	1.55232	30.5997	0.399579	10.5486	0.059783	0.0641829	0.880273	1.1954	6.99235	8.98678	0.208887	7.87085	7.89079	0.612086	0.026493	0.251615	0.124585	1.09669	0.910272	1.00771	8.79232	18.3188	0.261571	0.0990173
TCGA-HT-7481-01	C2	1.92221	0.535196	0.671251	14.908	0.351733	11.4982	0.0618759	0.0362345	1.49279	1.22189	4.75345	8.87258	0.552718	7.43927	8.16924	0.802714	0.0109682	0.136722	0.166639	1.58136	0.568954	0.87785	10.4443	14.6555	0.365784	0.0697501
TCGA-HT-7482-01	C2	1.3828	0.656862	0.64849	17.1511	0.795925	22.6474	0	0.0550395	4.77056	1.41276	8.66963	7.19602	5.4829	6.74832	14.5114	3.39344	0.229082	0.185427	0.661054	3.86044	2.80526	0.321807	8.2114	22.3074	0.943548	0.301467
TCGA-HT-7483-01	C2	2.4645	0.607987	0.640433	9.51614	0.561188	20.2867	0.690895	0.0627808	1.67977	1.19915	9.14351	10.2947	2.64386	7.89807	7.79312	1.69533	0.0422307	0.244409	0.847838	1.22797	1.40625	1.12944	15.8106	22.5032	1.16052	0.120144
TCGA-HT-7485-01	C2	1.60038	0.549187	0.334222	19.2521	0.472819	17.9437	0.0542136	0.0412716	3.65667	3.63637	10.1713	7.36499	0.592988	6.101	33.3372	2.3623	0.0672698	0.0855653	3.70223	2.87585	1.82997	0.799603	8.35407	23.782	0.461756	0.110968
TCGA-HT-7601-01	C1	1.76186	1.12559	0.29328	18.0524	2.24511	22.92	0.706317	0.122051	5.57713	3.23182	8.75751	11.5351	1.09764	7.33138	12.7508	9.18954	1.32387	2.41231	0.517869	9.41856	3.60966	0.95962	13.041	31.289	2.61866	0.5616
TCGA-HT-7602-01	C2	1.31645	0.576741	0.668886	13.722	0.461971	16.7809	0.138236	0.0168647	4.13939	1.55997	6.84551	2.81176	2.43078	5.64748	18.218	2.06145	0.102099	0.12727	0.509675	3.878	2.17315	0.453079	12.4752	16.1122	0.564507	0.0905575
TCGA-HT-7603-01	C2	0.683096	0.228788	0.308691	4.7644	0.303454	31.2408	0.0960891	0.109413	2.12229	0.889273	4.75119	4.16739	0.189768	6.33269	8.88515	0.945104	0.0283881	0.101105	0.318339	1.91461	0.946883	0.0824843	9.82657	7.9768	0.195159	0.0316717
TCGA-HT-7604-01	C2	2.65761	0.421024	0.690405	9.32101	0.427483	14.1212	0.0231146	0.0473756	2.30718	0.873381	6.47749	7.36746	2.60201	8.77759	5.51645	1.69776	0.174136	0.0364818	0.166742	1.43341	1.46379	0.446443	8.84276	23.8226	0.375321	0.200564
TCGA-HT-7605-01	C2	1.72337	0.424965	0.607415	13.9782	0.294814	20.6536	0.0540855	0.0739022	1.73059	1.53395	5.15798	5.5626	1.97606	6.06652	12.4069	1.01808	0.0239682	0.312998	0.160398	1.05509	0.95186	0.626775	12.3067	16.3507	0.347076	0.0213924
TCGA-HT-7606-01	C2	4.03134	0.5149	0.986658	22.7941	0.808254	13.5229	0.0340314	0.0431789	1.92728	0.86976	7.63514	17.8558	0.589371	6.78603	17.9307	1.2379	0.0603244	0.0537117	0.376421	2.37533	1.0498	1.62531	28.3958	15.5084	0.445594	0.0790798
TCGA-HT-7607-01	C2	1.22601	0.620869	0.329251	7.09692	0.32353	18.8774	0.620585	0.157069	1.23306	1.58104	4.49397	7.61636	1.19844	6.24708	8.31019	0.935115	0.0279675	0.215815	0.212454	1.92013	1.07949	0.657485	6.70143	16.9299	0.386581	0.0624049
TCGA-HT-7608-01	C2	1.13598	0.385901	0.323865	7.24141	0.211084	12.6826	0.0312777	0.039685	2.1876	3.36718	3.03412	3.00169	6.50969	4.87515	20.3731	0.771748	0.00924054	0.0658208	2.156	2.55818	1.15968	0.768864	8.81439	19.4771	0.456169	0.0340209
TCGA-HT-7609-01	C2	2.37856	0.735563	1.23463	20.2566	0.496106	14.054	0.0935188	0.030805	3.14793	1.51532	10.6026	7.16603	10.4582	6.91089	13.6418	1.77968	0.103608	0.0553503	0.966951	3.8286	3.78986	0.394092	9.76918	24.1108	0.575121	0.105767
TCGA-HT-7610-01	C2	2.49305	0.285182	1.12058	16.3594	0.483812	12.7686	0.110644	0.127094	1.09174	0.901389	5.56926	10.695	14.0378	6.92764	14.1455	1.05543	0.052804	0.120897	0.180096	1.23381	2.11807	0.591789	7.21211	13.6949	0.26481	0.087105
TCGA-HT-7611-01	C2	2.82888	0.694753	0.787953	14.0545	0.748608	21.9162	0.0620231	0.0454008	4.64532	2.73697	13.2611	8.64401	1.19664	7.53205	24.4872	3.04495	0.210724	0.195782	1.73001	2.33661	2.57558	0.34123	12.5783	36.3204	0.681447	0.282117
TCGA-HT-7616-01	C1	2.10928	1.41374	1.04129	15.825	1.21193	22.8243	4.82025	0.510383	3.67167	4.48377	7.06347	12.2541	0.71336	10.5883	10.6291	4.68284	0.472939	5.89534	0.230957	2.99869	0.844139	2.71086	13.4533	28.572	2.8397	0.145102
TCGA-HT-7620-01	C2	1.70391	0.534436	0.919253	28.8533	0.374461	14.9811	0	0.0138494	2.50459	1.85679	3.56067	5.38291	0.68982	7.71723	8.68112	1.32349	0.0698702	0.0995377	1.18285	2.40413	1.8005	0.642264	7.99622	15.8443	0.450698	0.149668
TCGA-HT-7676-01	C2	2.08873	0.581881	0.624126	13.6129	1.3442	14.819	0.168096	0.0378603	9.45745	2.59979	9.92937	7.05679	1.03128	6.60673	18.9148	4.3318	0.389652	0.244898	0.373106	7.99081	3.30993	1.08071	10.4472	19.1	1.17425	0.182199
TCGA-HT-7677-01	C2	3.96665	0.565178	0.611399	23.6273	0.254939	15.2437	0.211545	0.0973348	1.30072	1.71422	7.36013	10.9953	10.9772	9.89284	10.0519	0.826385	0.00892828	0.333882	0.155025	0.8167	0.860539	0.898535	11.9094	20.3304	0.526946	0.0732132
TCGA-HT-7680-01	C2	0.741044	1.39613	0.0895916	11.3188	0.529706	34.9974	0.0214251	0.0972353	2.64815	4.40225	7.58233	3.90849	43.6764	5.66383	30.2624	2.08869	0.00949459	0.219799	0.994298	6.06801	4.33729	0.436383	9.72411	26.2632	0.816598	0.114402
TCGA-HT-7681-01	C2	2.2886	0.694502	0.645138	7.45721	0.40654	18.9175	0.29833	0.144129	2.77503	2.80986	6.63091	5.97439	1.27806	6.33716	5.07759	1.7416	0.0793235	1.97759	0.674313	1.66583	1.35831	0.61811	12.7633	16.6333	0.635244	0.0818612
TCGA-HT-7684-01	C2	0.566873	0.327943	0.370494	3.0957	0.379461	25.0021	0.0147667	0.0216185	4.5159	2.62688	3.64399	3.84512	1.50077	3.83447	11.5715	2.034	0.0785271	0.069919	0.134929	2.75909	1.27897	0.383737	8.94095	15.0594	0.904534	0.0416148
TCGA-HT-7686-01	C1	1.4843	1.43107	0.295874	9.4205	1.96086	27.0196	0.0833421	0.135957	10.5894	2.87323	6.54831	8.84562	1.6387	7.81043	21.4691	5.54225	0.284914	0.714068	0.0801607	14.3383	3.99061	0.652241	12.5286	27.8357	1.76421	0.2437
TCGA-HT-7687-01	C2	3.38057	0.543291	0.535443	56.6571	0.516837	14.0389	0.462778	0.103409	1.51042	1.98841	5.4929	14.9682	1.59293	7.76558	5.54153	1.01764	0.0647625	1.05716	0.187416	2.6024	1.30042	0.56452	8.99786	17.0277	0.783874	0.0776724
TCGA-HT-7688-01	C2	2.18099	0.526514	0.68857	9.92138	0.32999	20.6929	0.169509	0.170955	1.48796	1.14799	4.34756	10.3844	7.35625	5.96811	3.6278	0.758162	0.0417324	0.297262	0.0679325	0.940447	1.27932	0.529123	6.449	13.4248	0.342445	0.0572681
TCGA-HT-7689-01	C2	1.80777	0.720087	0.778548	31.8286	0.809265	20.0376	0.0224704	0.0230276	3.8463	1.95527	10.3809	8.83386	0.424996	4.74467	12.2335	2.55926	0.179241	0.124127	2.2315	2.44911	2.13615	0.418219	7.17999	23.3133	0.539644	0.083322
TCGA-HT-7690-01	C1	3.14556	0.822036	0.786132	17.8088	1.62305	18.3785	2.29887	0.125647	8.86167	2.73338	12.195	9.02788	4.10702	8.3004	6.3991	5.28241	0.452779	4.17659	0.82057	8.49739	2.19111	0.875466	12.6014	27.2951	1.43251	0.227318
TCGA-HT-7691-01	C2	0.869281	0.966921	0.229229	7.78364	0.629283	22.3947	0.166838	0.0519032	4.99588	5.12196	9.70231	3.27842	28.8226	5.21787	12.3169	3.38981	0.166354	0.477269	0.22566	7.35652	7.63643	0.256325	6.82109	23.7108	2.63399	0.0726914
TCGA-HT-7692-01	C2	2.18767	0.543469	2.22563	16.2673	0.41608	28.5599	0.0899922	0.0526993	2.22653	1.22549	7.15746	3.91507	1.30219	6.72934	2.0535	0.785463	0.0199402	0.12428	0.162294	3.23729	0.877535	1.00338	6.27449	12.1943	0.481246	0.0884301
TCGA-HT-7693-01	C2	2.2493	0.982608	2.55679	15.0471	1.29542	17.4237	0.106469	0.179251	5.52839	2.39686	7.4126	6.09672	4.38528	12.1162	9.12126	3.22453	0.224115	0.651154	0.0640029	6.05941	1.97377	0.972105	12.1066	25.2397	1.18271	0.185554
TCGA-HT-7694-01	C2	1.59421	0.292069	0.47084	8.58779	0.287698	20.7154	0.021418	0.0533049	1.76485	1.42952	3.71433	7.0013	0.600315	5.8313	6.1235	0.543451	0.00949144	0.0845099	0.149353	1.1557	0.559055	0.481366	5.99411	13.5002	0.293628	0.036533
TCGA-HT-7695-01	C2	2.25311	0.530708	0.319415	12.4887	0.349169	15.5586	0.0338417	0.0941337	1.08524	1.12003	5.6743	10.7952	1.4575	6.77738	11.7151	0.706962	0	0.0934715	0.22378	0.772222	0.996267	0.736818	11.3488	15.4558	0.299428	0.0589792
TCGA-HT-7854-01	C1	0.991846	1.1801	0.691496	6.18951	0.622226	10.4897	0.356338	0.123305	4.33877	7.00457	4.48162	6.67991	19.9359	6.7948	11.83	2.80167	0.114845	0.272682	0.389472	10.3603	3.46552	0.227518	13.9327	32.9119	0.909212	0.0896902
TCGA-HT-7855-01	C2	2.83918	0.535555	1.48159	24.6677	0.56067	15.438	0	0.0801459	2.77007	1.43109	5.80002	8.8904	0.363399	7.04966	9.38976	1.51212	0.0316438	0.0187833	0.852779	3.02875	1.42966	0.40121	7.04941	22.5397	0.560052	0.109442
TCGA-HT-7856-01	C2	2.35156	0.297007	1.20103	8.59857	0.268079	21.7632	0.00983617	0.195842	2.02208	2.15399	3.53796	5.56858	0.30035	6.03586	4.40183	0.754366	0.0174357	0.155244	0.13245	1.87481	0.96863	0.200342	6.12795	13.5512	0.37681	0.0423091
TCGA-HT-7857-01	C1	1.33033	2.82428	0.740197	18.0628	2.21707	12.0508	0.603597	0.103372	21.5548	8.27653	8.70746	7.95052	36.4986	8.12695	16.6716	10.8853	0.646004	4.27797	0.087631	16.5035	7.49925	0.799868	16.9063	40.2773	5.03385	0.792234
TCGA-HT-7858-01	C2	2.58427	0.77593	2.11039	27.7728	0.674256	14.9012	0.185545	0.141251	5.15937	1.97189	8.35701	8.30133	11.1058	7.35142	18.3535	3.84659	0.175413	1.32757	1.00534	4.88143	2.35919	0.634202	9.40411	21.813	1.21473	0.198149
TCGA-HT-7860-01	C1	2.09111	2.9644	0.650124	6.35238	0.735901	7.15248	0.613975	0.176247	4.51	11.2259	10.6136	6.63761	9.88144	6.6682	16.8703	6.66053	0.20273	0.969037	0.0868438	6.49604	3.20307	0.422764	17.3382	34.6114	1.47018	0.185705
TCGA-HT-7873-01	C2	3.59406	0.937783	5.88238	18.2482	0.917924	14.843	0.0438621	0.144481	5.30028	2.18657	7.34924	5.3195	0.449778	8.98968	18.3749	2.1673	0.0583129	0.0173069	0.384963	2.62583	1.93852	0.469793	14.1007	27.412	0.62478	0.279748
TCGA-HT-7874-01	C2	1.64366	0.342936	0.435937	9.38898	0.282467	16.1199	0.0960203	0.171812	1.14195	1.33884	3.37726	8.22009	1.52192	5.96988	9.51176	0.492568	0.0283678	0.117871	0.0974857	0.893607	0.867091	0.532017	6.38711	13.2755	0.304977	0.0363964
TCGA-HT-7875-01	C2	4.00234	0.493611	0.73344	12.0361	0.24463	15.1848	0.154501	0.0814282	1.12873	1.47152	6.60432	7.61575	0.272267	7.4648	13.1896	0.774226	0.0365162	0.0487699	0.138697	0.812943	0.739351	0.925973	13.992	16.6561	0.214316	0.0855537
TCGA-HT-7877-01	C2	2.56517	0.815786	0.945574	11.513	0.514878	11.2154	0.110201	0.196533	1.29358	1.81808	4.49159	7.3563	0.191764	8.43411	14.0255	0.921231	0.0621546	0.110682	0.236077	1.38238	0.805294	0.837308	9.84479	15.4078	0.463658	0.0995579
TCGA-HT-7879-01	C2	3.84715	0.630868	3.58817	16.0662	0.941332	24.7814	0.055452	0.116901	5.28528	2.82323	6.42863	4.95057	0.970453	8.32121	24.5208	2.3274	0.098295	0.140032	2.00007	5.71041	2.09547	0.412829	8.804	21.8924	0.785016	0.139822
TCGA-HT-7880-01	C2	1.68776	0.641044	1.21072	10.2675	0.513209	22.0299	0.140226	0.101276	2.78741	3.20998	4.01484	3.52034	0.438833	5.29667	9.13753	0.948807	0.0497132	0.221318	0.184326	1.63125	1.17847	0.151012	6.2017	12.9915	0.316312	0.0360512
TCGA-HT-7881-01	C2	1.62914	0.453366	0.822608	10.7122	0.254712	20.7149	0.0750722	0.0533826	0.792607	1.91078	3.76737	5.91306	0.518099	6.90559	10.9376	0.552427	0.0475264	0.0677065	0.531233	0.944336	1.13565	0.278695	9.06692	13.4478	0.171011	0.109759
TCGA-HT-7882-01	C1	0.87855	2.27441	0.515437	5.02603	2.37723	17.271	1.37713	0.77076	9.276	6.79967	4.30813	16.078	16.4738	8.01852	16.355	7.74694	0.55087	6.55902	1.26595	9.59902	4.14261	0.205425	20.2091	50.3385	8.82067	0.486247
TCGA-HT-7884-01	C2	3.48862	0.424092	3.34887	10.5263	0.526886	11.5739	0.0470695	0.0482367	1.8693	1.57405	4.3259	4.5452	0.112622	8.17208	30.8572	1.53107	0	0.0557173	0.1245	2.59039	0.99476	0.396705	8.62548	18.2657	0.407314	0.148357
TCGA-HT-7902-01	C2	2.20378	0.591714	2.17955	24.2854	0.379998	11.377	0.364854	0.128195	2.06884	2.71945	4.32527	3.69513	0.469746	7.10382	10.4558	1.44085	0.0485059	0.489471	0.16669	1.87568	1.19043	0.422815	8.65266	23.7001	0.480682	0.162349
TCGA-HT-8010-01	C2	1.9305	1.16164	0.870116	5.40873	0.334945	25.5352	0.070707	0.0517574	2.06223	2.43764	4.94895	4.23355	2.60483	5.10089	21.367	1.03868	0.0417787	0.0929974	0.130349	1.96144	1.89454	0.48005	5.8562	15.3335	0.375824	0.0839
TCGA-HT-8011-01	C2	2.22467	0.868925	0.701547	6.91225	0.316554	14.3571	0.214551	0.069433	2.10077	2.97736	9.82641	11.3759	0.339662	9.84169	5.04734	1.31412	0.0300249	0.74854	0.124903	4.147	0.636391	0.983434	29.4536	18.0686	1.53711	0.0519216
TCGA-HT-8012-01	C2	4.13992	0.472426	1.90681	18.5385	0.451925	20.5542	0.134726	0.0455167	2.76437	1.88647	6.2407	7.8528	0.864344	7.30037	3.87276	0.956941	0.0459265	0.0817841	0.139552	1.72494	0.707019	0.29115	9.74531	18.1112	0.302295	0.0645607
TCGA-HT-8013-01	C1	3.13382	0.978659	1.50485	26.6085	2.74642	19.4719	0.16573	0.103117	12.9611	4.47658	9.9352	5.82185	10.0882	7.37541	9.91595	6.85711	1.30363	0.0980894	0.10959	9.38205	3.43799	0.778417	7.43118	27.4775	2.02632	0.42557
TCGA-HT-8015-01	C2	1.4803	0.842008	0.556378	7.04132	0.711142	29.3115	0.501936	0.0775657	5.35355	2.75331	2.96965	6.23089	24.9727	5.47428	7.36245	2.10669	0.0617874	0.330086	0.0268209	6.22084	1.90652	0.401492	5.42894	16.5587	0.713069	0.117877
TCGA-HT-8018-01	C1	1.50862	0.972905	0.473794	4.88278	1.01145	33.9292	0.943694	0.208011	7.0798	3.71399	4.34359	9.08806	7.80924	6.36376	6.16839	3.40654	0.225547	1.15473	0.249864	7.98161	3.06962	0.595769	7.97349	19.761	1.77119	0.193444
TCGA-HT-8019-01	C2	1.15792	0.25531	0.917503	4.23808	0.425223	24.3963	0.0459847	0.0605894	1.55277	1.82313	3.14869	4.06553	0.623486	4.34538	2.74673	0.535148	0.0203783	0.1633	0.116102	1.12955	0.995705	0.113039	4.72813	7.95961	0.234732	0.0170515
TCGA-HT-8104-01	C1	2.40646	1.39284	0.335588	9.97471	0.562107	15.4763	0.127675	0.0517613	2.82826	6.73651	9.26595	8.57283	1.99181	7.58748	8.13636	3.32389	0.104455	0.620029	0.0991857	3.44859	1.25555	0.00689779	28.3511	34.9162	2.13518	0.094686
TCGA-HT-8105-01	C2	2.5242	0.591011	1.02247	15.1145	0.528899	13.9213	0.294324	0.245276	1.3559	1.44242	5.27458	9.99667	1.55291	8.67262	6.53071	0.91569	0.0601988	0.285866	0.364749	1.11834	0.547311	0.302123	9.79081	21.3145	1.10946	0.117533
TCGA-HT-8107-01	C2	1.19165	0.664504	1.09721	8.24185	0.3222	13.7027	0.0706432	0.0975116	0.87444	1.14118	3.29063	7.50809	11.2225	6.27751	5.16648	1.13979	0.0447225	0.0796401	0.198986	1.20289	1.32608	0.106319	5.2754	13.1554	0.767324	0.0688557
TCGA-HT-8108-01	C2	3.11132	1.04366	1.64505	26.7587	1.25632	10.2002	0.160105	0.15506	4.92764	2.27918	6.20723	10.4428	0.392902	9.27906	13.4894	3.62305	0.152817	0.349883	0.687045	14.1837	3.76994	1.72132	11.3472	16.2889	1.26691	0.210072
TCGA-HT-8109-01	C2	1.93945	0.550687	0.509323	15.538	0.465986	19.8026	0.0797889	0.18356	1.74291	1.14431	5.71235	9.78117	0.716885	7.10579	13.3782	1.31779	0.111127	0.161911	0.674243	2.38065	1.56876	0.640445	7.37307	17.4155	0.412275	0.106511
TCGA-HT-8110-01	C1	1.65959	2.54725	0.725765	9.88755	1.44283	31.2192	0.281449	0.305597	9.18496	11.6857	15.5519	6.07137	1.8332	6.58715	13.8489	6.46125	0.311813	1.77685	2.26716	15.5961	7.54819	0.634201	22.5401	29.4584	3.15613	0.313091
TCGA-HT-8111-01	C2	2.2971	0.846786	0.774549	21.6365	0.794478	24.9781	0.0425111	0.0840187	5.20925	2.72597	8.50665	7.96092	0.222805	7.49477	23.5379	3.16704	0.16955	0.436119	3.9815	5.01571	5.01856	0.709108	7.59358	23.9282	0.713002	0.231723
TCGA-HT-8113-01	C2	1.37617	0.324354	0.839903	5.2177	0.34471	19.4866	0.383212	0.139288	0.74087	1.54526	4.17668	6.22854	2.09578	5.56235	4.13629	0.524365	0.0351355	0.291983	0.139807	0.63144	0.811344	0.269145	4.99736	9.68231	0.282659	0.0352795
TCGA-HT-8114-01	C1	1.79204	1.14265	0.953935	16.8239	1.60899	20.4156	0.385889	0.244465	5.67406	2.21565	8.06382	6.43183	7.47921	7.88477	29.7955	4.59653	0.16168	1.41742	1.09323	9.45906	2.874	1.636	8.2265	24.1372	1.33844	0.239352
TCGA-HT-8558-01	C2	0.982197	0.311807	0.431892	10.5377	0.339148	20.3162	0.0435532	0.108395	1.13769	1.42643	3.2792	6.90215	0.605405	6.33923	3.4287	0.481923	0	0.017185	0.0890176	0.713216	0.868772	0.0611782	4.82259	9.6518	0.207499	0.0549096
TCGA-HT-8563-01	C1	0.908792	2.68964	0.902508	33.0188	3.83499	13.2439	0.751163	0.486346	10.7399	4.91377	10.975	13.3538	1.67796	11.7016	24.3916	12.2355	0.853299	7.24695	2.04536	14.7179	3.0785	1.9691	11.3698	38.096	4.65164	0.779905
TCGA-HT-8564-01	C1	3.23089	1.71567	3.46592	11.2063	0.682967	13.6764	0.471799	0.152311	2.91856	5.89891	11.5689	7.42821	1.02549	4.90095	4.68306	2.16484	0.10722	1.20288	0.0523603	3.29958	2.55486	0.773181	30.8063	20.1029	1.12918	0.152518
TCGA-HT-A4DS-01	C1	0.960952	1.75923	1.15333	3.80281	0.770756	19.6962	0.422612	0.247481	23.5431	23.5752	8.39201	3.09425	0.881929	2.66206	1.75553	4.58292	0.0788556	3.47547	0.106968	15.943	3.10744	0.390549	13.3917	9.748	2.95419	0.0395894
TCGA-HT-A4DV-01	C2	1.80081	0.555851	1.38254	15.2782	0.596614	15.9672	0.158518	0.0696208	3.05227	4.34279	3.36035	3.66184	1.07162	6.20011	5.2839	0.887093	0	0.542075	0.292227	3.17743	1.16763	0.445333	8.19114	11.4305	0.364766	0.066617
TCGA-HT-A5R5-01	C2	1.67754	0.503747	0.394556	5.09664	0.388163	28.2075	0.186929	0.114027	4.85645	2.27703	8.16737	6.85032	14.7597	4.96347	16.6354	2.93618	0.0552255	0.122929	0.831545	2.68474	3.45614	0.962777	5.46651	32.1216	1.10262	0.0600729
TCGA-HT-A5R7-01	C2	1.63751	0.722466	0.923878	10.1982	0.41782	23.5799	0.142031	0.106277	2.2522	2.05873	4.60263	4.42291	1.81965	6.76	9.44752	1.21031	0.0559481	0.149445	0.758941	2.62666	3.34689	0.4101	6.75932	14.7522	0.355983	0.025748
TCGA-HT-A5R9-01	C2	4.02728	0.366451	1.35196	14.8659	0.331867	12.1974	0.32331	0.0645444	1.39821	1.30512	7.37423	9.70523	0.475534	9.04956	2.24087	0.756991	0.0260502	0.904588	0.197889	0.718026	0.305133	0.495433	6.17286	12.5611	0.391514	0.0239772
TCGA-HT-A5RA-01	C1	1.95765	2.22696	0.359416	4.11556	0.654849	17.2454	0.546962	0.272255	3.63579	11.7665	7.32772	8.61232	1.29624	8.50307	8.91655	4.10091	0.181791	1.35965	0.111793	3.08353	1.27356	1.06603	25.883	32.2955	2.96219	0.0649018
TCGA-HT-A5RB-01	C2	2.79101	0.470508	1.97029	23.4636	0.383335	15.8442	0.0461509	0.0540518	1.45057	1.32801	4.98194	5.65195	2.69927	4.50826	6.3021	0.604584	0.0272692	0.04856	0.480883	1.35458	1.00843	0.432182	11.4784	14.383	0.290175	0.0547621
TCGA-HT-A5RC-01	C1	2.04836	1.57914	0.737889	6.59118	0.664748	12.4417	0.0890782	0.0869402	3.7331	5.23296	10.0515	6.52883	4.80402	8.40306	8.86394	3.70474	0.144743	0.538937	0.0571186	6.20954	1.61174	0.052136	18.5636	35.4874	0.857445	0.0836784
TCGA-HT-A614-01	C2	2.88086	0.792146	2.41743	10.4033	0.645945	16.58	0.325302	0.0476241	5.16756	3.34651	4.88562	4.03636	0.518897	8.45027	9.13024	2.30866	0.0864952	0.0256712	0.500615	4.26165	1.54383	0.616875	13.3394	14.7748	0.464947	0.0964997
TCGA-HT-A615-01	C2	2.42565	1.12314	0.997835	19.3626	1.30521	16.7382	0.115596	0.135386	6.53014	3.5548	7.64933	8.011	0.63878	8.79628	7.87835	3.73804	0.0768403	1.80165	0.333551	8.40202	1.90725	0.964105	10.1203	19.4559	1.09584	0.162883
TCGA-HT-A616-01	C2	1.91523	0.270147	0.608098	6.14119	0.367858	22.662	0.152388	0.0758524	1.28157	1.3197	5.21778	4.97751	3.71561	6.01292	9.60141	1.13382	0.0405187	0.144308	0.307798	1.65273	2.69395	0.385301	7.69886	13.2886	0.281516	0.0429451
TCGA-HT-A617-01	C1	1.45423	2.06702	1.0658	5.49969	0.930553	27.9549	0.213123	0.16492	7.37115	9.24101	9.64502	5.06547	0.485654	5.42419	6.04017	5.1347	0.188893	3.74815	1.42759	17.1724	1.38171	0.609431	13.6629	18.3378	1.42685	0.0406429
TCGA-HT-A618-01	C1	1.73064	2.58595	1.92086	9.78828	1.52452	16.9063	0.296633	0.099882	8.26515	4.39738	6.89663	5.8875	8.86848	8.63797	20.9832	7.69075	0.538961	2.52815	0.0855928	12.8049	4.3597	1.03127	10.2075	25.4777	1.89778	0.219988
TCGA-HT-A619-01	C2	4.49013	0.525215	2.16863	42.8263	0.140367	18.1315	0.454567	0.0413059	0.639143	1.50444	12.3176	12.2526	0.00714374	9.32484	0.664857	0.436599	0.0138926	0.569006	0	0.437628	0.116234	0.74861	11.0013	15.1797	0.396253	0.0511484
TCGA-HT-A61A-01	C2	1.55755	0.840119	0.84442	7.03264	0.548032	22.8819	0.0748703	0.0701503	1.37379	1.75519	3.12996	5.22678	0.156962	6.50487	4.48215	0.754178	0	0.189068	0.165628	2.02601	0.98158	0.273439	8.00241	10.1422	0.297009	0.0710721
TCGA-HT-A61B-01	C1	2.32943	1.74065	2.17131	16.3644	2.41574	20.449	0.576463	0.155463	11.9461	6.00812	9.39009	6.35424	4.54925	7.67404	6.6015	8.4798	0.510923	0.933774	0.0729549	11.3459	4.90015	0.884327	12.2641	28.9424	2.42487	0.216007
TCGA-HT-A61C-01	C1	2.05415	0.885034	1.45739	4.08256	0.935812	18.4202	0.389011	0.061019	7.06948	6.1385	9.6177	9.11142	3.67246	8.50645	2.46907	3.99171	0.197019	1.46916	0.0801773	5.40062	1.46294	2.79072	23.9108	22.9737	2.23969	0.0700635
TCGA-HT-A74H-01	C1	0.727305	1.36654	0.805353	6.7797	0.821492	41.009	0.164409	0.0401157	8.46127	6.32929	8.78261	3.27432	0.355914	6.147	4.20031	3.3875	0.0728583	0.929827	1.97666	6.40713	2.23105	0.279055	10.4761	17.2279	1.15628	0.0325142
TCGA-HT-A74J-01	C2	2.91457	0.50656	4.28281	13.3932	0.619849	17.3997	0.252069	0.225301	4.01211	2.69302	5.73555	3.71144	5.39938	6.11808	14.6522	1.1997	0.0235169	0.0628169	1.44192	3.96755	2.2627	0.661563	7.63888	17.7508	0.36376	0.0924854
TCGA-HT-A74K-01	C2	1.43268	0.289601	1.52067	9.6721	0.520272	36.7933	0.367472	0.0489071	5.67569	5.73084	6.68877	3.66845	0.167475	3.73401	1.90125	1.54233	0.118434	0.210902	0.0240985	2.63664	0.614352	0.351941	6.30873	12.5999	0.747066	0.0322073
TCGA-HT-A74L-01	C2	3.49094	0.384639	1.77647	11.3909	0.807399	10.1758	0.0330912	0.171174	1.57419	1.40854	7.46445	8.25691	0.738984	10.5181	5.56108	1.33417	0.0684343	0.0348186	0.15914	4.25816	2.61416	1.39448	12.7829	21.3271	0.512648	0.0687148
TCGA-HT-A74O-01	C1	1.44495	0.897528	1.46899	9.21188	1.51319	51.4205	0.43811	0.0951743	13.5062	4.28367	8.41394	7.15834	0.676297	5.03011	5.18635	4.59972	0.112732	1.60599	1.82827	8.1722	1.59713	0.496294	8.89404	20.5657	1.29166	0.0796554
TCGA-HW-7486-01	C2	1.89465	0.398612	0.304282	17.9711	0.644119	15.4867	0.108839	0.0318679	2.86618	1.76505	6.55575	7.13783	0.367064	6.94228	10.2001	1.53655	0.0385858	0.120246	0.136089	2.13294	1.51409	0.580958	8.24275	19.7001	0.571449	0.106546
TCGA-HW-7487-01	C2	1.72632	0.673661	0.658577	13.3623	0.369755	16.0344	0.0412903	0.132987	1.09611	1.43488	4.55765	6.6803	1.54778	7.01554	4.89662	0.622308	0	0.0651684	0.0992853	1.67932	0.869561	0.231998	6.31542	13.5949	0.281025	0.0535877
TCGA-HW-7489-01	C2	1.69558	0.331585	0.949008	10.4695	0.454802	24.1365	0.233622	0.120522	2.57052	1.75811	4.08617	5.19838	5.65321	5.57774	9.99889	1.32012	0.0493002	0.10535	0.155153	2.28171	1.32982	0.210963	5.84786	13.7876	0.426178	0.0511524
TCGA-HW-7490-01	C2	1.52398	0.710246	0.766883	12.9141	0.634782	18.5692	0.872953	0.0187941	2.54095	2.42178	6.95885	9.15174	2.70302	5.7146	6.39979	3.61982	0.102402	0.54706	1.96325	2.81908	2.15522	2.06474	5.75467	23.6063	1.02601	0.0609314
TCGA-HW-7491-01	C2	3.6081	0.297243	0.70802	14.6212	0.314286	9.9294	0.206724	0.146998	0.702439	0.676032	9.18447	15.0988	0.0628096	8.33547	1.73095	0.44697	0.0697984	0.0776839	0.00473411	0.951362	0.329947	0.262726	5.78785	28.002	0.334996	0.0481831
TCGA-HW-7493-01	C2	1.27714	0.838133	0.268965	10.3986	0.623297	16.6702	0.150082	0.109859	2.45423	2.11793	7.65428	9.617	19.8074	6.0948	23.6	2.17606	0.155188	1.30281	0.66763	2.11523	3.81358	0.597313	7.00649	26.6088	0.651795	0.235591
TCGA-HW-7495-01	C2	2.1508	0.255938	0.757127	12.849	0.295881	14.7133	0.0128803	0.0791983	1.28018	1.04441	5.74619	5.58548	0.534188	7.3632	18.9176	0.678212	0.0228318	0	0.0371659	1.40386	0.878715	0.56992	8.43821	16.5778	0.205386	0.0496717
TCGA-HW-8319-01	C2	3.10706	0.941696	2.20559	18.551	0.547592	14.7652	0.062508	0.109814	2.34524	1.25276	3.5374	9.59814	14.1728	8.02417	14.2076	1.6894	0.00923354	0.0822136	0.250508	1.70043	2.27125	1.5073	9.47703	22.5602	0.474056	0.26269
TCGA-HW-8320-01	C2	3.07895	0.696411	1.43737	29.0283	0.687009	14.9515	0.0802049	0.0570324	2.55012	1.21979	7.51747	7.92878	22.2662	7.12046	17.139	1.83179	0.121862	0.0361678	0.275511	2.14084	3.75542	0.426507	8.4934	24.3478	0.588215	0.244723
TCGA-HW-8321-01	C2	2.67624	0.605809	1.26994	14.6381	0.364449	15.6869	0.332817	0.16749	1.66101	1.95344	5.98256	11.172	5.70701	8.17521	4.50362	1.66673	0.101399	0.213397	0.465164	1.56915	1.89417	0.394454	6.01889	23.6265	0.651241	0.117241
TCGA-HW-8322-01	C2	3.70239	0.453483	1.05518	21.9613	0.470675	13.0315	0.219796	0.201844	1.42582	1.55132	7.3392	14.2955	0.601031	10.1509	6.2492	1.39902	0.159387	0.473051	0.0384374	1.34639	0.829753	1.07358	9.06404	16.8421	0.475985	0.134849
TCGA-HW-A5KJ-01	C2	1.211	0.369733	1.56099	5.68592	0.230254	16.2148	1.43032	0.0241614	1.16831	3.04967	2.89219	2.2286	0.119091	5.45355	1.48791	0.787139	0.0243789	2.06212	0.0595264	0.44305	0.32635	0.328417	6.66712	8.30662	0.76221	0.0775163
TCGA-HW-A5KK-01	C1	1.19221	1.68506	1.37593	15.6457	1.54317	29.7312	0.0249275	0.149624	8.99964	5.69253	10.2569	5.46834	19.0519	5.64797	8.20094	5.09329	0.165701	1.12128	0.0779218	9.6832	3.71173	0.210091	8.13497	23.5176	1.74991	0.223688
TCGA-HW-A5KL-01	C2	3.01181	0.53093	1.76362	24.5107	0.654954	13.33	0.0391204	0.053454	5.15101	2.0536	5.9395	4.95043	0.208006	6.20195	15.144	2.27383	0.0577878	0.082325	0.865423	3.44468	1.67094	0.65942	6.98793	14.7205	0.537586	0.139259
TCGA-HW-A5KM-01	C1	2.05695	1.90194	0.558243	10.1761	5.38333	22.5747	0.090904	0.324723	18.3788	6.56621	8.77834	8.03223	2.4982	6.75315	22.9175	15.7713	0.773461	0.588242	4.22306	10.7718	7.0267	3.58812	9.68518	30.2964	3.27558	0.842699
TCGA-IK-7675-01	C2	3.07742	0.436758	1.56274	17.9412	0.43007	14.8531	0.0109365	0.0576397	1.92312	0.904892	7.28817	5.24412	1.35075	10.0271	3.94887	0.75947	0.0678517	0	0.142007	1.62652	1.3365	0.821883	9.23011	25.6583	0.346654	0.0535306
TCGA-IK-8125-01	C2	2.17186	0.67583	1.05126	21.2989	0.403709	12.5491	0.78493	0.122007	1.40766	1.37642	5.07619	9.51056	2.19497	7.89898	9.86995	1.10555	0.0601212	0.152945	0.377483	1.20708	1.09225	0.469615	10.4377	16.6059	0.465449	0.0977382
TCGA-KT-A74X-01	C2	3.2695	0.418786	1.22251	21.5332	0.27047	19.3649	0.0938747	0.0742134	2.03351	1.7062	7.82059	7.16101	0.33371	6.68976	1.94553	0.90621	0.0832017	0.607466	0.297961	1.28526	0.23668	0.843928	11.5871	19.2087	0.449069	0.0389867
TCGA-KT-A7W1-01	C1	3.50773	2.36824	1.83204	3.68159	0.372023	21.8821	0.253265	0.0505608	2.24925	13.3574	7.18059	7.02184	1.34313	8.2465	2.06443	11.6533	0.173455	1.39905	0.0166089	2.23132	0.768297	0.137451	32.2293	31.8566	3.2102	0.0922054
TCGA-P5-A5ET-01	C2	3.02129	0.399732	1.48349	9.71136	0.297031	16.0597	0.105227	0.026959	2.1565	1.40392	7.09874	3.90758	0.31172	6.42271	4.81639	0.797982	0.0233158	0.186839	0.278327	0.960453	0.690562	0.960763	15.7809	13.1002	0.291588	0.0819397
TCGA-P5-A5EU-01	C1	2.45243	1.24489	1.08253	19.5943	1.38111	45.2196	1.70055	0.17894	5.39465	3.20614	8.78824	18.6375	7.04181	5.79729	6.73367	7.79641	0.671177	1.4678	2.22982	3.68069	1.30831	3.22851	20.1555	36.4621	2.45174	0.240407
TCGA-P5-A5EV-01	C2	1.56916	0.766288	1.30509	25.2726	0.476013	19.2734	0.784051	0.0428011	4.10914	2.19907	13.7369	5.16002	0.490572	4.26284	7.5952	1.73919	0.0117781	0.62922	5.94989	2.66135	1.85261	0.382669	8.09148	9.29453	0.53234	0.0886981
TCGA-P5-A5EW-01	C2	2.86356	0.450791	0.729745	12.2332	0.502861	14.6478	0.0269072	0.0275744	3.84003	1.08347	8.38521	8.26779	12.22	6.8031	24.1188	2.18679	0.05962	0.106169	0.485251	1.31465	2.18283	0.55749	13.7249	25.4392	0.449983	0.139684
TCGA-P5-A5EX-01	C1	1.10364	1.35589	0.57051	8.52993	1.06481	24.2241	0.998439	0.101684	7.44907	3.97891	10.9396	7.62425	3.3963	6.88206	7.18259	5.50462	0.820798	5.6182	0.153095	6.36294	2.44648	1.05695	7.88804	27.8271	2.15823	0.105167
TCGA-P5-A5EY-01	C2	0.868619	1.03729	0.31892	5.63676	0.366492	17.7974	0.084295	0.0617038	2.57788	2.59998	3.50257	4.76792	0.717125	4.25982	9.06686	1.26509	0	1.70738	0.243232	2.54958	1.29183	0.266417	7.85687	17.1486	0.606504	0.0354249
TCGA-P5-A5EZ-01	C2	1.99113	0.9727	2.27863	24.0738	0.658642	21.7953	0.177351	0.0479337	4.7515	2.21616	6.0234	6.05496	1.08806	5.06604	5.66567	2.88896	0.0483652	3.46661	2.5259	4.01394	1.90187	0.584475	6.09552	13.0477	0.856883	0.113315
TCGA-P5-A5F0-01	C2	3.33412	0.512956	1.33431	14.6033	0.282815	21.6259	0.0756646	0.141789	1.19554	1.60269	11.5391	6.34638	0.17242	7.10865	2.08407	0.392637	0	0.119421	0.0509433	0.926252	0.763072	0.797133	9.95077	13.6591	0.308988	0.0269348
TCGA-P5-A5F1-01	C2	1.05884	0.580605	0.85533	9.35712	0.622075	65.3168	0.245805	0.121452	5.27242	4.88112	11.2758	2.74778	1.47734	5.68393	14.8225	3.73983	0.0544647	0.872897	4.13738	3.00244	1.44908	2.27667	8.87565	18.939	0.794662	0.0592453
TCGA-P5-A5F2-01	C2	1.94912	0.400987	1.66499	14.1007	0.474916	26.4403	0.0914828	0.151788	2.26665	1.51807	5.99202	3.52735	4.12068	4.19141	22.5493	0.930826	0.0135136	0.168452	0.300635	2.62782	0.750741	0.717481	5.49902	13.3545	0.275741	0.0429686
TCGA-P5-A5F4-01	C2	2.23029	0.311484	1.49486	15.0908	0.356599	23.7746	0.232852	0.109086	2.95389	2.75294	4.4536	4.50097	4.63401	5.48576	3.83397	0.864774	0.0275171	0.563517	0.253825	1.30022	1.05443	0.621457	9.61071	12.1251	0.395449	0.0529574
TCGA-P5-A5F6-01	C2	0.516397	0.254495	0.574374	0.296914	0.210237	7.38396	0.104511	0.0612012	2.21951	4.06421	2.85912	1.76631	0.444552	3.19673	0.916509	0.930458	0	0.522338	0.067014	0.897804	0.330661	4.13497	8.85939	18.2796	1.63601	0.0387534
TCGA-P5-A72U-01	C1	1.24768	1.53583	0.567106	2.47425	0.67445	16.3547	0.450113	0.131793	7.3924	15.1829	8.74354	3.02344	0.553253	5.2515	9.7913	4.72556	0.132979	2.97082	0.0459169	4.24021	1.08427	0.201175	11.1929	27.0406	1.39781	0.0323696
TCGA-P5-A72W-01	C2	1.65164	0.264119	1.67323	6.83807	0.301642	38.6992	0.134089	0.0348988	4.8094	2.23535	7.36732	6.68852	0.291974	3.56041	1.64785	2.33074	0.0528194	0.235147	2.55074	2.12781	0.985482	0.481343	7.88965	16.5634	0.359254	0.0287278
TCGA-P5-A72X-01	C2	2.05079	0.51629	1.85436	16.1997	0.285748	24.4712	0.312593	0.0238766	2.97871	3.53475	7.75524	4.01682	5.50654	5.24863	9.96424	1.27569	0.0602289	0.600618	4.18309	1.5397	1.08442	0.381819	6.94575	21.3292	0.917086	0.0786185
TCGA-P5-A72Z-01	C2	4.69855	0.771129	0.607313	85.4838	0.134749	14.866	0.20549	0.031667	0.597184	1.02909	2.32756	10.2893	0.266169	6.20592	0.58649	0.202206	0.0191713	0.187767	0.0156036	0.371637	0.150775	0.0531719	6.00096	16.4276	0.260789	0.051333
TCGA-P5-A730-01	C2	1.66738	0.354942	1.04704	27.6176	0.228648	17.0315	0.0301158	0.070543	1.08728	1.9519	4.05256	5.90058	0.308818	8.70505	1.21271	1.27549	0.0266918	0.427785	0.123106	0.557847	0.290316	0.877787	7.69542	21.524	0.68226	0.0491356
TCGA-P5-A731-01	C2	1.69823	0.448523	1.00229	8.77638	0.484277	26.373	0.13232	0.0852354	2.96748	2.88669	14.4251	5.25927	0.892514	6.24672	4.82035	1.97408	0.175915	0.35503	0.101816	2.15264	1.22455	0.613364	13.486	20.9099	0.964913	0.072617
TCGA-P5-A733-01	C2	0.961976	0.37041	0.481784	8.34389	0.283206	16.2613	0.0255222	0.0784653	2.34153	1.79144	9.46338	3.79106	1.76802	4.83347	6.09447	1.339	0.0226205	0.0805634	0.466411	1.36346	0.65483	0.609459	5.07445	15.0431	0.536009	0.0416409
TCGA-P5-A735-01	C2	3.066	0.38536	2.12484	12.6195	0.604633	20.4359	0	0.0324785	5.90499	1.7438	5.41826	3.97549	0.3623	5.96645	11.1817	1.79171	0.0327709	0.0291785	0.160034	1.95543	1.63412	0.766078	9.2051	16.3938	0.546446	0.0850052
TCGA-P5-A736-01	C1	1.19526	1.12044	0.361108	8.46982	1.06254	39.3341	0.161393	0.103104	12.0026	4.28534	9.81249	3.76066	1.12338	4.45443	12.746	4.32745	0.0910279	1.04206	1.3477	4.67142	2.67646	0.412192	4.93457	19.7274	1.03569	0.0914011
TCGA-P5-A737-01	C2	3.44439	0.428448	1.39689	16.3857	0.248605	28.3604	0.0425676	0.0373913	3.82098	1.55362	7.3945	8.12697	1.02821	5.39655	2.04552	0.952864	0.0880319	0.111974	0.0955329	1.01324	0.946966	1.19588	6.09124	16.9969	0.303515	0.0778699
TCGA-P5-A77W-01	C2	3.36698	0.397359	1.69602	30.1108	0.252482	10.6353	0.165065	0.0345222	1.07169	1.59664	4.79248	8.976	0.0967223	8.29395	2.76954	0.791773	0.0208998	0.14887	0.0113403	0.436796	0.346224	0.115932	5.80174	14.5086	0.586946	0.0682028
TCGA-P5-A77X-01	C2	2.03253	0.619665	1.70941	15.245	0.48462	17.7497	0.213735	0.0589003	1.16416	0.929306	5.96386	4.84344	0.18909	7.79609	4.10762	0.676405	0.0111432	0.277808	0.374875	1.07331	0.466156	1.28922	9.48502	13.5728	0.325169	0.0671336
TCGA-P5-A780-01	C2	2.37755	0.676994	1.99576	17.557	0.839352	15.2035	0.141363	0.0517387	3.02217	2.68693	4.38668	6.0869	26.157	7.72562	5.18961	1.99122	0.0939682	0.297484	0.345582	2.5363	1.97772	0.380592	6.52492	22.5505	0.90715	0.202685
TCGA-P5-A781-01	C2	2.21226	0.503141	1.17819	11.3153	0.351234	17.8655	0.0617882	0.0361831	2.57193	1.83705	6.37925	4.62206	0.529406	7.19951	12.4471	1.44284	0.0438106	0.136528	0.558637	1.73835	1.00067	0.885284	13.6233	15.2857	0.420536	0.117307
TCGA-QH-A65R-01	C2	3.13265	0.191282	0.871461	11.4621	0.228387	18.2388	0.153023	0.0560062	0.888272	2.63423	4.10943	6.51748	3.09181	6.73956	1.70481	0.549811	0.0113021	0.0201263	0.220772	0.602503	1.33141	0.250772	7.1562	12.6146	0.471149	0.0416109
TCGA-QH-A65S-01	C2	1.56601	0.815151	1.21321	7.74602	0.749831	28.9121	0.087539	0.0358839	5.2798	2.93101	7.19976	5.29935	0.159583	6.06051	15.4303	2.58525	0.124138	0.0552651	0.362049	5.33927	2.19148	0.381189	7.49883	14.2805	0.497066	0.0882918
TCGA-QH-A65V-01	C2	1.57325	0.45968	0.489834	7.83813	0.614398	27.6589	0.0147478	0.0215907	4.88595	2.18423	5.13153	3.19389	0.732621	6.3893	10.9034	1.59248	0.0914975	0.0931058	0.219865	2.05082	1.08048	0.497182	10.2215	18.4595	0.599381	0.0765605
TCGA-QH-A65X-01	C2	1.93506	0.355316	0.845124	9.95058	0.290232	24.9734	0.888171	0.0557262	3.62425	7.36188	4.59044	6.21497	0.412011	4.48999	0.54925	0.968252	0.0983989	0.725932	0.0152548	1.30287	0.366941	0.612658	7.57279	14.6457	0.943756	0.0329341
TCGA-QH-A65Z-01	C2	2.73048	0.389958	1.33719	16.1817	0.221867	20.0998	0.0584452	0.0171127	2.23418	2.28491	7.57276	4.91402	7.325	6.10195	7.81357	0.864133	0.0518003	0.138366	0.147562	1.01984	0.741103	0.431008	9.8709	16.4731	0.312544	0.0801863
TCGA-QH-A6CS-01	C1	1.12191	1.55915	0.350906	6.88956	0.411675	14.7577	0	0.0601979	6.5369	6.9664	6.58171	2.67899	0.535426	4.48711	7.63239	1.88271	0.0650785	0.0695335	2.30233	5.76371	1.78592	0.0721986	9.00602	17.5936	0.488325	0.0827707
TCGA-QH-A6CU-01	C2	1.2169	0.497546	0.673933	6.3743	0.305032	26.6071	0.0156689	0.027527	6.65525	5.05182	5.7527	3.1698	1.59246	5.16085	11.6517	1.46475	0.0833244	0.370952	0.195919	3.54177	1.33387	0.517228	7.39755	14.2809	0.496655	0.0441571
TCGA-QH-A6CV-01	C1	1.90425	1.78615	0.886626	8.44486	1.19867	38.3118	0.336097	0.066918	10.3697	8.50207	15.4854	3.32939	0.673974	6.53833	1.89837	4.69359	0.166815	0.55168	0.019396	12.3575	3.0386	0.21717	13.4205	19.4364	1.68099	0.119642
TCGA-QH-A6CW-01	C2	2.55336	0.488595	2.09225	9.49974	0.496925	19.8007	0.044522	0.126015	5.16886	2.30031	8.15531	5.97427	14.9544	6.66134	19.2828	1.7101	0.0131534	0.23423	0.449636	3.26693	5.63893	0.792163	9.46246	21.9002	0.606042	0.0814451
TCGA-QH-A6CX-01	C1	1.04159	1.27201	0.691465	5.9049	0.629787	58.4536	0.148398	0.0608312	6.53004	8.36168	6.79217	5.27823	0.642508	4.27645	5.97972	4.26933	0.105221	0.491855	0.87781	3.40219	1.06522	0.0521129	8.35681	21.4095	1.84976	0.107853
TCGA-QH-A6CY-01	C2	1.89178	0.290642	0.796178	14.2593	0.343689	17.97	0.0497311	0.0400434	1.7004	1.80021	6.11833	5.41674	3.17875	6.29418	9.62576	0.801705	0.0550962	0.215849	0.227205	1.32171	0.704361	0.296889	8.75014	13.7263	0.338474	0.079295
TCGA-QH-A6CZ-01	C2	2.59465	0.431448	0.924521	18.0207	0.290896	15.5666	0.0667086	0.0625031	1.19003	0.989829	5.9626	10.8301	6.53651	7.55663	2.99068	0.743232	0.0709491	0.0631717	0.0898269	0.82378	1.45235	0.468521	6.20146	14.2962	0.230904	0.0831133
TCGA-QH-A6X3-01	C2	2.82663	0.529136	1.56284	21.0855	0.436697	15.7207	0.0270267	0.292796	1.42345	1.12555	6.59652	8.08416	9.36738	8.50603	14.13	1.68605	0.155701	0.277265	0.721361	2.22017	2.20856	0.550475	9.1489	18.3208	0.488771	0.168365
TCGA-QH-A6X4-01	C2	2.8853	0.373525	2.15188	19.198	0.55388	19.2288	0.0247405	0.0724401	2.36439	1.69904	7.97682	4.1225	0.101479	6.19733	3.82231	0.623036	0.0219277	0.058572	0.0475922	1.78662	0.631104	0.564728	4.32899	15.6619	0.259796	0.14128
TCGA-QH-A6X5-01	C2	2.18644	0.369562	0.754373	12.2966	0.297651	14.2986	0.0707855	0.0248711	2.32107	2.44034	5.35259	3.8018	0.283892	6.39045	14.5143	0.86428	0.0501901	0.0670324	0.183825	1.79386	1.23037	0.526984	8.05504	12.894	0.338617	0.0629949
TCGA-QH-A6X8-01	C2	4.12195	0.310184	1.57879	14.274	0.605296	27.4994	0.0626869	0.0293675	3.87673	2.23722	8.32517	7.64086	0.525679	6.12195	2.44688	0.765398	0.0222239	0.257241	0.132647	1.72325	0.899945	0.70444	9.72079	25.1823	0.441281	0.0669451
TCGA-QH-A6X9-01	C2	3.71208	0.734713	1.53264	9.67032	0.399568	22.0419	0.102625	0.0713651	1.96152	1.47889	7.17345	8.58284	1.67792	9.00889	9.01234	0.99851	0.0454785	0.121479	0.246768	2.12825	1.42307	1.14423	9.11578	14.1361	0.376677	0.108454
TCGA-QH-A6XA-01	C2	2.44813	0.455467	1.4624	16.4629	0.433734	21.8934	0.0275061	0.0402689	3.38809	1.66518	5.91307	5.69763	11.9091	6.54908	19.9299	2.183	0.0853261	0.0651194	1.1773	2.1931	4.19768	1.37162	7.69128	17.0052	0.513489	0.159112
TCGA-QH-A6XC-01	C1	1.66526	0.659377	0.796196	3.22675	0.446119	31.1538	0.131702	0.0501309	3.82627	4.66758	7.29165	2.7113	1.06841	5.08099	1.93398	5.15082	0.210111	0.187079	0.0950059	3.09719	1.97277	0.120249	12.2819	24.9814	1.50847	0.0507896
TCGA-QH-A86X-01	C2	3.40051	0.497724	1.32098	13.3334	0.30848	19.48	0.0356089	0.130328	1.46709	1.4044	5.61766	7.27624	1.37538	7.75353	7.57342	0.78464	0.102571	0.196705	0.0984675	1.37177	0.660134	1.02539	8.85642	16.1774	0.285635	0.0646999
TCGA-QH-A870-01	C2	2.07407	0.482439	2.06081	20.7296	0.280294	22.2651	0	0.050589	2.14043	1.72739	7.15172	3.55837	0.754621	6.52453	32.0429	0.939423	0	0.136347	1.6272	1.33737	0.935283	1.04157	5.21383	18.393	0.296784	0.0726095
TCGA-R8-A6MK-01	C2	2.04724	0.521688	1.95781	11.3678	0.430373	15.0321	0.0341866	0.0266928	2.1684	1.23516	4.95909	3.65249	0.171386	6.93712	7.46442	0.795693	0.0403997	0	0.816559	2.12919	0.794321	0.624275	10.2054	18.4274	0.600528	0.0794405
TCGA-R8-A6ML-01	C2	2.38602	0.39284	2.28246	17.3265	0.247938	16.1353	0.235853	0.0345288	0.48085	1.5449	7.20972	6.11133	0.123613	7.89491	12.1123	0.440958	0.0313557	0.372246	0.107753	0.487532	0.0769533	1.05187	7.12871	18.8034	0.357738	0.0612193
TCGA-R8-A6MO-01	C2	2.23844	0.472645	1.07529	8.83128	0.631065	17.7006	0.18121	0.106116	3.4379	3.09308	6.44064	4.07318	0.201878	7.7422	3.84309	1.22919	0.0981491	0.460784	0.16461	4.9944	0.904786	0.770696	11.0101	15.438	0.665607	0.073167
TCGA-R8-A73M-01	C2	2.02954	0.379495	1.80375	8.39005	0.358917	32.944	0.0173932	0.0152781	2.12764	1.69336	7.84499	4.06814	1.56953	4.73041	1.27005	0.68356	0.0462471	0	0.0167292	0.793779	0.681	0.390909	10.4466	11.7557	0.226612	0.0180587
TCGA-RY-A83X-01	C2	4.01364	0.54081	2.23574	23.9732	0.440356	15.5043	0.0342729	0.100351	1.68864	2.03544	6.52796	5.92628	0.187438	9.35465	6.1645	0.94591	0.0607526	0	0.741704	1.90149	0.572678	1.03506	12.6778	16.6502	0.362116	0.0186394
TCGA-RY-A83Y-01	C2	2.29159	0.254595	1.26995	22.0956	0.488486	29.1214	0.26138	0.0561233	3.55262	2.65768	7.38691	5.15894	0.206481	6.38578	3.1763	1.03721	0.0154442	0.247521	0.0502804	2.90966	0.387646	0.930125	7.20905	14.8828	0.528609	0.0542762
TCGA-RY-A83Z-01	C2	2.33279	0.431219	4.94467	5.78525	0.992425	30.3177	0.150924	0.137481	7.05144	3.72313	5.95726	3.55478	0.603766	8.00176	3.50691	2.11149	0.178353	0.052934	0.0241938	5.35715	1.41263	0.659554	7.39473	12.4054	1.07612	0.0696439
TCGA-RY-A840-01	C2	3.88365	0.239532	1.42121	22.0651	0.361834	36.2678	0.171569	0.0669803	1.15382	1.14748	9.92469	6.36755	0.0912244	7.05114	2.60998	0.829203	0.0633594	0.0902623	0.151268	0.736936	0.326544	0.873622	10.7514	15.7254	0.30583	0.0424128
TCGA-RY-A843-01	C2	2.38282	0.458539	1.03793	9.45424	0.677372	18.3105	0.102339	0.0865647	1.96088	1.74996	5.30907	4.11975	0.611512	7.55489	5.20162	1.29726	0.0705471	0.0717871	0.481223	4.20647	1.39971	0.391328	8.82748	16.2283	0.422338	0.0978216
TCGA-RY-A845-01	C2	2.84909	0.367672	1.51506	10.0491	0.643583	16.1472	0.0740137	0.111968	2.69309	1.92563	9.67019	5.6447	0.888268	7.94292	18.0778	2.65931	0.0437325	0.0778772	0.397468	3.21221	2.53564	0.762414	7.58904	17.2633	0.376609	0.085994
TCGA-RY-A847-01	C2	2.13645	0.583128	0.67032	11.9377	0.79324	22.4929	0.141047	0.0458873	4.47321	2.79655	5.05044	6.04536	6.85677	6.15629	7.40048	2.40386	0.0138901	0.420495	0.331621	3.14699	1.95703	1.38688	7.64309	13.9098	0.639987	0.160391
TCGA-S9-A6TS-01	C2	2.13573	0.655728	2.9437	16.545	1.03465	22.4022	0.449709	0.139655	5.23256	2.90156	5.46143	5.34703	0.397488	7.29017	6.01439	2.53745	0.13286	0.12905	0.216271	3.89984	1.49559	0.48813	8.25783	19.5231	0.818854	0.0828727
TCGA-S9-A6TU-01	C2	2.05873	0.580031	2.52367	22.2144	1.13739	17.2345	0.126401	0.0616834	5.76251	3.19564	4.46808	5.61083	14.4786	6.26011	4.26047	2.98485	0.149373	0.0664994	0.499811	5.06732	5.29893	0.187416	4.6278	16.574	0.884875	0.212479
TCGA-S9-A6TV-01	C1	1.93574	1.06691	1.72734	6.44467	1.66456	27.0259	1.48182	0.219869	7.05941	3.7555	8.7476	12.8671	4.88251	8.07918	6.40783	10.0855	0.96726	4.02961	1.17487	6.89702	1.89176	2.90422	12.4899	46.1799	2.26629	0.250974
TCGA-S9-A6TW-01	C2	2.38957	0.537892	1.65107	14.8464	0.304862	12.93	0.357161	0.0563104	1.93712	3.76594	7.48342	6.08295	0.262945	6.65405	1.72218	1.42567	0.0365254	0.758836	0.191582	1.58573	0.415608	0.356976	5.7968	15.5621	1.01242	0.0468627
TCGA-S9-A6TX-01	C2	2.45052	0.33168	1.30127	18.518	0.438685	17.9237	0.13771	0.0623147	1.9249	2.39622	5.81731	4.86743	0.062761	6.39408	3.23309	0.960124	0.0554786	0.0790352	0.114391	1.51236	0.738955	1.09908	7.25098	16.4636	0.57453	0.0575629
TCGA-S9-A6TY-01	C2	3.18041	0.248039	1.71509	20.4492	0.184686	13.5482	0.0998623	0.0950288	0.477179	0.936434	10.3023	12.8108	0.0967134	7.17738	1.8967	0.40961	0.0110636	0.0197016	0.234122	0.790852	0.540578	0.157809	6.84722	13.9555	0.264587	0.0648021
TCGA-S9-A6TZ-01	C2	3.17967	0.783073	2.14724	15.8159	0.665387	16.1541	0.0641869	0.0775247	3.06709	2.07123	4.26397	6.42707	2.06235	5.0989	8.2021	2.01132	0.0497781	0.329245	0.0270098	2.76993	1.72777	0.405729	7.5408	23.1764	0.784791	0.163037
TCGA-S9-A6U0-01	C1	1.56803	2.13169	0.775031	4.82525	1.93415	15.6807	0.973045	0.204933	6.45321	12.2884	7.98934	5.17582	0.832469	6.32592	6.77794	6.20742	0.196691	5.49639	0.22987	8.75313	1.70134	0.215813	17.382	31.0574	4.07649	0.0860888
TCGA-S9-A6U1-01	C2	4.407	0.57261	2.87241	17.2636	1.00073	21.4763	0.0131809	0.1235	4.59078	2.03577	10.2283	7.31437	2.36082	8.68794	5.10249	2.30341	0.175235	0.124821	0.221861	3.01479	2.20114	0.65728	13.3954	23.9527	0.57671	0.359727
TCGA-S9-A6U2-01	C2	3.59945	0.730566	1.20159	20.0327	0.381623	16.5444	0.0852311	0.062389	2.55823	1.77869	7.62812	8.25918	3.78082	7.82937	11.4747	0.953937	0.0503606	0.20178	2.24755	2.494	4.52528	1.23713	10.1151	21.3901	0.337005	0.130632
TCGA-S9-A6U5-01	C2	2.65076	0.896202	0.888451	14.292	0.515267	28.9075	0.340305	0.0738082	4.17567	2.57236	6.69227	4.72701	0.494002	6.35128	14.6509	2.33242	0.0893672	2.56616	0.345498	3.43095	0.538345	0.619654	10.5269	19.0737	0.823518	0.0822558
TCGA-S9-A6U6-01	C2	3.19662	0.370713	1.76479	16.7961	0.207249	23.4519	0.0532296	0.0896172	2.45307	2.06632	8.78584	8.82894	10.4376	7.63593	6.8698	0.771786	0.0353833	0.0210031	0.915158	1.68619	2.43936	0.457969	8.10269	17.1722	0.414041	0.0947423
TCGA-S9-A6U8-01	C2	2.7264	0.81153	1.79607	16.874	1.15475	26.8995	0	0.053032	7.04871	2.3322	8.49705	5.07039	1.36716	7.19617	23.8221	2.59587	0.0200661	0.0714657	0.669607	4.82581	4.32808	0.437278	8.89814	19.6793	0.69781	0.261928
TCGA-S9-A6U9-01	C2	1.6938	0.683827	1.21229	11.0762	0.645985	33.7554	0.164543	0.112415	6.86074	3.76286	7.89166	7.5252	8.5114	5.83611	12.4308	2.55839	0.170141	0.519396	0.613265	7.31053	4.62437	1.03045	5.99312	21.5782	1.33854	0.174907
TCGA-S9-A6UA-01	C1	2.01936	1.85808	1.22193	29.3008	1.78074	14.5055	0.563085	0.148047	8.94192	5.35625	5.14302	6.73996	2.29916	7.5475	8.03632	8.14674	0.672211	4.58868	0.0552643	14.6227	4.21299	0.871663	11.617	35.5885	3.72291	0.274419
TCGA-S9-A6UB-01	C2	4.87328	0.306449	0.914416	14.0961	0.382797	18.583	0.151257	0.0930049	1.50335	1.00538	7.06936	10.4669	0.0965096	8.50802	4.67779	0.525192	0.0670301	0.143238	0.160032	0.925812	0.686438	0.488676	10.4098	16.1279	0.223542	0.067305
TCGA-S9-A6WD-01	C2	3.06678	0.374929	1.05248	47.8643	0.301748	20.2476	0.0387504	0.0416023	1.99702	2.42248	6.90143	9.97174	0.188378	7.1823	5.09734	0.941343	0.0457929	0.203866	0.472101	1.37316	0.969324	0.498958	5.69589	15.0404	0.318998	0.0708868
TCGA-S9-A6WE-01	C2	2.65031	0.290302	1.07832	12.5256	0.306523	19.0326	0.337401	0.0493955	2.07798	1.55868	6.1246	6.08918	0.230656	8.9095	9.33322	0.847526	0.0498402	0.177507	0.0202826	1.55491	0.6797	0.83927	8.13573	15.2465	0.440141	0.0813223
TCGA-S9-A6WG-01	C1	2.00458	1.04763	1.9399	8.02822	0.778691	42.9267	0.844437	0.234237	6.5064	6.52112	6.48698	5.98646	13.5913	6.38357	7.33373	4.99695	0.118173	0.841753	2.38674	3.88163	3.11554	0.780371	9.75594	27.242	3.01338	0.197763
TCGA-S9-A6WH-01	C2	3.67282	0.287679	1.31064	11.0699	0.390152	17.0083	0.0879003	0.149276	1.73235	1.42549	5.52596	8.69849	0.45669	7.50651	2.52019	0.898846	0.0155813	0.0832398	0.016909	1.53854	0.511023	0.17286	6.7768	16.3972	0.379466	0.106909
TCGA-S9-A6WI-01	C2	1.17967	0.196317	0.722399	6.10521	0.228878	28.8497	0.125968	0.144459	1.41786	1.65025	3.57432	5.50958	7.58286	4.99871	2.6067	0.588783	0.0279115	0.182247	0.0959176	0.50725	1.93981	0.154826	4.60343	8.25804	0.310278	0.0295829
TCGA-S9-A6WL-01	C2	3.02988	0.482142	0.661377	10.235	0.478959	22.1237	0.966549	0.128639	1.59238	2.33052	4.5847	8.31322	0.0533944	7.95152	4.04938	0.81023	0.0519187	0.138682	0.443698	1.30524	0.638545	0.401136	6.44358	22.8515	0.583799	0.0890581
TCGA-S9-A6WM-01	C1	2.2288	2.40608	0.576062	6.16462	0.340088	22.0553	0.279513	0.0255754	3.9475	9.72782	12.6753	2.48365	0.85987	6.81812	3.0343	2.85957	0.0929005	1.13046	0.0420068	2.78574	1.3628	0.110426	30.0404	21.4775	1.64082	0.088099
TCGA-S9-A6WN-01	C1	1.50601	1.6577	0.603738	4.46976	0.871604	58.1775	0.209462	0.333483	2.69127	2.8235	7.74835	9.04582	0.763696	7.25124	25.7151	4.19589	0.116029	0.826483	0.182578	6.0378	3.22685	0.54248	6.16792	32.3174	2.41591	0.281554
TCGA-S9-A6WO-01	C2	3.28581	0.695693	1.89551	20.6959	0.997232	16.8896	0.0585436	0.145703	6.6268	2.09903	7.82227	7.21936	4.41574	6.92662	13.5986	3.31716	0.116747	0.0692995	0.70386	4.77776	3.1691	0.832629	8.31322	18.2866	0.717216	0.245306
TCGA-S9-A6WP-01	C2	2.95966	0.712919	1.10355	18.9901	0.978733	19.2924	0.572906	0.0924317	5.14487	3.25368	6.93864	7.20307	0.223801	7.33444	3.38359	2.30642	0.165803	0.75659	0.21929	5.01575	0.790708	0.418798	6.00938	16.6733	0.788944	0.114457
TCGA-S9-A6WQ-01	C2	2.23469	0.825377	0.953211	13.7677	1.34	28.6114	0.117328	0.137415	8.99237	3.62784	8.10044	4.47074	0.427779	5.90242	8.99076	3.54161	0.207978	0.288057	0.369896	6.46747	2.23889	0.412022	7.44282	17.9791	0.849249	0.154689
TCGA-S9-A7IQ-01	C2	1.8115	0.574331	0.983158	6.38245	0.370009	25.2609	0.0215984	0.135966	1.05498	1.36412	4.40157	7.06028	1.01387	5.26265	4.51389	0.420292	0.00957139	0.0681774	0.0830956	0.678389	0.938539	0.333727	5.28771	9.46906	0.195301	0.0320354
TCGA-S9-A7IS-01	C2	3.60941	0.286952	3.54905	14.4536	0.521371	10.1457	0.133908	0.0424756	2.28455	1.60347	5.67379	10.0932	1.73932	9.16793	1.89927	1.31566	0.0791226	0.405083	0.0268326	1.9532	0.837415	0.658344	14.5179	21.5865	0.781194	0.0794469
TCGA-S9-A7IX-01	C1	2.23622	1.74571	0.935507	4.72024	0.808741	26.4307	0.674263	0.32161	7.16897	9.14516	8.91513	5.43085	8.94624	6.61188	7.4097	6.65168	0.183137	0.823888	0.0941406	7.23453	4.16445	0.190952	15.2973	24.212	2.19304	0.180661
TCGA-S9-A7IY-01	C2	2.04825	0.679342	0.839939	13.074	0.706029	27.8248	0.265029	0.147032	4.89382	6.0323	4.99071	4.57041	0.991724	6.17119	14.0949	1.95861	0.049452	0.352249	0.154289	3.49002	2.26733	0.47025	6.5448	18.9895	0.721525	0.182067
TCGA-S9-A7IZ-01	C2	1.82405	0.789724	1.44173	9.73804	0.781314	37.7453	0.215487	0.106472	3.68395	3.19073	7.91142	7.75502	0.748835	7.37568	9.8487	1.43886	0.10743	0.255077	1.63866	7.3106	5.33704	0.898609	5.05398	20.4524	0.874735	0.107871
TCGA-S9-A7J0-01	C2	4.3282	0.412595	4.99794	14.3813	0.670878	15.1068	0.0598291	0.0560573	2.43956	1.51809	8.11833	10.1217	0.458087	9.95224	2.81717	1.1962	0.084843	0.151085	0.0402816	2.71117	0.731145	1.94974	9.00972	18.1023	0.41651	0.177481
TCGA-S9-A7J1-01	C2	3.12155	0.63257	1.78321	18.6458	0.482417	23.5657	0.071209	0.0625498	2.29867	1.7165	6.50264	5.63159	0.214193	7.10714	14.3526	1.08138	0.0504904	0.134867	0.205472	2.16398	0.849092	0.540139	9.81538	20.7223	0.45973	0.143643
TCGA-S9-A7J2-01	C2	3.6091	0.288771	2.52562	15.5378	0.336249	15.5108	0.0902288	0.0339672	1.48917	1.61754	5.06561	7.12658	4.31778	6.98612	5.0521	0.845933	0.0456974	0.10172	0.0743867	1.41182	1.11259	0.660872	14.1222	20.2412	0.29076	0.139566
TCGA-S9-A7J3-01	C2	3.18988	0.554797	1.53873	20.2622	0.370787	13.6487	0.154186	0.077013	2.44238	2.51896	5.34653	8.86901	0.785372	7.39478	10.3139	1.00705	0.0241158	0.243352	0.187556	3.23345	0.92544	0.242062	8.16228	18.5267	0.522056	0.0578461
TCGA-S9-A7QW-01	C2	3.35865	0.189907	2.19379	8.19934	0.243593	15.2835	0.0145498	0.00426018	1.35959	0.922958	8.23315	4.51522	2.97072	6.34899	9.00327	0.860498	0.0128956	0.045928	0.223911	0.726511	2.38658	0.47007	7.64822	12.6832	0.161273	0.0841651
TCGA-S9-A7QX-01	C2	2.73917	0.557691	2.47418	22.6256	1.17561	17.3928	0.0427278	0.0834045	3.54498	2.6672	7.96895	6.08913	0.882783	6.73214	4.95525	2.91282	0.11361	0.0674373	0.301376	5.05466	3.14308	0.460144	8.37404	15.7336	0.728408	0.122526
TCGA-S9-A7QY-01	C2	2.35898	0.352932	1.90224	14.3559	0.386155	18.7916	0.119016	0.0774394	1.86478	2.65151	6.47204	5.31671	0.26518	6.53983	3.18794	1.01923	0.0351615	0.1461	0.254384	1.21412	0.737418	0.371509	5.20702	13.9922	0.380587	0.111801
TCGA-S9-A7QZ-01	C2	3.56712	0.35587	2.73808	33.2321	0.238741	14.1126	0.178844	0.086029	1.05263	1.93074	6.4	7.06937	0.326033	6.61937	2.12966	0.648274	0.0113222	0.0806485	0.0122869	0.994527	0.742672	0.448605	6.98863	13.2242	0.327907	0.0757908
TCGA-S9-A7R1-01	C2	1.84941	0.218986	0.644653	6.86383	0.156311	17.5125	0.24088	0.0940394	0.73665	1.13825	5.76594	7.58567	3.57154	7.45574	6.44931	0.34313	0.0284658	0.0760362	0.046337	0.422481	0.557301	0.766948	8.85561	12.8542	0.327891	0.0690745
TCGA-S9-A7R2-01	C1	1.15704	2.14759	0.970694	10.4497	1.33415	34.0378	0.124041	0.213374	12.1835	8.45429	8.82041	3.95837	0.777307	7.44089	8.08758	4.65004	0.164907	3.08343	0.656181	11.0138	3.95518	0.392034	8.63334	20.2341	1.51057	0.190881
TCGA-S9-A7R3-01	C2	2.06764	0.684256	2.02678	14.142	0.842039	31.7249	0.0306764	0.161677	3.961	3.5323	10.2945	7.04993	1.57982	6.7499	30.0833	2.38193	0.0679717	0.338916	1.16546	4.25762	1.91081	0.280088	5.55426	16.7671	0.602498	0.150151
TCGA-S9-A7R4-01	C2	2.5058	0.978349	1.43298	13.8143	0.856903	12.9252	0.16248	0.0389241	3.63883	2.76206	7.54771	6.19456	10.3199	8.41224	5.91229	2.72216	0.104732	0.0699386	0.625109	4.26668	6.74278	0.477212	7.9801	21.4117	1.23223	0.223468
TCGA-S9-A7R7-01	C1	1.53631	1.93369	0.824258	8.44479	2.04885	32.9703	0.123196	0.128828	5.65131	4.31032	5.30598	11.0398	1.0347	8.68309	9.14224	7.8098	0.421161	0.805541	0.101566	9.50604	2.76675	0.383185	9.13994	41.6568	1.87889	0.527304
TCGA-S9-A7R8-01	C2	3.65194	0.654525	4.54673	48.749	1.41176	21.2976	0	0.0876615	2.92479	2.47718	6.09079	8.4756	0.333538	5.73166	5.04564	2.68452	0.103193	0.0787548	0.30396	6.80492	2.52105	0.73596	7.48837	15.4018	0.737447	0.300979
TCGA-S9-A89V-01	C2	2.55986	1.47101	1.69258	19.7431	0.481967	15.6752	0.0137542	0.07249	5.44476	1.98776	4.84253	5.80324	4.83926	8.26558	9.0242	1.7161	0.109714	0.49929	0.0264583	3.685	2.65181	0.502327	13.737	25.9482	0.74355	0.204007
TCGA-S9-A89Z-01	C1	2.73841	1.27702	1.68475	8.34728	1.7551	22.5872	0.24768	0.802561	9.1735	3.30623	6.88714	9.78551	1.0987	8.99764	3.38661	5.36784	0.336598	1.45941	0.150876	6.46292	2.7966	0.892971	8.96094	30.638	1.63757	0.127354
TCGA-TM-A7C3-01	C1	2.22184	2.04386	1.90596	9.09665	0.584329	20.1295	0.152858	0.0488254	2.0422	14.9854	11.645	2.20221	0.50032	10.402	2.2383	3.26084	0.270958	1.44753	0.100243	2.68596	0.572932	0.0390393	14.1561	18.4949	1.18358	0.267946
TCGA-TM-A7C4-01	C2	2.24821	0.33022	2.80611	13.4002	0.309181	24.9156	0.0458134	0.232512	1.3751	1.52046	5.49527	3.85973	0.661182	6.55938	3.76754	0.874023	0.0541396	0.0482049	0.0954732	0.95931	0.964817	0.686433	6.86044	14.8891	0.305871	0.0520965
TCGA-TM-A7C5-01	C2	3.49953	0.389245	0.92394	26.6271	0.30974	13.7718	0.314514	0.0379192	0.990121	1.28584	7.77241	8.11704	4.75549	7.7335	2.45848	0.607084	0.0327948	0.145999	0.0266919	1.11253	1.16338	0.324846	5.91609	14.1129	0.388547	0.109764
TCGA-TM-A7CA-01	C2	3.54634	0.364345	2.35468	10.6082	0.624161	21.7294	0.0785828	0.023009	2.93723	1.36108	8.35746	6.73531	0.350978	7.5301	5.67059	1.61913	0.111437	0.0496109	0.30989	2.08428	1.32394	0.916184	7.03759	16.622	0.378973	0.104901
TCGA-TM-A7CF-01	C2	2.69193	0.618743	1.91044	16.038	0.40815	23.8417	0.0312922	0.100786	2.28608	1.88575	5.16122	6.20282	0.677416	4.27359	7.6739	1.03876	0.0277345	0.0493884	0.0300977	1.11727	1.07204	0.318677	5.33068	12.1757	0.173425	0.0556963
TCGA-TM-A84B-01	C1	3.26552	1.00504	0.569349	8.78468	0.22991	14.9472	0.300429	0.042466	1.28485	2.38004	10.7696	8.43049	0.151084	7.86998	9.25825	3.27686	0.0550908	0.964684	0.169391	1.66309	0.617637	0.0436558	24.838	23.5567	2.7176	0.0261217
TCGA-TM-A84C-01	C1	1.86765	1.22074	0.623686	4.21018	0.744696	44.5903	0.0634034	0.0123763	3.36628	1.82737	8.40458	5.64322	4.19956	6.15437	1.60848	2.32647	0.458925	0.250174	0.0152458	3.12619	1.18167	0.185545	17.2454	40.3538	0.780863	0.161439
TCGA-TM-A84F-01	C1	1.66051	1.38454	1.73231	15.412	1.4976	50.94	1.42461	0.111233	13.8499	6.77548	5.29936	3.69421	21.8513	5.52881	14.5371	5.91886	0.266557	5.92093	0.449129	9.9775	2.81237	0.844914	8.56714	20.7455	2.3609	0.187824
TCGA-TM-A84G-01	C2	3.7814	0.336565	0.494092	20.0289	0.190677	13.9585	0.0544148	0.0637305	0.82049	0.911717	8.32776	8.88688	0.260395	9.45798	3.41095	0.534632	0.0361712	0.0214707	0.0196266	0.211815	0.250174	0.32485	9.01806	19.1883	0.230148	0.0484259
TCGA-TM-A84H-01	C2	3.54449	1.09143	3.17769	15.0852	0.433445	17.5499	0.0363018	0.0779471	2.55955	1.2682	6.11607	5.74065	0.36398	8.73189	16.7134	1.27431	0.0321745	0.152787	0.296787	2.51432	2.13559	0.458932	7.15587	20.1567	0.369434	0.235119
TCGA-TM-A84I-01	C2	3.03254	0.573856	1.58769	29.9208	0.96691	13.314	0.0264192	0.0541487	3.08588	1.55201	5.70035	8.74385	3.20278	9.72041	2.50006	2.55035	0.140493	0.562915	0.0317634	2.31211	1.15194	1.45659	10.8142	24.5633	0.549709	0.16458
TCGA-TM-A84J-01	C2	3.01723	0.5737	1.02323	7.92058	0.479703	8.38223	0.120202	0.00879874	1.50612	0.766635	4.78722	19.9143	1.77356	10.3377	0.895457	0.957407	0.17312	0.142286	0	0.935793	0.267402	1.79397	15.2112	37.0504	0.686622	0.0802291
TCGA-TM-A84L-01	C2	2.6411	0.887506	2.67569	20.0632	0.937659	43.171	0.0613573	0.0718616	8.65231	4.25599	10.9229	5.28393	8.46597	6.8103	19.3831	3.45318	0.17674	0.290521	1.52702	5.07328	3.32597	1.1743	7.42862	19.8434	0.784498	0.186565
TCGA-TM-A84M-01	C2	3.94002	0.30975	1.3486	29.8259	0.189626	17.455	0.0572981	0.104855	0.48674	0.458284	7.06746	16.2192	5.88861	9.81089	1.88044	0.480975	0.0253918	0.0226084	0.0137777	0.323021	0.395145	1.71031	10.1513	20.1981	0.167133	0.0849864
TCGA-TM-A84O-01	C2	2.53814	0.720498	1.29056	38.1313	0.668572	42.4342	0.102736	0.0214864	3.75273	2.84156	7.12243	9.09413	0.521728	6.54755	5.70117	1.57918	0	0.602263	1.63043	4.07395	0.787945	1.24726	11.4079	18.3726	0.722061	0.0631293
TCGA-TM-A84Q-01	C1	2.49563	0.788836	1.62564	6.71565	1.24945	34.3169	0.140033	0.0580855	5.67025	2.11129	8.20222	8.00977	9.68998	7.74178	4.74292	3.44182	0.248224	0.644623	0.134687	5.78925	1.6822	0.458969	10.4848	28.0542	1.11873	0.20424
TCGA-TM-A84R-01	C2	1.39546	0.578555	0.993508	5.6636	0.351921	23.7302	0.0774746	0.162572	1.20659	1.14673	4.1796	6.95484	0.223624	6.4387	3.49067	0.724245	0.0228888	0.142658	0.136615	1.08152	0.746856	0.244861	6.46071	10.9871	0.326423	0.0306435
TCGA-TM-A84S-01	C2	2.23894	0.705756	1.19967	11.0097	0.377625	32.4237	0.0998414	0.104405	4.10743	2.63563	7.91932	5.67633	0.487528	6.31296	11.0811	1.54558	0.0758486	0.337671	0.301809	3.16275	1.05766	1.00175	13.6065	19.1386	0.454869	0.0486575
TCGA-TM-A84T-01	C2	3.31225	0.581139	2.5074	16.0259	0.998052	14.7903	0.104934	0.0395031	5.39935	2.58401	7.98092	5.24782	0.368925	7.88176	9.30014	2.88848	0.172721	0.307575	0.742544	2.44677	2.02313	1.2213	8.32497	15.943	0.600503	0.229015
TCGA-TQ-A7RF-01	C2	2.30409	0.460928	1.79218	32.3645	0.493725	27.9108	0.0154644	0.0679194	3.17911	2.26903	9.04497	7.63591	2.61477	4.43531	10.8728	1.21551	0	0.268482	3.39129	2.7649	1.44949	0.510479	6.47307	16.1473	0.535282	0.139918
TCGA-TQ-A7RG-01	C2	3.03415	0.653708	1.03254	12.7496	0.425233	22.0323	0.0949709	0.0880568	3.22707	1.95139	8.02537	5.58148	0.880086	8.53247	13.9077	1.20186	0.168347	0.349749	0.205527	2.37957	0.591566	1.1784	11.5021	20.973	0.541728	0.096257
TCGA-TQ-A7RH-01	C2	3.60007	1.03201	3.95207	25.2917	0.92478	23.5183	0.174098	0.131081	6.1693	3.73843	8.83543	4.81597	2.10265	6.99728	7.38453	2.94658	0.0661304	0.549558	0.251178	4.7739	3.07997	0.52404	6.30685	18.3311	0.906832	0.35783
TCGA-TQ-A7RI-01	C2	3.8068	0.610928	1.63001	15.3674	0.594853	9.14498	0.0402057	0.14519	2.00371	1.7779	7.94065	6.99993	0.177129	8.69229	10.5668	1.52896	0.0593909	0.211522	0.116013	2.72714	0.846719	0.6683	9.68659	21.174	0.354433	0.141135
TCGA-TQ-A7RJ-01	C2	1.84921	0.613809	2.39984	18.8235	0.870466	15.3597	0.0695036	0.0949695	6.1109	2.70285	5.59038	4.48615	0.353718	7.13323	34.1856	2.39119	0.102669	0.146263	0.373248	4.60867	2.31928	0.52883	7.22808	17.4115	0.599194	0.16838
TCGA-TQ-A7RK-01	C2	3.07401	0.684943	5.25263	20.3264	0.746695	26.6624	0.0290576	0.0382863	2.51778	2.32811	8.82265	4.98253	0.271482	8.04746	7.77337	1.73514	0.0643849	0.0229308	0.831466	1.98917	0.961013	0.642862	5.73496	22.3217	0.36446	0.129298
TCGA-TQ-A7RM-01	C2	4.96284	0.426519	3.32549	57.2673	0.266854	39.8513	0.0475961	0.0668933	0.873339	0.695735	4.20144	9.57046	0.373101	10.4282	2.58871	0.533924	0.0168739	0.240387	0.192273	0.63376	0.319061	0.193886	5.83319	20.5407	0.290624	0.107306
TCGA-TQ-A7RN-01	C2	3.7779	0.467114	1.34914	15.2668	0.335133	20.9665	0.1742	0.0510056	1.2796	1.36786	7.86715	10.0568	2.10154	8.71277	7.18803	0.74287	0.0454101	0.0161729	0.655417	1.68353	0.851042	0.554162	12.4187	19.5516	0.284947	0.0683945
TCGA-TQ-A7RO-01	C2	4.02449	0.312951	1.10813	12.7432	0.212424	12.9175	0.272793	0.062124	0.862568	1.47548	6.82595	8.98142	0.835743	11.1698	3.72267	0.508867	0.0268643	0.454469	1.08596	1.09849	1.1418	1.37309	12.6652	21.8717	0.559944	0.114641
TCGA-TQ-A7RP-01	C2	1.32569	0.634776	0.352044	4.643	0.351712	25.9264	0.225834	0.066124	2.092	5.09849	2.83625	3.5729	1.37231	7.58589	12.0069	1.29663	0.00953133	0.526163	2.13593	3.56829	2.89953	0.105741	11.1122	12.3103	0.629456	0.0255211
TCGA-TQ-A7RQ-01	C2	4.11284	0.260118	2.27424	20.4152	0.237064	15.3747	0.235004	0.0719366	0.744086	1.31691	5.85307	8.33901	4.2403	6.7989	3.11712	0.334215	0.00946751	0.0337187	0.0513711	0.596468	0.611509	0.405128	5.9842	13.4012	0.249266	0.0427785
TCGA-TQ-A7RR-01	C2	2.7197	0.910268	2.98506	17.1816	0.759817	15.6533	0.054972	0.120718	4.78655	2.44098	6.264	4.37689	2.84357	7.44316	11.5035	2.32298	0.0852636	0.0650717	0.251149	4.58221	2.43768	0.714267	6.12711	20.221	0.598631	0.228302
TCGA-TQ-A7RS-01	C2	3.22267	0.409648	3.18432	19.8754	0.286062	17.2334	0.0380028	0.0407997	1.79708	1.83072	4.31531	3.71164	0.0692789	7.18471	4.53651	0.526842	0.0224547	0.0399865	0.0609201	1.27866	0.39077	0.329187	9.75392	14.9977	0.241407	0.0394569
TCGA-TQ-A7RV-01	C2	3.01881	0.459511	2.19424	19.4764	0.67774	18.1496	0.126138	0.0553996	2.97884	2.2265	7.22564	5.37991	0.149467	7.53837	12.651	1.01071	0	0.179175	1.38915	3.08825	1.43671	0.992226	9.05558	17.1921	0.377743	0.0991587
TCGA-TQ-A7RW-01	C2	3.82413	1.3816	2.5136	29.8365	1.3278	21.9344	0.0509001	0.124196	5.82286	3.21478	8.03472	10.3489	2.17285	8.88765	26.4452	4.29859	0.360905	0.990806	0.660921	10.394	4.93697	0.619652	8.20022	17.5421	1.23725	0.493245
TCGA-TQ-A8XE-01	C2	4.68047	1.02423	2.5035	41.4082	0.5884	18.3261	0.0380985	0.0483393	3.04224	1.49208	6.18716	10.5547	6.88747	7.94912	7.56512	1.61358	0.0562783	0.0801745	0.134362	2.16146	1.46908	0.240823	6.24909	14.7651	0.439579	0.0452072
TCGA-VM-A8C8-01	C2	2.09146	0.745662	1.88968	9.21916	0.715604	33.7192	0.0843097	0.118492	5.19962	3.3856	9.60566	5.89435	0.0768482	5.05342	20.1618	2.92738	0.119559	0.133066	2.57871	4.49046	1.9656	0.698726	7.05805	18.9781	1.04271	0.212587
TCGA-VM-A8C9-01	C1	0.556781	0.595561	0.352802	4.78167	1.60285	54.1816	0.138962	0.116978	24.7602	8.60894	5.9779	3.41662	0.562069	2.53674	2.98906	4.93767	0.0769767	3.34468	0.058475	9.22366	2.73586	0.378194	3.33104	18.8827	1.15521	0.0412225
TCGA-VM-A8CA-01	C2	1.04215	0.395247	0.894446	3.09312	0.600116	25.6972	2.04462	0.115128	4.97016	5.47427	3.19274	2.09979	7.37584	4.28672	5.16801	1.6623	0.0557589	0.843993	0.12102	3.73245	1.13363	0.596501	4.98345	13.8486	0.896123	0.0279937
TCGA-VM-A8CB-01	C2	2.96716	0.264137	2.68867	24.4697	0.658173	20.7742	0.651526	0.0928052	1.30139	1.64636	6.15216	4.03781	0.160504	7.45346	0.742166	0.409845	0.0468204	0.250128	0.00846831	0.954889	0.255929	0.222612	8.31343	15.1918	0.335572	0.0470123
TCGA-VM-A8CD-01	C1	2.15656	2.37781	0.525397	6.59554	0.618055	34.9235	0.0858057	0.0879335	5.31193	7.90423	7.72944	9.745	4.15011	3.59346	9.85034	7.28461	0.418276	0.42321	0.0773721	11.8515	1.33938	0.82864	11.203	22.8264	2.60089	0.100225
TCGA-VM-A8CE-01	C2	2.56845	0.4987	1.41494	17.9534	0.337271	21.9917	0.0905032	0.0302849	2.20759	2.33563	4.86162	5.50777	0.577455	7.09823	10.4994	1.15436	0.0229182	0.163247	0.298452	1.32587	0.682621	0.426786	14.5741	18.748	0.445009	0.109308
TCGA-VM-A8CF-01	C1	0.890816	0.760486	2.39561	5.09007	1.57174	44.0004	0.0443609	0.142877	21.6683	7.7385	7.81271	1.84231	0.454892	4.07501	7.18107	5.0017	0.0786346	1.08523	1.06669	15.1958	1.50003	0.17136	4.59895	14.3093	1.25083	0.0361886
TCGA-VM-A8CH-01	C2	2.25212	0.621702	3.56972	24.2482	0.876385	19.6679	0.0616685	0.315988	2.10856	2.04524	7.61142	6.95265	0.379422	8.40403	8.60457	2.51772	0.1913	0.194663	0.333643	6.14198	1.65541	1.27771	8.72693	31.6898	0.968357	0.16693
TCGA-VV-A829-01	C2	2.60199	0.52151	0.575064	23.0365	0.715923	23.005	0.202806	0.122721	2.40045	1.18953	5.80659	10.0932	4.12231	9.22054	5.05968	1.52185	0.143798	0.725533	0.0455149	3.8111	1.56805	0.664713	13.2995	16.2997	0.788751	0.124334
TCGA-VV-A86M-01	C2	3.05915	0.76488	2.8599	43.3445	1.30715	13.6471	0.512127	0.116628	3.91542	2.44302	4.75587	11.3278	2.03146	11.2579	2.65292	2.53304	0.168112	2.09557	0.0182436	4.95958	2.69491	0.892557	8.34568	15.3376	0.722936	0.180054
TCGA-VW-A7QS-01	C2	3.21692	0.597069	2.91681	7.01788	0.426919	14.2117	0.0396323	0.131516	1.55991	1.09671	15.4286	6.28079	0.198686	9.21316	2.62441	0.509108	0.0234176	0.0834023	0.0889454	1.02139	0.289971	1.29898	9.16267	38.8102	0.398189	0.0215541
TCGA-VW-A8FI-01	C2	1.42149	1.13463	3.42807	6.49995	0.848644	18.9913	0.321588	0.0523115	8.11966	15.6841	6.06067	3.36847	1.78319	7.83788	3.4245	6.58512	0.285025	0.704947	0.025776	5.26624	0.985675	0.501919	15.8436	16.9099	2.42153	0.100698
TCGA-W9-A837-01	C2	2.57364	0.422737	1.04857	11.3086	0.300406	17.98	0.156723	0.0988365	1.29038	1.14378	5.15648	7.06466	2.35707	6.72934	13.1333	0.676187	0.0427399	0.0380547	0.173931	1.27514	1.2301	0.922917	8.19718	12.8698	0.185202	0.116228
TCGA-WH-A86K-01	C2	1.59036	0.5342	2.29132	7.50958	0.431044	16.5138	0.119225	0.024935	4.77465	2.4427	4.16522	3.08107	0.659804	6.18517	9.29563	1.96262	0.0301914	0.456992	2.76856	2.30447	1.41961	0.789516	6.6402	12.4989	0.755152	0.113682
TCGA-WY-A858-01	C2	1.51237	1.09895	3.22948	12.9254	0.875938	23.9337	0.100735	0.0491586	7.80143	6.01036	6.59803	3.74721	0.726908	5.74292	5.27336	4.75969	0.238086	0.609462	0.492523	9.39288	3.89929	0.271209	5.92443	13.4793	1.42346	0.211669
TCGA-WY-A859-01	C2	2.2296	0.231409	2.4153	10.4992	0.565276	23.5081	0	0.315605	1.68181	1.19823	3.13458	3.2227	4.55657	5.6971	2.94089	0.772193	0.0389935	0.0173595	0.259186	1.81886	1.19079	0.695244	5.78163	10.0193	0.230994	0.0636241
TCGA-WY-A85A-01	C2	1.66263	0.593766	2.07972	21.0535	0.514242	12.92	0.287861	0.0545377	3.58171	2.66198	6.96069	3.90011	8.71272	6.73432	6.42769	1.76383	0.0300157	0.160352	1.00163	1.97286	1.83827	0.975203	9.13996	14.0177	0.464283	0.105485
TCGA-WY-A85B-01	C2	3.04257	0.775007	2.97327	11.9537	1.57156	18.4282	0.0871159	0.0595175	6.25334	3.06741	8.75932	8.35304	0.635249	7.14641	5.33997	4.04417	0.27024	0.412485	0.38404	5.83109	2.28253	0.683232	10.5225	20.6332	0.976905	0.247659
TCGA-WY-A85C-01	C2	2.67794	0.523145	2.95115	23.368	0.558922	25.1643	0.0742515	0.112327	2.6597	2.36187	5.4404	8.53841	15.4762	6.99957	3.46838	1.44017	0.153556	0.0781274	0.309474	2.2591	1.516	1.69487	6.86654	20.5923	0.659378	0.146843
TCGA-WY-A85D-01	C2	2.71177	0.67567	2.7551	17.1475	0.985433	31.8103	0.0781166	0.064043	6.71555	2.32682	7.20529	3.35166	2.32834	6.23481	10.1541	3.4873	0.0969294	0.0493166	0.924156	3.90896	1.78877	1.0534	8.72199	16.9336	0.555974	0.14599
TCGA-WY-A85E-01	C2	2.8397	0.591157	2.29617	12.7293	0.35541	29.3983	0.209705	0.0541777	2.26345	1.12952	8.44157	3.82179	1.87772	6.97713	8.69612	1.59087	0.0327993	0.116815	0.314414	1.68889	1.58431	0.797066	6.50829	13.7237	0.309442	0.115268
