# Supplementary material for: Optimization of cancer immunotherapy through pyroptosis: A pyroptosis-related signature predicts survival benefit and potential synergy for immunotherapy in glioma
Source: Front Immunol. 2022 Aug 3;13:961933. doi: 10.3389/fimmu.2022.961933 (PMC9382657; doi:10.3389/fimmu.2022.961933)
Supplement: Supplementary file 7 [file Table_6.xlsx]

## Sheet: Sheet1
Supplementary Table 6. Subgroup survival analysis results in TCGA, CGGA-325, and CGGA-693 cohorts
Cohort	Subgroup	HR	95%CI	P value	adjusted P value
TCGA cohort
Histology
	LGG	2.386	1.56-3.66	<0.001	0.001
	GBM	1.657	1.06-2.60	0.019	0.111
MGMT promoter methylation
	MGMT methylated	3.418	2.23-5.23	<0.001	<0.001
	MGMT unmethylated	2.927	1.69-5.08	<0.001	<0.001
1p19q codeletion
	1p19q codeleted	1.888	0.67-5.29	0.2377	1
	1p19q non-codeleted	4.228	3.00-5.95	<0.001	<0.001
IDH1 mutation
	IDH1 mutant	1.1	0.63-1.92	0.7301	1
	IDH1 wildtype	1.546	1.04-2.29	0.0258	0.155
CGGA-325 cohort
Histology
	LGG	1.327	0.75-2.34	0.32532	1
	GBM	2.342	1.31-4.20	0.00206	0.012384
MGMT promoter methylation
	MGMT methylated	2.179	1.35-3.52	<0.001	0.005
	MGMT unmethylated	2.147	1.33-3.46	<0.001	0.006
1p19q codeletion
	1p19q codeleted	1.403	0.51-3.86	0.517	1
	1p19q non-codeleted	1.567	1.11-2.21	0.008	0.048
IDH1 mutation
	IDH1 mutant	1.222	0.76-1.98	0.411	1
	IDH1 wildtype	2.293	1.47-3.58	<0.001	<0.001
CGGA-693 cohort
Histology
	LGG	2.188	1.55-3.09	<0.001	<0.001
	GBM	1.154	0.73-1.82	0.536748	1
MGMT promoter methylation
	MGMT methylated	2.992	2.03-4.41	<0.001	<0.001
	MGMT unmethylated	3.093	2.03-4.71	<0.001	<0.001
1p19q codeletion
	1p19q codeleted	2.921	1.4-6.09	0.00483	0.02895
	1p19q non-codeleted	2.085	1.57-2.78	<0.001	<0.001
IDH1 mutation
	IDH1 mutant	2.293	1.56-3.36	<0.001	<0.001
	IDH1 wildtype	1.217	0.88-1.69	0.23834	1
