# Supplementary material for: Optimization of cancer immunotherapy through pyroptosis: A pyroptosis-related signature predicts survival benefit and potential synergy for immunotherapy in glioma
Source: Front Immunol. 2022 Aug 3;13:961933. doi: 10.3389/fimmu.2022.961933 (PMC9382657; doi:10.3389/fimmu.2022.961933)
Supplement: Supplementary file 8 [file Table_7.xlsx]

## Sheet: Sheet1
Supplementary Table 7. RT-qPCR of signature genes in glioma tissues.
Sample Number	Grade	Histology	IDH1 mutation	MGMT methylation	1p/19q codeletion	CASP5	GSDMB	GZMA	GZMB	MEFV	NLRC4	SARM1	STAT3	PRRS	CD8+ cells per field	Risk group
LGG1#	II	Oligodendroglioma	Wildtype	Unmethylated	Non Co-deleted	9.99836e-05	0.000287711	0.00050036	0.000172218	0.00164197	0.000348333	0.00203621	0.00119591	0.00226193	3	PRRS-L
LGG2#	I	Astrocytoma	Wildtype	NA	NA	0.000312873	0.000380669	0.000442361	0.000569827	0.00351515	0.00124581	0.00707114	0.00918229	0.00832283	9	PRRS-L
LGG3#	II	Oligodendroglioma	Wildtype	Unmethylated	Co-deleted	0.00588905	0.0032411	0.00352539	0.00854013	0.214066	0.0144409	0.00125065	0.0624416	0.403428	42	PRRS-L
LGG4#	II	Astrocytoma	Mutant	Unmethylated	Non co-deleted	0.00354308	0.0115129	0.00233056	0.00876397	0.167649	0.0106832	0.0018456	0.0780225	0.335358	35	PRRS-H
LGG5#	III	Oligodendroglioma	Mutant	Methylated	Codeleted	0.000104411	0.000392234	0.00106823	0.000908295	0.00666197	5.75152e-05	0.000750428	0.000719102	0.0117143	7	PRRS-L
LGG6#	I	Astrocytoma	Wildtype	Unmethylated	Non Co-deleted	0.00294562	0.00106451	0.00253002	0.00753237	0.151677	0.00716836	0.00137105	0.00857408	0.25959	10	PRRS-H
GBM1#	IV	GBM	Wildtype	Methylated	Non Co-deleted	0.00236828	0.00118272	0.00366076	0.0077886	0.142581	0.00616121	0.00119559	0.0103194	0.246457	7	PRRS-H
GBM2#	IV	GBM	Wildtype	Methylated	Non Co-deleted	0.00146994	0.00200164	0.00214285	0.00668777	0.148561	0.00592111	0.00116512	0.0182607	0.260992	13	PRRS-H
GBM3#	IV	GBM	Wildtype	Unmethylated	Co-deleted	0.00449926	0.027561	0.0733005	0.0191914	0.188471	0.0138728	0.00181217	0.227959	0.495637	29	PRRS-H
GBM4#	IV	GBM	Wildtype	Methylated	Non Co-deleted	0.0015635	0.00129674	0.00115713	0.0086529	0.0796603	0.00369231	0.000616821	0.00681597	0.140653	3	PRRS-L
GBM5#	IV	GBM	Wildtype	Unmethylated	Non Co-deleted	0.00911505	0.00425183	0.0108033	0.0171811	0.168218	0.021059	0.0016639	0.21097	0.449339	32	PRRS-H
GBM6#	IV	GBM	Wildtype	Methylated	Non co-deleted	0.00199086	0.00201948	0.00434446	0.00250726	0.05197	0.00175968	0.0694251	0.00826623	0.0514662	5	PRRS-L
