# Supplementary material for: Optimization of cancer immunotherapy through pyroptosis: A pyroptosis-related signature predicts survival benefit and potential synergy for immunotherapy in glioma
Source: Front Immunol. 2022 Aug 3;13:961933. doi: 10.3389/fimmu.2022.961933 (PMC9382657; doi:10.3389/fimmu.2022.961933)
Supplement: Supplementary file 9 [file Table_8.xlsx]

## Sheet: Sheet1
Supplementary Table 8. Expression pattern of immune checkpoints in TCGA cohort
Sample	Risk group	Cluster	SIGLEC15	TIGIT	CD274	HAVCR2	PDCD1	CTLA4	LAG3	PDCD1LG2
TCGA-02-0047-01	High	Cluster1	0.0197124	0.319456	0.412899	3.36055	0.289764	0.369446	0.563471	0.910004
TCGA-02-0055-01	High	Cluster1	0.182072	0.151273	4.11305	4.20486	0.620591	0.522786	0.607204	3.76351
TCGA-02-2483-01	High	Cluster2	0.0588643	0.0263755	0.333293	3.73438	0.309432	0.179541	1.04286	1.10854
TCGA-02-2485-01	High	Cluster1	0.0419238	0.111192	1.23148	2.90008	0.733296	0.731669	1.40732	2.08059
TCGA-02-2486-01	High	Cluster1	0.0647674	0.315112	2.45449	5.52277	0.842097	0.607133	1.40325	3.66173
TCGA-06-0125-01	High	Cluster1	0.119892	0.228513	0.947559	2.6215	0.165374	0.0730053	0.606076	1.06586
TCGA-06-0129-01	Low	Cluster1	0.128704	0.102313	1.31308	4.86976	0.297954	0.644389	2.40844	2.06836
TCGA-06-0130-01	High	Cluster1	0.302731	0.888802	2.75845	5.00073	1.09256	1.02166	2.6471	3.71188
TCGA-06-0132-01	High	Cluster1	0.143997	0.10647	0.772655	5.24665	0.324468	0.197491	0.351891	1.96786
TCGA-06-0138-01	High	Cluster1	0.108999	0.018126	0.847872	4.13089	0.559317	0.117375	0.712279	1.5195
TCGA-06-0139-01	High	Cluster1	0.501158	0.213475	1.46694	6.23286	0.829939	0.64518	1.05369	3.48608
TCGA-06-0141-01	High	Cluster1	0.304187	0.187327	1.49745	4.89391	0.373263	0.729589	0.62919	1.86984
TCGA-06-0156-01	High	Cluster1	0.0861679	0.141926	0.802301	3.8636	0.516383	0.585233	0.76737	1.5907
TCGA-06-0157-01	High	Cluster1	0.106082	0.111679	0.572302	3.46558	0.199645	0.151855	0.509444	1.60786
TCGA-06-0158-01	High	Cluster1	0.10629	0.0678785	1.25064	4.16171	0.684605	0.261789	0.536134	1.79001
TCGA-06-0168-01	High	Cluster1	0.0951027	0.147095	1.17205	4.30887	0.430743	0.429688	0.66751	2.62839
TCGA-06-0174-01	High	Cluster2	0.0582287	0.0199188	0.4279	3.22805	0.163718	0.0425847	0.642576	0.653414
TCGA-06-0178-01	High	Cluster1	0.15284	0.0697176	0.34389	4.51105	0.11532	0.17683	1.09968	1.15875
TCGA-06-0184-01	High	Cluster1	0.0747117	0.0663918	1.26935	5.00036	0.538347	0.271991	0.485935	2.74952
TCGA-06-0187-01	High	Cluster1	0.0641323	0.0569674	1.26507	3.40359	0.133178	0.107214	0.287781	2.59858
TCGA-06-0190-01	High	Cluster1	0.122243	0.200679	1.58354	4.0787	0.928272	0.31794	0.885762	2.96229
TCGA-06-0210-01	High	Cluster1	0.0448637	0.0743193	1.66524	4.36305	0.237802	0.158527	0.462654	1.29726
TCGA-06-0211-01	High	Cluster1	0.108238	0.207274	1.10781	3.69238	0.179643	0.462361	0.320749	1.2355
TCGA-06-0219-01	High	Cluster1	0.0430459	0.0102875	0.733934	4.67526	0.0725142	0.0723141	0.604651	2.02784
TCGA-06-0238-01	High	Cluster2	0.0689397	0.105538	0.614007	4.56411	1.81556	0.356546	0.770551	1.75823
TCGA-06-0644-01	High	Cluster1	0.898431	0.334964	2.64006	3.83521	0.437608	0.445926	0.533422	2.76143
TCGA-06-0645-01	High	Cluster1	0.0330596	0.123005	1.66322	5.23697	0.489932	0.373007	0.653616	1.55991
TCGA-06-0646-01	High	Cluster1	0.0679211	0.333236	1.25899	4.61897	0.398265	0.0997473	1.03059	1.70677
TCGA-06-0649-01	High	Cluster1	0.149308	0.312125	0.597714	4.37279	0.405738	0.454293	0.784182	1.51391
TCGA-06-0686-01	High	Cluster2	0.116362	0.0600888	0.47391	3.27202	0.575467	0.139899	0.817957	0.680271
TCGA-06-0743-01	High	Cluster1	0.0999208	0.107908	1.04809	3.09624	0.254905	0.302502	0.695263	1.48084
TCGA-06-0744-01	Low	Cluster2	0.0842058	0.045378	0.43022	3.08429	0.243831	0.0434873	0.886875	0.792035
TCGA-06-0745-01	High	Cluster1	0.0764007	0.029196	0.323259	3.7327	0.37241	0.0823428	0.534268	0.638397
TCGA-06-0747-01	High	Cluster1	0.0295929	0.0219094	0.67716	2.46676	0.167939	0.1332	0.519132	0.574046
TCGA-06-0749-01	High	Cluster1	0.0343745	0.10404	0.85845	4.63354	0.516938	0.243858	0.622365	1.59341
TCGA-06-0750-01	High	Cluster1	0.105044	0.0582233	1.51723	3.53744	0.385745	0.306432	0.409614	1.42664
TCGA-06-0878-01	High	Cluster1	0.118879	0.257852	1.50472	4.0499	0.170311	0.222304	0.519429	1.5194
TCGA-06-0882-01	High	Cluster1	0.0931481	0.0917504	0.8852	4.51863	0.142812	0.294414	0.357696	1.92875
TCGA-06-1804-01	High	Cluster1	0.103418	0.549988	0.877246	2.92168	0.32535	0.249979	0.321915	2.12684
TCGA-06-2557-01	High	Cluster1	0.179556	0.470078	0.94759	4.96307	1.07093	0.743992	1.40138	1.89453
TCGA-06-2558-01	High	Cluster1	0.0449145	0.0684183	0.70127	3.7836	0.119174	0.305841	0.547605	1.1766
TCGA-06-2559-01	High	Cluster1	0.064522	0.0330294	2.10504	3.42907	0.552944	0.27584	0.926053	1.52546
TCGA-06-2561-01	High	Cluster1	0.0820383	0.0755544	1.21479	4.14931	0.401514	0.49391	0.702804	1.80017
TCGA-06-2562-01	High	Cluster1	0.0696387	0.00933531	3.96051	3.95279	0.189392	0.258025	0.397257	2.46752
TCGA-06-2563-01	High	Cluster1	0.0514136	0.132825	1.97209	3.3954	0.207105	0.154303	0.590197	2.32504
TCGA-06-2564-01	High	Cluster1	0.0514809	0.0521201	1.97853	4.53282	0.298253	0.074296	0.398053	2.5576
TCGA-06-2565-01	High	Cluster1	0.107586	0.0690171	0.855113	2.93219	0.225799	0.259547	1.19894	1.35891
TCGA-06-2567-01	High	Cluster1	0.0383928	0.38149	1.52144	4.35855	0.220632	0.286529	0.580469	2.60977
TCGA-06-2569-01	Low	Cluster1	0.192265	0.0300567	0.507308	0.958919	0.0145117	0.414319	1.93557	0.272431
TCGA-06-2570-01	High	Cluster1	0.0342784	0.0203468	0.765727	4.2553	0.057864	0.126731	0.481635	1.07488
TCGA-06-5408-01	High	Cluster1	0.101617	0.0132653	1.30987	2.87099	0.0748203	0.0501689	0.412941	1.65128
TCGA-06-5410-01	High	Cluster1	0.367816	0.0855018	1.26884	5.6837	0.595511	0.723839	0.259457	2.49637
TCGA-06-5411-01	High	Cluster1	0.103328	0.0415788	0.946936	4.12261	0.245305	0.192591	0.74002	1.01732
TCGA-06-5412-01	High	Cluster1	0.103681	0.286967	3.57216	4.82399	0.387347	0.464017	0.248518	2.65617
TCGA-06-5413-01	High	Cluster1	0.203817	0.226097	0.710205	4.07943	0.453066	0.412632	0.53905	2.13376
TCGA-06-5414-01	High	Cluster1	0.0608878	0.0677743	1.79007	3.98025	0.247924	0.144929	0.168722	1.89453
TCGA-06-5416-01	High	Cluster2	0.0864377	0.115523	0.495143	1.76318	0.362042	0.163193	1.19394	0.43179
TCGA-06-5417-01	Low	Cluster2	0	0.130938	0.734726	2.60532	0.108638	0	0.545838	1.10669
TCGA-06-5418-01	High	Cluster1	0.0245071	0.0289088	1.48832	3.93014	0.196347	0.107737	0.215822	1.66934
TCGA-06-5856-01	High	Cluster1	0.112287	0.177199	1.57543	3.8073	0.298189	0.220137	0.873617	1.41937
TCGA-06-5858-01	High	Cluster1	0.0826702	0.139268	0.969348	4.10495	0.149912	0.137625	0.613757	2.09176
TCGA-06-5859-01	High	Cluster1	0.0356375	0.0948544	0.849371	3.89356	0.395051	1.46766	0.473712	1.33018
TCGA-08-0386-01	High	Cluster1	0.112282	0.171661	1.14416	2.56191	0.186187	0.160584	0.429891	2.52782
TCGA-12-0616-01	High	Cluster2	0.0519838	0.127117	0.410753	3.63124	0.857412	0.441529	0.979603	1.57605
TCGA-12-0618-01	Low	Cluster2	0.0407542	0.0714522	0.460917	2.51028	0.21729	0.165514	0.601447	0.713084
TCGA-12-0619-01	High	Cluster1	0.0579202	0.160874	1.64836	4.12495	0.870209	1.05492	1.53257	2.4208
TCGA-12-0821-01	High	Cluster1	0.048576	0.16959	0.33906	2.84742	0.256134	0.0413251	0.474805	1.30805
TCGA-12-1597-01	High	Cluster2	0.0417033	0.0124432	0.373402	3.71473	0.292339	0.153149	0.175668	1.11852
TCGA-12-3650-01	High	Cluster1	0.0144368	0.0669866	0.526496	3.79986	0.707816	0.30913	0.347482	1.20197
TCGA-12-3652-01	High	Cluster1	0	0.0338841	0.754551	1.71507	0.296593	0.0642192	0.387229	1.05039
TCGA-12-3653-01	High	Cluster1	0.0254954	0.0226131	1.91226	3.08676	0.295826	0.0847694	1.14208	2.26633
TCGA-12-5295-01	High	Cluster1	0.0301594	0.0985711	1.09827	4.21748	0.37809	0.516249	0.367559	1.51805
TCGA-12-5299-01	High	Cluster1	0.0437555	0.0302961	1.96821	3.73082	0.199746	0.085387	0.21052	2.35248
TCGA-14-0781-01	High	Cluster1	0.0791967	0.0511788	2.84192	3.62446	0.233984	0.18355	0.320937	2.65563
TCGA-14-0787-01	High	Cluster1	0.0264932	0.0466214	2.08351	3.61312	0.191494	0.130091	0.21866	1.63254
TCGA-14-0789-01	High	Cluster1	0.0889749	0.159509	2.76306	4.23702	0.311039	0.517887	0.359456	3.45809
TCGA-14-0790-01	High	Cluster1	0.0122358	0.104965	0.425624	1.59553	0.0207635	0.0612448	0.444669	1.8077
TCGA-14-0817-01	High	Cluster1	0.0589018	0.107508	0.927551	5.00875	0.382909	0.289574	0.602808	2.40161
TCGA-14-0871-01	Low	Cluster1	0.0506114	0.0301107	0.554901	1.66052	0.313907	0.240969	0.777882	0.57421
TCGA-14-1034-01	High	Cluster1	0.0537434	0.0256469	2.61024	3.78151	0.1419	0.239231	0.19282	4.35793
TCGA-14-1823-01	High	Cluster1	0.032011	0.0865782	0.982579	4.72218	0.0890151	0.355287	0.234015	2.51647
TCGA-14-1825-01	Low	Cluster2	0.0839736	0.11451	0.823663	3.10686	0.458404	0.0946569	0.358679	0.764724
TCGA-14-1829-01	High	Cluster1	0.019654	0.0572932	1.05742	4.458	0.316288	0.381423	0.245755	2.48843
TCGA-14-2554-01	High	Cluster1	0.0307011	0.0406634	1.09742	3.83791	0.173926	0.307163	0.13088	2.60409
TCGA-15-0742-01	High	Cluster2	0.035801	0.0159707	0.96072	2.43363	0.214578	0.200693	0.690487	0.763506
TCGA-15-1444-01	Low	Cluster1	0.0411466	0.0760364	1.05151	4.57256	0.219259	0.208501	0.679666	1.66177
TCGA-16-0846-01	High	Cluster1	0.0806132	0.409417	1.57249	4.35766	0.636218	0.452547	2.67417	1.97945
TCGA-16-1045-01	High	Cluster1	0.203859	0.195543	1.12261	4.67244	0.331498	0.502888	0.553858	2.5208
TCGA-19-1390-01	Low	Cluster2	0.105248	0.02557	0.567218	2.85065	0.249645	0.141109	0.859011	0.460594
TCGA-19-1787-01	High	Cluster1	0.0954698	0.173068	1.35757	4.21381	0.451255	0.311677	1.63246	2.03506
TCGA-19-2619-01	High	Cluster1	0.0206563	0.0522955	0.683709	2.21611	0.135109	0.145425	0.301047	1.0683
TCGA-19-2620-01	High	Cluster1	0.0267678	0.0315712	1.3224	3.12481	0.131748	0.110308	0.538039	1.04852
TCGA-19-2624-01	Low	Cluster2	0.0143526	0.0987853	0.451844	2.229	0.327974	0.375121	1.25997	0.416444
TCGA-19-2625-01	High	Cluster1	0.0655026	0.0347642	1.19996	2.45065	0.265476	0.0374209	0.594946	1.22814
TCGA-19-2629-01	High	Cluster1	0.0424788	0.149065	0.548312	4.43198	0.267157	0.256293	0.841237	1.45558
TCGA-19-4065-01	High	Cluster1	0.19422	0.160162	2.77047	4.64675	0.296723	0.161009	0.637652	3.66017
TCGA-19-5960-01	Low	Cluster2	0.0806247	0.24887	1.56719	2.52341	0.390949	0.202579	0.612638	0.68893
TCGA-26-1442-01	Low	Cluster2	0.0778009	0.11545	0.803711	2.83328	0.0723644	0.377633	0.666407	0.723665
TCGA-26-5132-01	High	Cluster1	0.0739435	0.216895	1.25517	3.0884	0.523654	0.397636	0.790143	2.07659
TCGA-26-5133-01	High	Cluster2	0.0175576	0.0712546	1.23343	2.15982	0.260601	0.0442838	0.420914	0.649068
TCGA-26-5134-01	Low	Cluster2	0.104194	0.179793	0.608589	3.22634	0.226456	0.0598663	1.06178	0.87622
TCGA-26-5135-01	High	Cluster1	0.0632485	0.292806	1.01007	3.91187	0.282279	0.0181736	0.569171	0.529245
TCGA-26-5136-01	High	Cluster1	0.447254	0.606651	1.14018	4.46818	0.46103	0.487771	1.73359	2.6583
TCGA-26-5139-01	High	Cluster1	0.0349701	0.0911516	1.27079	3.80334	0.101756	0.183116	0.176313	2.21394
TCGA-27-1830-01	High	Cluster1	0.0772594	0.194625	0.985288	3.72486	0.564185	0.259548	1.11012	1.81179
TCGA-27-1831-01	High	Cluster1	0.045344	0.0664709	3.06864	4.14573	0.183782	0.130709	0.410265	3.88234
TCGA-27-1832-01	High	Cluster1	0.0586457	0.186313	1.3829	3.88925	0.646063	1.04612	0.881734	2.81305
TCGA-27-1834-01	High	Cluster1	0.0474325	1.46939	1.89855	4.37873	0.506873	0.53984	0.941737	2.73433
TCGA-27-1835-01	High	Cluster1	0.0858635	0.0638892	2.98461	1.47317	0.037161	0.0731863	0.335393	1.86679
TCGA-27-1837-01	High	Cluster1	0.0382462	0.05613	2.01268	4.04106	0.095702	0	0.721069	1.83789
TCGA-27-2519-01	High	Cluster1	0.0860892	0.18653	1.8868	4.09971	0.27418	0.503276	0.505776	2.43457
TCGA-27-2521-01	High	Cluster2	0.0234294	0.0901437	0.175122	2.38189	0.0654941	0.026481	0.470436	0.567122
TCGA-27-2523-01	High	Cluster1	0.0220048	0.0173592	3.01368	3.00474	0.188417	0.0733669	0.52639	1.33334
TCGA-27-2524-01	High	Cluster1	0.0545192	0.043111	1.2697	4.21538	0.149581	0.076517	0.38105	1.86647
TCGA-27-2526-01	High	Cluster1	0.0173594	0.179241	1.10814	3.41695	0.809013	0.598003	0.670359	2.01718
TCGA-27-2528-01	High	Cluster1	0.0641151	0.00964952	1.70432	2.00316	0.107479	0.0138419	0.163991	1.52371
TCGA-28-1747-01	High	Cluster1	0.0580862	0.0920337	1.38348	4.84859	0.389197	0.237926	1.02119	2.59145
TCGA-28-1753-01	High	Cluster1	0.55106	0.272546	0.961223	4.16836	0.556542	0.446493	0.90558	1.95906
TCGA-28-2499-01	High	Cluster1	0.0484737	0.125427	1.99199	3.26744	0.208	0.0680891	0.508348	2.53819
TCGA-28-2509-01	High	Cluster1	0.0256179	0.0549233	1.58653	3.61358	0.481709	0.229341	0.427091	2.52397
TCGA-28-2513-01	High	Cluster1	0.0361394	0.252231	1.77236	4.43521	0.539351	0.29398	0.473265	1.92885
TCGA-28-2514-01	High	Cluster1	0.0389303	0.0322697	1.44871	3.02232	0.279936	0.0782064	0.247048	1.11445
TCGA-28-5204-01	High	Cluster1	0.0343454	0.0553849	1.86718	3.67143	0.329155	0.218537	0.791104	1.97534
TCGA-28-5207-01	High	Cluster1	0.0538093	0.454591	0.929201	3.68028	0.189208	0.242131	0.308738	1.88299
TCGA-28-5208-01	High	Cluster1	0.0696491	0.055135	0.734875	3.92907	0.141289	0.177063	0.452926	1.62771
TCGA-28-5209-01	High	Cluster1	0.0735093	0.0221037	0.923992	2.60118	0.111127	0.168903	0.221777	1.21421
TCGA-28-5213-01	High	Cluster1	0.296888	0.256961	0.737326	5.17229	0.473932	0.516899	0.34371	2.5714
TCGA-28-5215-01	High	Cluster1	0.10522	0.223541	0.803632	3.87946	0.59171	0.375109	0.520298	1.5605
TCGA-28-5216-01	High	Cluster1	0.0304908	0.0536003	0.715718	3.47355	0.434474	0.0846329	0.254352	1.15315
TCGA-28-5218-01	High	Cluster1	0.209079	0.535604	0.232457	3.27752	1.02137	5.66588	0.800561	0.710034
TCGA-28-5220-01	High	Cluster1	0.0697744	0.155005	0.728082	4.17803	0.130773	0.224285	0.344632	2.30696
TCGA-32-1970-01	High	Cluster1	0.0249476	0.0677535	1.07386	3.10252	0.396888	0.199144	0.531024	2.09818
TCGA-32-1980-01	High	Cluster1	0.187283	0.130909	1.134	4.34337	0.380712	0.293779	0.568595	2.22064
TCGA-32-1982-01	High	Cluster1	0.0258456	0.214332	1.76828	4.3424	0.420532	0.515509	0.615468	2.99731
TCGA-32-2615-01	High	Cluster1	0.0407853	0.20822	1.94971	3.63329	0.672433	0.414175	0.705021	2.44613
TCGA-32-2616-01	High	Cluster1	0.0625661	0.356299	1.40166	3.47615	0.329386	0.0945052	0.696857	2.0291
TCGA-32-2632-01	High	Cluster1	0.0786905	0.440315	1.00667	4.30612	0.710242	0.530066	1.10525	2.40916
TCGA-32-2634-01	Low	Cluster2	0.0741733	0.0323336	0.651956	2.82258	0.37169	0.166199	0.844944	0.808635
TCGA-32-2638-01	High	Cluster1	0.0831436	0.101357	3.21807	3.81407	0.346915	0.346042	0.717847	2.60781
TCGA-32-4213-01	High	Cluster1	0.100115	0.172926	0.949704	3.8952	0.197568	0.286316	0.655629	2.13389
TCGA-32-5222-01	High	Cluster1	0.0801301	0.0478696	1.35603	4.75665	0.20192	0.190287	0.220392	2.27939
TCGA-41-2571-01	Low	Cluster2	0.0191169	0.0281428	0.336703	3.6533	0.434981	0.0322962	0.376724	0.562565
TCGA-41-2572-01	High	Cluster1	0.0386854	0.219776	1.73413	3.20165	0.15787	0.127302	0.670798	2.12413
TCGA-41-3915-01	High	Cluster1	0.0742383	0.15238	0.899581	3.91637	0.597948	0.268846	0.751784	1.92609
TCGA-41-4097-01	High	Cluster1	0.106019	0.14418	1.79849	3.67586	0.708847	0.412218	0.621684	1.59633
TCGA-41-5651-01	Low	Cluster2	0.0772995	0.0290228	0.276092	2.47893	0.144555	0.0658579	0.404921	0.359086
TCGA-76-4925-01	High	Cluster1	0.0609381	0.0639272	1.35484	2.58306	0.0348872	0.0232861	0.339441	0.471478
TCGA-76-4926-01	High	Cluster1	0.0893659	0.147223	1.039	2.68805	0.0591216	0.243104	0.273033	2.26498
TCGA-76-4927-01	High	Cluster1	0.178355	0.128662	0.859552	4.27585	0.291567	0.255268	0.194847	1.32663
TCGA-76-4928-01	High	Cluster1	0.144248	0.0647608	2.77533	3.83068	0.14918	0.208126	0.274922	1.17565
TCGA-76-4929-01	High	Cluster1	0.09506	0.0670165	0.832628	3.45904	0.130727	0.144158	0.649493	0.97838
TCGA-76-4931-01	Low	Cluster1	0.10823	0.0328196	1.10775	2.8554	0.227097	0.154881	0.365434	1.05909
TCGA-76-4932-01	High	Cluster1	0.0541374	0.0367697	1.57567	2.99177	0.0783141	0.0265053	0.19092	1.59429
TCGA-CS-4938-01	High	Cluster2	0.033134	0.10682	0.672803	3.26842	0	0.0225763	0.184933	0.728933
TCGA-CS-4941-01	High	Cluster1	0.0662022	0.271154	2.08206	4.29408	0.529265	0.139376	0.785536	2.75713
TCGA-CS-4942-01	High	Cluster2	0.0656719	0.17319	0.912693	4.6801	0.203295	0.323652	0.559296	1.73626
TCGA-CS-4943-01	Low	Cluster2	0.0250437	0.0222121	0.285162	3.22072	0.172054	0.0731444	0.383041	0.48501
TCGA-CS-4944-01	High	Cluster2	0.0266913	0.0469676	0.690024	2.47196	0.0996431	0.0886615	0.106948	0.642533
TCGA-CS-5393-01	Low	Cluster2	0.0145897	0.0300028	0.566301	3.65633	0.0124251	0.119358	0.259968	0.826324
TCGA-CS-5394-01	High	Cluster2	0.038445	0.131875	0.191463	0.774813	0	0.0109789	0.212856	0.0955555
TCGA-CS-5395-01	High	Cluster1	0.0136264	0.078688	0.391425	2.82308	0.0571092	0.0115714	0.093611	0.753414
TCGA-CS-5396-01	High	Cluster2	0.0466003	0.12213	0.42077	1.80076	0.152828	0.0526153	0.310912	0.726667
TCGA-CS-5397-01	High	Cluster1	0.0316102	0.0335872	1.367	3.61539	0.0845061	0.192656	0.108683	1.72178
TCGA-CS-6186-01	High	Cluster1	0.018836	0.0441166	0.85716	2.84353	0.0631357	0.137984	0.128075	1.87149
TCGA-CS-6188-01	High	Cluster1	0.0406743	0.0439978	0.745196	3.9387	0.19661	0.216319	0.0940086	0.989903
TCGA-CS-6290-01	Low	Cluster2	0.0341277	0.15094	0.949258	4.57233	0.227881	0.0686726	0.339047	1.41177
TCGA-CS-6666-01	Low	Cluster2	0.0784617	0.0422437	0.440798	2.64374	0.093004	0.0136206	0.493634	0.327794
TCGA-CS-6667-01	Low	Cluster2	0.0244233	0.0430023	0.519694	2.3544	0.0104426	0.248952	0.144739	0.57242
TCGA-CS-6668-01	Low	Cluster2	0.109816	0.449442	0.306075	1.22783	0.0338705	0.0113467	0.330494	0.108166
TCGA-CS-6669-01	Low	Cluster2	0.0767642	0.0168371	0.359341	1.34023	0.0361408	0.0712011	0.0333662	0.125254
TCGA-CS-6670-01	Low	Cluster2	0.0133234	0.164234	0.356537	0.993946	0.0337736	0	0.198451	0.199382
TCGA-DB-5270-01	High	Cluster2	0.0347512	0.172761	0.81689	2.82221	0.0490437	0.168811	0.292604	0.677742
TCGA-DB-5273-01	High	Cluster2	0	0.0770449	0.674871	3.83843	0.0945559	0.010787	0.386452	0.982211
TCGA-DB-5274-01	Low	Cluster2	0.025836	0.274908	0.263593	2.72249	0.0721148	0.761384	0.893795	0.440814
TCGA-DB-5275-01	Low	Cluster2	0.057813	0.176861	0.490222	2.87851	1.0065	0.0779448	0.66218	0.20074
TCGA-DB-5277-01	High	Cluster2	0.0877705	0.0405451	0.37857	2.13302	0.0917991	0.0464997	0.649007	0.234105
TCGA-DB-5278-01	Low	Cluster2	0.0690693	0.277905	0.318428	2.28025	0.0589848	0.0297104	0.17005	0.735733
TCGA-DB-5279-01	High	Cluster2	0.043918	0.732811	0.552867	1.47305	0.0649269	0.0281054	0.107464	0.410528
TCGA-DB-5280-01	Low	Cluster2	0.0303206	0.121443	0.539922	1.8494	0.0612622	0.166789	0.269091	0.702084
TCGA-DB-5281-01	High	Cluster2	0.0204632	0.114065	0.717517	2.43783	0.125881	0.043072	0.319705	0.401147
TCGA-DB-A4X9-01	Low	Cluster2	0.125498	0.21544	0.533055	2.75973	0.0833749	0.192043	0.618252	0.721407
TCGA-DB-A4XA-01	Low	Cluster2	0.158176	0.380706	0.539748	2.49618	0.081347	0.0652593	0.729494	0.424605
TCGA-DB-A4XB-01	Low	Cluster2	0.0222662	0.0774143	0.501299	2.56043	0.196097	0.056022	0.40104	0.986947
TCGA-DB-A4XC-01	Low	Cluster2	0.0594441	0.117006	0.413137	3.26569	0.0997566	0.296837	0.801463	0.735992
TCGA-DB-A4XD-01	Low	Cluster2	0.0354459	0.046923	0.378014	2.57346	0.0450946	0.0151459	0.394859	0.724882
TCGA-DB-A4XE-01	Low	Cluster2	0	0.116006	0.451065	3.0127	0.0150538	0.0591308	0.407642	0.830419
TCGA-DB-A4XF-01	High	Cluster2	0.0497202	0.0869713	1.2017	2.69551	0.083627	0.042301	0.278931	1.28707
TCGA-DB-A4XG-01	Low	Cluster2	0.0351095	0.0535768	0.577188	0.922001	0.023995	0.0474648	0.188044	0.22021
TCGA-DB-A4XH-01	Low	Cluster2	0	0.126777	0.27444	1.31154	0.0575757	0.0990264	0.233927	0.207488
TCGA-DB-A64L-01	High	Cluster2	0.0350697	0.139792	0.671443	2.16332	0.323402	0.10176	0.438173	0.357002
TCGA-DB-A64O-01	High	Cluster1	0.0179961	0.036962	0.730857	3.09706	0.0896206	0.0893746	0.180153	1.41733
TCGA-DB-A64P-01	Low	Cluster2	0.0912134	0.111457	0.410002	2.25422	0.0779823	0.127377	0.245738	0.310289
TCGA-DB-A64Q-01	Low	Cluster2	0.0163748	0.465681	0.383971	2.23366	0.0414417	0.0276818	0.542937	0.303857
TCGA-DB-A64R-01	Low	Cluster2	0.0280647	0.0813635	0.24308	1.77204	0.137895	0.0317134	0.379238	0.188352
TCGA-DB-A64S-01	Low	Cluster2	0.00896831	0.122214	0.408923	4.12024	0.226274	0.397795	0.481764	1.14685
TCGA-DB-A64U-01	Low	Cluster2	0.0147078	0.184204	0.484783	2.57938	0.0125258	0.0371516	0.339607	0.391527
TCGA-DB-A64V-01	Low	Cluster1	0.0866827	0.311291	0.777476	3.81719	0.367193	0.20024	0.844721	0.631861
TCGA-DB-A64W-01	Low	Cluster2	0.0181351	0.00538002	0.35898	1.14302	0.0154472	0.104524	0.746429	0.132541
TCGA-DB-A64X-01	Low	Cluster2	0.0257434	0.0892419	0.479462	1.94469	0.0291751	0.01462	1.2017	0.359562
TCGA-DB-A75K-01	High	Cluster2	0.060341	0.0240647	0.86303	3.04508	0.368246	0.0344458	0.609022	0.325043
TCGA-DB-A75L-01	Low	Cluster2	0.0351762	0.0617616	0.496449	2.78402	0.0120704	0.0707567	0.634249	0.411903
TCGA-DB-A75M-01	Low	Cluster2	0.0217147	0.193245	0.329751	2.51581	0.0246139	0.0245449	0.375827	0.698609
TCGA-DB-A75O-01	Low	Cluster2	0.0270516	0.0475972	0.442743	3.34146	0.0154094	0.0605057	0.263709	0.673656
TCGA-DB-A75P-01	High	Cluster2	0.00727208	0.0507742	1.41129	2.27158	0.228991	0.0366499	0.369081	0.919759
TCGA-DH-5140-01	High	Cluster2	0.0121655	0.0356393	0.493571	2.28351	0.0808631	0.109755	0.371966	0.315887
TCGA-DH-5141-01	High	Cluster2	0.0943123	0.107444	0.315072	1.77742	0.175496	0.030686	0.308726	0.28499
TCGA-DH-5142-01	High	Cluster1	0.0279286	0.172505	0.478994	4.16364	0.137251	0.310944	0.3453	1.43827
TCGA-DH-5143-01	High	Cluster2	0.00655344	0.0792617	0.820175	3.55334	0.0440379	0.0330611	0.228394	0.822801
TCGA-DH-5144-01	High	Cluster2	0.0307268	0.116265	0.329315	1.95872	0.031371	0.140512	0.394264	0.152312
TCGA-DH-A669-01	High	Cluster2	0.0336064	0.259691	1.071	2.58691	0.326585	0.415021	1.76952	0.686639
TCGA-DH-A66B-01	High	Cluster1	0.0612969	0.0896292	0.756186	3.5883	0.127422	0.209807	0.468071	1.03439
TCGA-DH-A66D-01	Low	Cluster2	0.0267097	0.172408	0.690406	3.80228	0.152265	0.289239	0.606449	0.938709
TCGA-DH-A66F-01	Low	Cluster2	0.110488	0.381006	0.415351	1.70896	0.0681633	0.0138536	0.189749	0.131118
TCGA-DH-A66G-01	High	Cluster2	0.118054	0.190343	1.43976	3.47219	0.76266	0.500656	0.387222	0.70605
TCGA-DH-A7UR-01	Low	Cluster2	0.0308598	0.0806194	0.300971	1.10797	0.0132115	0.0772993	0.813358	0.124931
TCGA-DH-A7US-01	Low	Cluster2	0.0949376	0.388545	0.360787	2.27953	0.0504959	0.0127546	0.4009	0.336493
TCGA-DH-A7UT-01	Low	Cluster2	0.0658764	0.0503045	0.464642	3.25325	0.155227	0.0323197	0.428418	0.416931
TCGA-DH-A7UU-01	Low	Cluster2	0.0239609	0.0559877	0.491406	2.72178	0.0405465	0.0667728	0.757114	0.585994
TCGA-DH-A7UV-01	Low	Cluster2	0.00679018	0.0820516	0.511565	3.21233	0.174369	0.100386	0.692908	0.674202
TCGA-DU-5847-01	High	Cluster1	0.0118185	0.313764	1.16528	4.02264	0.491593	0.401724	0.462256	2.34293
TCGA-DU-5849-01	High	Cluster2	0.0223639	0.0903079	0.554477	2.06371	0.074749	0.110418	0.203818	0.348595
TCGA-DU-5852-01	High	Cluster1	0.0573588	0.0893482	1.08472	3.75646	0.253085	0.0752434	0.461228	1.00071
TCGA-DU-5853-01	Low	Cluster2	0.0547808	0.196279	0.779104	3.54423	0.327966	0.336547	0.411803	0.990019
TCGA-DU-5854-01	High	Cluster1	0.033663	0.0972418	1.02127	4.15276	0.224974	0.0677483	0.201749	1.84812
TCGA-DU-5855-01	High	Cluster2	0.0126789	0.0553436	0.778322	3.48468	0.134422	0.419078	0.284803	0.975918
TCGA-DU-5870-01	Low	Cluster2	0.0255555	0.819972	0.331443	2.73795	0.305366	0.0536866	0.184937	0.534676
TCGA-DU-5871-01	High	Cluster2	0.0451469	0.0494532	0.755392	3.22761	0.138129	0.167762	0.377855	0.965991
TCGA-DU-5872-01	High	Cluster2	0.0626539	0.106043	1.02788	2.63449	0.132439	0.104778	0.756037	0.937091
TCGA-DU-5874-01	Low	Cluster2	0.0502809	0.0942451	0.300124	1.12536	0.00964394	0.0660087	0.54988	0.223876
TCGA-DU-6392-01	High	Cluster2	0.0825302	0.117388	0.33462	3.50158	0.351125	0.255309	0.579054	0.760559
TCGA-DU-6393-01	Low	Cluster2	0.00982102	0.0598627	0.212307	1.04007	0.0413329	0.0330677	0.424158	0.0442898
TCGA-DU-6394-01	High	Cluster2	0.0209071	0.0368452	1.2821	1.72647	0.0784728	0	0.384109	0.222256
TCGA-DU-6395-01	High	Cluster2	0.0180741	0.171973	0.811073	3.37909	1.04161	0.0505502	0.712143	0.45502
TCGA-DU-6396-01	High	Cluster1	0.0232818	0.16366	0.663759	4.68504	0.352634	0.561969	0.863011	1.80726
TCGA-DU-6397-01	High	Cluster2	0.0499104	0.231609	0.304608	1.07806	0.0839431	0.103903	1.04404	0.334647
TCGA-DU-6399-01	Low	Cluster2	0.0187902	0.0655221	0.49521	3.53729	0.11345	0.0831536	0.533667	1.36118
TCGA-DU-6400-01	Low	Cluster2	0.0895311	0.0824717	0.565363	2.00518	0.195715	0.125056	0.308828	0.203535
TCGA-DU-6401-01	High	Cluster2	0.0132252	0.053917	0.425245	2.77224	1.00789	0.491974	0.197077	0.372082
TCGA-DU-6402-01	High	Cluster1	0.0575753	0.188394	3.02742	3.22005	0.616908	0.142284	0.527084	2.29712
TCGA-DU-6403-01	Low	Cluster2	0.0333684	0.088929	0.623902	4.25711	0.475374	0.0671623	0.357266	0.890911
TCGA-DU-6404-01	High	Cluster1	0.0674706	0.542862	0.364109	2.41789	0.202184	0.25552	0.515282	0.910481
TCGA-DU-6405-01	High	Cluster1	0.036032	0.0319717	1.59072	3.05445	0.119139	0.0306337	0.181407	2.22872
TCGA-DU-6406-01	High	Cluster1	0.0352311	0.034692	2.55289	2.82283	0.250157	0.19767	0.1526	2.07574
TCGA-DU-6407-01	Low	Cluster2	0.0347605	0.0490356	0.437827	3.04797	0.0471262	0	0.207948	0.560609
TCGA-DU-6408-01	Low	Cluster2	0.0703103	0.0786818	0.79846	3.28727	0.0949132	0.150806	0.38489	1.1428
TCGA-DU-6410-01	Low	Cluster2	0.0561608	0.0260742	0.16815	0.845431	0.0214989	0.0425632	0.338948	0.0382117
TCGA-DU-6542-01	High	Cluster1	0.0763228	0.0678278	1.07308	3.70653	0.090481	0.186886	0.291449	1.10356
TCGA-DU-7006-01	High	Cluster1	0.0612886	0.162021	2.93186	3.94975	0.365952	0.138074	0.30129	1.81593
TCGA-DU-7007-01	High	Cluster1	0.0475251	0.177679	0.718367	3.06366	0.210078	0.173623	1.16799	1.36351
TCGA-DU-7008-01	Low	Cluster2	0.0347685	0.149383	0.374117	2.23206	0.0586844	0.0169641	0.345709	0.226069
TCGA-DU-7009-01	Low	Cluster2	0.0166156	0.0548825	0.409299	1.57858	0.0466429	0.0373296	0.125546	0.152652
TCGA-DU-7010-01	High	Cluster2	0.0612006	0.0624172	0.390152	2.67198	0.0475722	0.155308	0.410672	0.627967
TCGA-DU-7011-01	High	Cluster2	0.00623403	0.215562	0.842136	3.897	0.0624288	0.355334	0.198942	1.56719
TCGA-DU-7012-01	High	Cluster1	0.115669	1.21814	2.05353	4.33391	0.505006	1.2815	0.729874	2.73229
TCGA-DU-7013-01	High	Cluster1	0.0322208	0.113638	1.84679	3.40151	0.368536	0.192031	0.24164	1.09679
TCGA-DU-7014-01	Low	Cluster2	0.0307029	0.0302324	0.458011	2.52284	0.0433553	0.0432345	0.373458	0.466527
TCGA-DU-7015-01	Low	Cluster2	0.0412248	0.104219	0.912454	4.17749	0.0946905	0.069284	0.237774	1.14223
TCGA-DU-7018-01	Low	Cluster2	0.0138893	0.148705	0.239708	0.869119	0.0695568	0	0.155614	0.0758249
TCGA-DU-7019-01	High	Cluster2	0.0528108	0.108768	0.72834	2.95662	0.190317	0.12618	0.14068	0.807346
TCGA-DU-7290-01	High	Cluster1	0.0566125	0.249901	1.31486	4.71601	0.56248	0.913025	0.347374	2.475
TCGA-DU-7292-01	High	Cluster2	0.023144	0.0507767	0.67665	1.95442	0.0773079	0.0676803	0.112258	0.766531
TCGA-DU-7294-01	Low	Cluster2	0.0187122	0.194023	0.247024	2.18391	0.0421195	0.0316156	0.231672	0.253371
TCGA-DU-7298-01	Low	Cluster2	0.0407054	0.0138688	0.701858	3.63978	0.0590053	0.0684194	0.288541	0.55844
TCGA-DU-7299-01	Low	Cluster2	0.0051495	0.0800161	0.564786	3.51224	0.0346995	0.0260294	0.339394	0.803454
TCGA-DU-7300-01	High	Cluster2	0.0602034	0.1084	0.705535	2.48823	0.177021	0.0811445	0.328686	0.546251
TCGA-DU-7301-01	High	Cluster2	0.0752598	0.116836	0.820546	3.41321	0.278182	0.203482	0.484711	0.865115
TCGA-DU-7302-01	High	Cluster2	0.0266693	0.0469292	0.618407	1.89782	0.011408	0.0338619	0.199469	0.0893165
TCGA-DU-7304-01	High	Cluster2	0.0482931	0.0707608	0.884397	3.39925	0.0310089	0.194633	0.150839	0.834545
TCGA-DU-7306-01	High	Cluster2	0.0393687	0.043132	1.18729	2.39952	0.0570795	0.120609	0.296302	0.803671
TCGA-DU-7309-01	High	Cluster2	0.0275123	0.048402	0.690469	2.44931	0.0737238	0.028011	0.229311	0.560236
TCGA-DU-8158-01	High	Cluster1	0.046819	0.24501	1.28953	3.5635	0.568325	0.677165	0.465276	2.68248
TCGA-DU-8161-01	High	Cluster1	0.0328396	0.601042	1.29391	3.95957	0.818956	0.874682	0.847725	2.03354
TCGA-DU-8162-01	High	Cluster2	0.052907	0.0521022	1.12044	2.44564	0.0793072	0.126404	0.0954654	0.961342
TCGA-DU-8163-01	Low	Cluster2	0	0.178328	0.919768	3.81525	0.183189	0.443628	0.432588	1.11761
TCGA-DU-8164-01	Low	Cluster2	0.0107604	0.0593714	0.464987	1.42507	0	0.188733	0.378158	0.342159
TCGA-DU-8165-01	High	Cluster1	0.0808819	0.359208	0.758665	3.5021	0.361339	0.602828	0.567574	1.96812
TCGA-DU-8166-01	High	Cluster2	0.0245916	0.116073	1.20554	3.2393	0.767437	0.111349	0.442837	0.422245
TCGA-DU-8167-01	Low	Cluster2	0.0449081	0.05723	0.793974	3.78236	0.383981	0.0381975	0.882657	0.735871
TCGA-DU-8168-01	Low	Cluster2	0.135375	0.0249349	0.60938	0.932661	0.031854	0.108246	1.11245	0.163156
TCGA-DU-A5TP-01	High	Cluster1	0.00844168	0.160743	2.56408	4.79348	0.453711	0.136976	0.950658	0.770037
TCGA-DU-A5TR-01	High	Cluster1	0.0430482	0.12361	0.609053	4.12419	0.444511	0.637072	0.95712	1.38049
TCGA-DU-A5TS-01	Low	Cluster2	0.0101193	0.0355499	0.353238	2.95436	0	0.0836976	1.03153	0.279972
TCGA-DU-A5TT-01	High	Cluster1	0.0233947	0.0943699	0.774972	3.08212	0.103261	0.670756	0.277061	2.04457
TCGA-DU-A5TU-01	Low	Cluster1	0.0326333	0.0526429	0.590665	3.93166	0.244828	0.196104	1.21819	0.942851
TCGA-DU-A5TW-01	Low	Cluster2	0.00883086	0.0764263	0.635888	2.66247	0.0590781	0.0297578	0.703903	0.496717
TCGA-DU-A5TY-01	High	Cluster1	0.227902	0.16518	1.25938	4.63943	0.772931	0.420988	0.620384	1.32271
TCGA-DU-A6S2-01	High	Cluster2	0.0154403	0.0889008	0.629097	1.56764	1.06325	0.013113	0.696655	0.0691643
TCGA-DU-A6S3-01	Low	Cluster2	0.06522	0.0436687	0.204	0.976548	0	0.0418482	0.437122	0.0980882
TCGA-DU-A6S6-01	Low	Cluster2	0.0258653	0.0896553	0.325972	1.11338	0.014731	0.0436273	0.303674	0.102175
TCGA-DU-A6S7-01	Low	Cluster2	0.0461938	0.0410046	1.02196	3.56473	0.0263883	0.26601	0.607428	0.78744
TCGA-DU-A6S8-01	Low	Cluster2	0.0332021	0.0391444	0.198911	1.74917	0.0422489	0.122873	0.55858	0.202296
TCGA-DU-A76K-01	Low	Cluster2	0.0660396	0.0490525	0.577527	1.20135	0.101752	0.119181	0.325102	1.15653
TCGA-DU-A76L-01	High	Cluster1	0.120613	0.0388139	2.44441	4.04401	0.335594	0.0971274	0.400608	1.19872
TCGA-DU-A76O-01	Low	Cluster2	0.0315038	0.0417228	0.145806	3.76408	0.0268529	0.303549	0.628391	0.805132
TCGA-DU-A76R-01	High	Cluster2	0.0384853	2.18031	1.00627	1.91137	0.0263118	0.126664	0.18102	0.530272
TCGA-DU-A7T6-01	Low	Cluster2	0.0894711	0.238879	0.220101	1.53118	0.106839	0.140383	0.484181	0.193004
TCGA-DU-A7T8-01	Low	Cluster2	0.0330799	0.113975	0.815384	2.84354	0.259882	0.324156	0.741377	0.845971
TCGA-DU-A7TA-01	Low	Cluster2	0.0383424	0.0976143	0.31653	3.04174	0.242889	0.459247	1.13661	0.882905
TCGA-DU-A7TB-01	Low	Cluster2	0.0119774	0.0176531	0.219448	2.17404	0.010199	0.0501491	0.191968	0.0972827
TCGA-DU-A7TC-01	Low	Cluster2	0.0280355	0.0330637	0.467178	2.45477	0.0238924	0.211872	0.339917	0.417756
TCGA-DU-A7TD-01	High	Cluster1	0.0662947	0.124695	1.60834	4.23411	1.0218	0.286257	0.844675	1.65362
TCGA-DU-A7TG-01	Low	Cluster2	0.0289378	0.0784067	0.728206	2.12644	0.0648523	0.185921	0.182912	0.257272
TCGA-DU-A7TI-01	High	Cluster2	0.0618104	0.112108	1.46907	3.93594	1.00418	0.375371	1.21854	1.21119
TCGA-DU-A7TJ-01	High	Cluster1	0.0506835	0.066981	0.914329	3.18983	0.165701	0.13568	0.204894	1.35834
TCGA-E1-5302-01	High	Cluster2	0.0198586	0.271917	0.563142	3.80288	0.0446781	0.17051	0.105882	1.7156
TCGA-E1-5303-01	Low	Cluster2	0.0215138	0.0420595	0.48002	4.59698	0.162635	0.117687	0.205769	1.46066
TCGA-E1-5304-01	Low	Cluster2	0.01431	0.0252628	0.0616431	1.59795	0.0599294	0.0361542	0.338071	0.184582
TCGA-E1-5305-01	Low	Cluster2	0.00825987	0.0622487	0.323595	3.20001	0.159975	0.0819778	0.306381	0.864817
TCGA-E1-5307-01	Low	Cluster2	0.0070351	0.0165678	0.610333	2.93521	0.0472299	0.0927078	0.0963466	0.891598
TCGA-E1-5311-01	Low	Cluster2	0.0549494	0.0327114	0.377652	1.71061	0.0833401	0.0741093	0.0832753	0.130273
TCGA-E1-5318-01	Low	Cluster2	0.0269422	0.0317765	0.314435	2.16819	0.0115254	0.0342076	0.334311	0.297983
TCGA-E1-5319-01	High	Cluster2	0.0363824	0.198926	0.373245	1.85732	0.108679	0.0370397	0.148279	0.284018
TCGA-E1-5322-01	Low	Cluster2	0.0336409	0.036397	0.484899	3.6033	0.138007	0.0750347	0.31656	1.02495
TCGA-E1-A7YD-01	High	Cluster1	0.0504014	1.07216	0.490374	2.5087	0.252921	0.288352	0.439142	0.424988
TCGA-E1-A7YE-01	High	Cluster1	0.012115	0.140277	0.629059	4.37358	1.12703	0.314177	0.467012	1.14977
TCGA-E1-A7YH-01	Low	Cluster2	0.0546272	0.0485064	0.456067	3.19502	0.023497	0.167105	0.568272	0.411691
TCGA-E1-A7YI-01	High	Cluster2	0.041708	0.016569	0.174344	2.54398	0.201341	0.271928	1.32652	0.333774
TCGA-E1-A7YJ-01	High	Cluster1	0.0672961	0.113776	1.14592	3.76826	1.01933	0.372615	0.595591	1.40657
TCGA-E1-A7YK-01	Low	Cluster1	0.0139912	0.123303	0.508424	4.1043	0.413292	0.310127	0.794355	1.59632
TCGA-E1-A7YL-01	High	Cluster1	0.0471386	0.285246	1.01897	3.94458	1.2068	1.07812	1.1086	1.63254
TCGA-E1-A7YM-01	Low	Cluster2	0.0173838	0.0705622	0.444661	2.59438	0.194624	0.141262	0.432612	1.3237
TCGA-E1-A7YN-01	High	Cluster1	0.205773	1.05577	1.45709	4.81135	1.81029	0.988537	4.93032	2.36386
TCGA-E1-A7YO-01	Low	Cluster2	0.0523957	0.0443394	0.598054	1.4405	0.0129157	0.432663	0.390708	0.283369
TCGA-E1-A7YQ-01	High	Cluster1	0.0645155	0.0841103	1.52516	4.24096	0.603046	0.482036	0.910322	1.16649
TCGA-E1-A7YS-01	Low	Cluster2	0.00698707	0.0367635	0.361646	1.37739	0.168568	0.146802	0.497271	0.0828212
TCGA-E1-A7YU-01	Low	Cluster2	0.0408829	0.0146228	0.386405	2.77508	0	0.209269	0.791576	0.394893
TCGA-E1-A7YV-01	Low	Cluster2	0.0324676	0.0801652	0.573754	1.4533	0.094628	0.289372	0.215094	0.456521
TCGA-E1-A7YW-01	Low	Cluster2	0.0542662	0.0413994	0.522496	3.2168	0.0911766	0.026569	0.517981	0.378406
TCGA-E1-A7YY-01	High	Cluster2	0.00652859	0.053123	0.875162	2.20274	0.054636	0.0757146	0.234155	0.195225
TCGA-E1-A7Z2-01	Low	Cluster2	0.00700099	0.0205805	0.423145	2.09003	0.189981	0.210217	0.432279	0.332304
TCGA-E1-A7Z3-01	High	Cluster2	0.0259579	0.151626	0.809555	2.69299	0.0294179	0.269535	0.16495	0.684962
TCGA-E1-A7Z4-01	Low	Cluster2	0.04996	0.0711435	0.495716	3.44037	0.0956396	0.024442	0.214145	0.612031
TCGA-E1-A7Z6-01	Low	Cluster2	0.0387229	0.036625	1.0176	2.41079	0.0264749	0.0523269	0.214305	1.68632
TCGA-EZ-7264-01	Low	Cluster2	0.0429568	0.117432	0.265246	1.45051	0.063516	0.0365341	0.3362	0.229496
TCGA-F6-A8O3-01	Low	Cluster2	0.0155032	0.0805725	0.2152	1.25069	0.0349446	0.0175286	0.322114	0.091864
TCGA-F6-A8O4-01	Low	Cluster2	0.0183437	0.0915428	0.385528	1.56003	0.0207961	0.110536	0.423831	0.287626
TCGA-FG-5962-01	High	Cluster2	0.0415712	0.712769	0.770584	1.93074	0.0503834	0.0203077	0.508795	0.333995
TCGA-FG-5963-01	High	Cluster1	0.191586	0.23004	1.0019	4.81613	0.698305	0.567604	0.78623	1.38801
TCGA-FG-5964-01	High	Cluster2	0.0938784	0.106185	0.565759	3.55967	0.416298	0.347221	2.64922	0.268527
TCGA-FG-5965-01	High	Cluster2	0.0330034	0.0830184	0.286361	3.14092	0.177955	0.24278	0.378159	0.80335
TCGA-FG-6688-01	High	Cluster1	0.0688022	0.0987187	1.0247	4.01042	0.221901	0.183522	0.197092	1.88047
TCGA-FG-6689-01	Low	Cluster2	0.0339725	0.0693758	0.740967	3.47107	0.0479501	0.121172	0.195275	0.944388
TCGA-FG-6690-01	Low	Cluster2	0.0218326	0.0635533	0.540106	3.49427	0.119699	0.0368606	0.357562	0.875883
TCGA-FG-6691-01	High	Cluster2	0.0651474	0.0915118	0.758575	4.6122	0.14039	0.0224446	0.590505	1.4106
TCGA-FG-6692-01	High	Cluster1	0.0835792	0.16128	0.595691	2.64397	0.35928	0.317111	0.605635	1.37901
TCGA-FG-7634-01	Low	Cluster1	0.0240446	0.136552	0.505393	3.67883	0.165514	0.13728	0.465603	0.816106
TCGA-FG-7636-01	Low	Cluster2	0.0300453	0.0528233	0.215712	2.75328	0.0382433	0.0874659	0.238334	0.518244
TCGA-FG-7637-01	Low	Cluster2	0.0386097	0.301377	0.156813	1.31745	0.0756803	0.253148	0.17343	0.15061
TCGA-FG-7638-01	High	Cluster2	0.0219578	0.367258	0.388406	1.72949	0.0124983	0.220141	0.171713	0.246903
TCGA-FG-7641-01	Low	Cluster2	0	0.262795	0.406415	1.33397	0.0135514	0.0920379	0.11752	0.0827714
TCGA-FG-7643-01	High	Cluster2	0.0367645	0.109393	1.5052	2.25207	0.0518703	0.101662	0.191326	1.279
TCGA-FG-8181-01	High	Cluster2	0.0261461	0.0422358	0.554365	1.64906	0.0976574	0.118168	0.215975	0.0685886
TCGA-FG-8182-01	Low	Cluster2	0.0132553	0.0388038	0.7302	3.73489	0.0555763	0.055422	0.579623	0.542385
TCGA-FG-8185-01	Low	Cluster2	0.0378044	0.0256299	0.262219	1.79866	0.0276728	0.141427	0.684659	0.313078
TCGA-FG-8186-01	High	Cluster2	0.0454492	0.108788	0.932825	3.28964	0.382371	0.158846	0.505759	0.651104
TCGA-FG-8187-01	Low	Cluster2	0.0493707	0.973498	0.744305	2.60861	0.0714708	0.204054	0.174814	0.43087
TCGA-FG-8188-01	Low	Cluster2	0.0276789	0.0698176	0.742421	3.27931	0.0771718	0	0.424486	0.632363
TCGA-FG-8189-01	Low	Cluster2	0.0704966	0.042058	0.664313	1.14435	0.053641	0.053492	0.126596	0.117232
TCGA-FG-8191-01	High	Cluster2	0.0559096	0.0976434	1.11703	3.342	1.02234	0.13339	0.89782	1.32359
TCGA-FG-A4MT-01	Low	Cluster2	0.0383513	0	0.42029	2.57948	0.126579	0	0.362282	0.563797
TCGA-FG-A4MU-01	High	Cluster1	0.076007	0.0937034	1.27019	3.62511	0.5644	0.287291	0.4058	1.57697
TCGA-FG-A4MW-01	Low	Cluster1	0.0493227	0.0509577	0.504715	2.52236	0.0829661	0.041962	0.206084	0.96525
TCGA-FG-A4MX-01	Low	Cluster2	0.300547	0.0954616	0.210081	2.22477	0.322913	0.0506547	0.791857	0.253623
TCGA-FG-A4MY-01	Low	Cluster2	0.104167	0.0211141	0.45587	2.4822	0.0986845	0.0202273	0.666925	0.296097
TCGA-FG-A60J-01	Low	Cluster2	0.191521	0.182408	0.64112	2.8767	0.409169	0.260528	0.315855	0.608362
TCGA-FG-A60K-01	Low	Cluster2	0.0232598	0.194103	0.296035	2.64205	0.0263635	0.126904	0.29072	0.309206
TCGA-FG-A60L-01	Low	Cluster2	0.0601129	0.0658144	0.693799	3.81901	0.331849	0.0583344	1.00649	0.728175
TCGA-FG-A6IZ-01	Low	Cluster2	0.0314526	0.164054	0.207187	2.22475	0.177975	0.104086	0.727031	0.323643
TCGA-FG-A6J1-01	Low	Cluster2	0.0349276	0.17668	0.330625	2.58375	0.285659	0.403073	0.759104	0.38689
TCGA-FG-A6J3-01	High	Cluster1	0.0630554	0.119969	0.65605	4.07125	0.723997	0.345731	1.10412	0.580333
TCGA-FG-A70Y-01	Low	Cluster2	0.0359368	0.0423614	0.359257	3.56506	0.0724676	0.141087	0.361856	0.852648
TCGA-FG-A70Z-01	High	Cluster1	0.0779602	0.145306	0.745966	3.59903	0.284611	0.585125	0.27644	1.37043
TCGA-FG-A710-01	Low	Cluster1	0.0329282	0.159993	0.942647	3.98152	1.38895	0.170415	1.08027	0.521576
TCGA-FG-A711-01	Low	Cluster2	0.0151259	0.0134105	0.336955	2.54594	0	0.0996994	0.261281	0.700747
TCGA-FG-A713-01	Low	Cluster2	0.0282648	0.109545	0.39643	1.51937	0.035983	0.127422	0.196086	0.293663
TCGA-FG-A87N-01	Low	Cluster2	0.0125342	0.0111115	0.293319	2.7877	0.161966	0.103056	0.491393	0.483627
TCGA-FG-A87Q-01	High	Cluster1	0.0182934	0.169123	2.10897	4.64668	0.28355	0.0461219	0.428197	2.00677
TCGA-FN-7833-01	High	Cluster1	0.0669346	0.0633414	1.8209	4.15299	0.530608	0.403142	1.4238	1.32767
TCGA-HT-7467-01	Low	Cluster2	0.0201193	0.0499875	0.433544	1.96678	0.025633	0.131373	0.220751	0.253728
TCGA-HT-7468-01	High	Cluster2	0.0471773	0.144755	0.470685	2.2188	0.0793971	0.0499934	0.209825	0.368252
TCGA-HT-7469-01	Low	Cluster2	0.0273392	0.13974	0.500501	2.907	0.145118	0.0347104	0.680334	1.36677
TCGA-HT-7470-01	High	Cluster2	0.0114109	0.0917604	0.481747	2.75959	0.00971632	0.0940799	0.17148	0.551009
TCGA-HT-7471-01	High	Cluster1	0.115989	0.228278	0.801588	3.00852	0.0538013	0.167536	0.895926	0.634045
TCGA-HT-7472-01	High	Cluster2	0.0537301	0.146774	0.810081	3.39764	0.175255	0.363136	0.314093	1.15803
TCGA-HT-7473-01	High	Cluster1	0.109464	0.216118	1.19371	4.29859	0.181627	0.37745	0.360512	2.22288
TCGA-HT-7474-01	High	Cluster2	0.00587444	0.0579327	0.514838	1.98971	0.029747	0.0777868	0.194231	0.383121
TCGA-HT-7475-01	Low	Cluster2	0.0591285	0.0282444	0.354432	1.56306	0.0405164	0.0989628	0.448368	0.131552
TCGA-HT-7476-01	High	Cluster2	0.0995559	0.0635247	0.519891	2.41638	0.0573214	0.175474	0.362879	0.498787
TCGA-HT-7477-01	Low	Cluster2	0.0153706	0.0493507	0.474384	2.70294	0.16156	0.358134	1.15675	0.501343
TCGA-HT-7478-01	High	Cluster1	0.04069	0.161286	0.84939	4.59872	0.503158	0.28917	0.566698	1.37728
TCGA-HT-7479-01	High	Cluster2	0.0125215	0.1747	0.906262	3.83827	0.0525418	0.170887	0.437306	0.907096
TCGA-HT-7480-01	Low	Cluster2	0.0279144	0.14558	0.457369	1.93355	0.0378765	0.285512	0.397727	0.471342
TCGA-HT-7481-01	Low	Cluster2	0.0345896	0.395439	0.247351	1.87819	0.0236383	0.114187	0.221197	0.141911
TCGA-HT-7482-01	High	Cluster2	0.0457943	0.0764657	0.982987	3.99879	0.0224505	0.180059	0.197187	0.795755
TCGA-HT-7483-01	High	Cluster2	0.026709	0.161767	0.694046	2.37537	0.0672316	0.192457	0.375175	0.602935
TCGA-HT-7485-01	High	Cluster2	0.0243316	0.510441	1.09232	3.10455	0.0309873	0.0809746	0.150738	1.25751
TCGA-HT-7601-01	High	Cluster1	0.025969	0.244983	0.850699	4.51835	0.327732	0.379129	0.480904	2.01175
TCGA-HT-7602-01	Low	Cluster2	0.0194211	0.197577	0.552764	3.27794	0.0329	0.0754225	0.1665	0.498117
TCGA-HT-7603-01	Low	Cluster2	0.0298906	0.0212517	0.823831	2.00066	0	0.0700344	0.0962799	0.544611
TCGA-HT-7604-01	High	Cluster2	0.0259209	0.0305738	0.45331	2.39773	0.0220879	0.0544467	0.383123	0.738848
TCGA-HT-7605-01	Low	Cluster2	0.0745407	0.563835	0.791354	2.25346	0.124658	0.0342133	0.190941	0.248816
TCGA-HT-7606-01	Low	Cluster2	0.00640375	0.0262969	0.289351	2.54776	0.0324033	0.0429247	0.467117	0.298786
TCGA-HT-7607-01	High	Cluster2	0.0525887	0.156424	0.766286	2.18352	0.0201161	0.215387	0.159055	0.372892
TCGA-HT-7608-01	High	Cluster2	0.0175883	0.594172	0.482844	2.04159	0.0781597	0.0967897	0.0678285	0.417806
TCGA-HT-7609-01	Low	Cluster2	0.0131673	0.0760936	0.639798	3.3096	0.0660061	0.0765079	0.338534	0.620142
TCGA-HT-7610-01	Low	Cluster2	0.00959863	0.0475628	0.598851	2.19833	0.0483542	0.162156	0.220388	0.411492
TCGA-HT-7611-01	High	Cluster2	0.0516988	0.160065	1.14221	3.41551	0.0489309	0.10525	0.193059	1.24061
TCGA-HT-7616-01	High	Cluster1	0.282423	0.708885	1.24769	2.5994	0.606315	0.880116	2.82987	1.62291
TCGA-HT-7620-01	Low	Cluster2	0.035247	1.05482	0.546278	2.85367	0.0300493	0.0593205	0.29357	0.390028
TCGA-HT-7676-01	Low	Cluster2	0.0217817	0.0757611	0.7172	4.25195	0.0846269	0.175162	0.308952	1.24213
TCGA-HT-7677-01	Low	Cluster2	0.0830529	0.321574	0.461679	1.99746	0.138624	0.0381812	0.323267	0.385722
TCGA-HT-7680-01	High	Cluster2	0.00604814	0.234125	0.893225	3.26345	0.12823	0.137266	0.069649	1.58519
TCGA-HT-7681-01	High	Cluster2	0.0497675	0.320534	0.485045	2.13295	0.213251	0.308326	0.29546	0.557454
TCGA-HT-7684-01	High	Cluster2	0.0330372	0.0293109	0.475651	3.10109	0.259571	0.0141099	0.18442	0.517724
TCGA-HT-7686-01	High	Cluster1	0.116423	0.0508219	0.875186	4.87584	0.11032	0.099387	0.273687	1.60006
TCGA-HT-7687-01	Low	Cluster2	0.0869014	0.229084	0.622559	2.23947	0.22737	0.175924	0.419405	0.613913
TCGA-HT-7688-01	Low	Cluster2	0.0211559	0.0525352	0.702663	1.78456	0.026951	0.0532593	0.299181	0.21777
TCGA-HT-7689-01	Low	Cluster2	0.0252047	0.0838756	0.79986	3.20252	0.0214768	0.153373	0.169282	0.846128
TCGA-HT-7690-01	High	Cluster1	0.0286173	0.11797	0.596809	3.69818	0.316729	0.166592	0.294473	1.1968
TCGA-HT-7691-01	High	Cluster2	0.0175909	0.21341	1.05274	3.49873	0.73221	0.169825	0.145245	0.794185
TCGA-HT-7692-01	Low	Cluster2	0.0376896	0.11555	0.268769	2.23426	0.0426904	0	0.452872	0.207095
TCGA-HT-7693-01	Low	Cluster2	0.0371652	0.0779179	0.833233	3.37221	0.134499	0.0378366	0.359139	0.988832
TCGA-HT-7694-01	Low	Cluster2	0.012067	0.103562	0.752029	1.47486	0.0306091	0.0505194	0.30146	0.18164
TCGA-HT-7695-01	Low	Cluster2	0.014289	0.165446	0.471439	2.05555	0.0401696	0.0400575	0.0768165	0.431127
TCGA-HT-7854-01	High	Cluster1	0.0361976	0.073861	1.17461	3.74679	0.443991	0.0609067	0.24424	1.32996
TCGA-HT-7855-01	Low	Cluster2	0.0200596	0.0546355	0.302172	2.32049	0	0.0560348	0.273581	0.453352
TCGA-HT-7856-01	Low	Cluster2	0.0330096	0.0325041	0.709429	1.79798	0.0648227	0.169137	0.212822	0.317853
TCGA-HT-7857-01	High	Cluster1	0.087499	0.352772	3.03726	5.26866	0.698942	0.621216	0.995533	3.59804
TCGA-HT-7858-01	Low	Cluster2	0.107841	0.12657	0.654044	3.47827	0.11445	0.199362	0.55977	0.77271
TCGA-HT-7860-01	High	Cluster1	0.0336601	0.174132	2.31793	3.04082	0.184725	0.365639	0.328479	3.25833
TCGA-HT-7873-01	Low	Cluster2	0.0367517	0.0714936	0.700637	3.27982	0.0313345	0.259488	0.802609	0.582276
TCGA-HT-7874-01	High	Cluster2	0.0416462	0.286837	0.628553	1.59561	0.0102371	0.060193	0.247548	0.267462
TCGA-HT-7875-01	Low	Cluster2	0.0571287	0.734067	0.363524	1.41248	0.00988437	0.0581535	0.180351	0.266387
TCGA-HT-7877-01	Low	Cluster2	0.0112917	0.143307	0.393013	1.65096	0.0191659	0.189064	0.250535	0.185831
TCGA-HT-7879-01	Low	Cluster2	0.0614201	0.0758087	0.493231	3.25276	0.01064	0.0522865	0.788373	0.794484
TCGA-HT-7880-01	Low	Cluster2	0.0313903	0.17624	0.532388	2.08716	0.026756	0.239321	0.202975	0.498484
TCGA-HT-7881-01	Low	Cluster2	0.0300237	0.116989	0.460199	1.5048	0.0606688	0.0406143	0.109999	0.365056
TCGA-HT-7882-01	High	Cluster1	0.292341	0.532125	2.13854	5.06384	2.12145	0.314217	0.669774	2.38326
TCGA-HT-7884-01	Low	Cluster2	0.0394028	0.0311236	0.299108	2.36972	0.0446274	0.160248	0.600414	0.556191
TCGA-HT-7902-01	High	Cluster2	0.0306359	0.0567872	0.537194	2.46205	0.0432611	0.180859	0.219397	0.580356
TCGA-HT-8010-01	Low	Cluster2	0.00665197	0.914177	0.613766	2.20221	0.0446914	0.129772	0.197751	0.50777
TCGA-HT-8011-01	High	Cluster2	0.0686184	0.150386	0.5475	2.78869	0.320451	0.379207	0.755499	0.922984
TCGA-HT-8012-01	Low	Cluster2	0.0404709	0.166636	0.461866	2.18649	0.0682175	0.203825	0.596455	0.260458
TCGA-HT-8013-01	Low	Cluster1	0.029008	0.0610032	0.46538	4.41964	0.114984	0.404924	0.374639	1.49409
TCGA-HT-8015-01	High	Cluster2	0.0617656	0.103379	0.836241	2.87689	0.128374	0.152323	0.0987065	0.646766
TCGA-HT-8018-01	High	Cluster1	0.0645247	0.19834	0.900561	3.35263	0.474304	0.397884	0.506937	1.09673
TCGA-HT-8019-01	Low	Cluster2	0.0193818	0.0379181	0.593954	1.36373	0.0328337	0.126732	0.245835	0.0957061
TCGA-HT-8104-01	High	Cluster1	0.0383806	0.113572	1.44024	3.25769	0.135309	0.126329	0.131229	1.78629
TCGA-HT-8105-01	High	Cluster2	0.128592	0.0809192	0.755496	1.86937	0.135172	0.258087	0.53555	0.216723
TCGA-HT-8107-01	Low	Cluster2	0.0226599	0.0333394	1.02112	1.65303	0.0383568	0.0937876	0.427401	0.239557
TCGA-HT-8108-01	Low	Cluster2	0.0344254	0.0604552	0.600346	3.89247	0.0235256	0.19855	0.477531	1.55573
TCGA-HT-8109-01	High	Cluster2	0.0506901	0.511081	0.732616	2.5006	0.0109344	0.0952866	0.204919	0.816932
TCGA-HT-8110-01	High	Cluster1	0.0648678	0.579589	1.37129	4.79405	0.680505	0.374728	0.370037	1.9492
TCGA-HT-8111-01	Low	Cluster2	0.0179268	0.226354	0.456637	3.08375	0.145877	0.154681	0.258555	0.763393
TCGA-HT-8113-01	Low	Cluster2	0.0295991	0.0562983	0.627281	1.20094	0.0500203	0.109901	0.329123	0.0882373
TCGA-HT-8114-01	High	Cluster1	0.0314118	0.112721	1.08938	3.38213	0.201452	0.247063	0.397767	1.45709
TCGA-HT-8558-01	Low	Cluster2	0.0484592	0.0323841	0.564333	1.77707	0.0311161	0.031029	0.170799	0.14266
TCGA-HT-8563-01	High	Cluster1	0.0927267	0.53212	2.74997	5.17671	0.955448	0.745011	0.704999	3.16647
TCGA-HT-8564-01	Low	Cluster1	0.0471322	0.0863122	1.157	3.15922	0.429967	0.215409	0.63503	1.28469
TCGA-HT-A4DS-01	High	Cluster1	0.0249516	0.0294323	0.867979	4.0029	0.324675	0.357582	1.19139	1.54805
TCGA-HT-A4DV-01	Low	Cluster2	0.0295894	0.0605196	0.427425	2.69774	0.145095	0.0498649	0.27187	0.34251
TCGA-HT-A5R5-01	High	Cluster2	0.0855454	0.138867	1.53842	4.04361	1.39065	0.072914	0.694693	1.0681
TCGA-HT-A5R7-01	Low	Cluster2	0.0352794	0.0770196	0.567957	2.47357	0.0884125	0.0299926	0.259102	0.490427
TCGA-HT-A5R9-01	Low	Cluster2	0.049044	0.0718524	0.203428	1.18276	0.108987	0.18515	0.675462	0.222296
TCGA-HT-A5RA-01	High	Cluster1	0.0679994	0.101456	0.761382	2.56433	0.263984	0.196123	0.571571	2.04425
TCGA-HT-A5RB-01	Low	Cluster2	0.034401	0.0604128	0.561255	1.85109	0.0580692	0.167186	0.526446	0.381703
TCGA-HT-A5RC-01	High	Cluster1	0.0495375	0.0866558	2.59655	3.34219	0.174816	0.0559244	0.132204	1.32016
TCGA-HT-A614-01	Low	Cluster2	0.0273461	0.0689902	0.452828	3.10058	0.0309892	0.25684	1.2245	0.390149
TCGA-HT-A615-01	Low	Cluster2	0.0403073	0.420159	1.33268	3.70226	0.23094	0.387084	0.826926	0.916818
TCGA-HT-A616-01	Low	Cluster2	0.0340809	0.0744392	0.49927	2.55811	0.0290534	0.0145587	0.543335	0.437842
TCGA-HT-A617-01	High	Cluster1	0.147253	0.247202	1.55061	3.56234	0.573098	0.348871	0.404163	2.06623
TCGA-HT-A618-01	High	Cluster1	0.0575749	0.118885	1.11204	4.13823	0.109956	0.235955	0.424814	1.67559
TCGA-HT-A619-01	Low	Cluster2	0.0436737	0.0413114	0.0975981	0.545294	0.0445851	1.0528	0.723648	0.104088
TCGA-HT-A61A-01	Low	Cluster2	0.0662313	0.0731784	0.312354	1.96322	0.0840194	0.123926	0.23849	0.382666
TCGA-HT-A61B-01	Low	Cluster1	0.0994832	0.167354	0.492031	4.96139	0.253846	0.240913	1.58651	1.53187
TCGA-HT-A61C-01	High	Cluster1	0.0913693	0.0768505	1.587	3.94809	0.425572	0.278197	1.64602	1.07773
TCGA-HT-A74H-01	High	Cluster1	0.0154202	0.232121	0.726061	3.47353	0.208466	0.274687	0.310784	1.65899
TCGA-HT-A74J-01	Low	Cluster2	0.0660198	0.0776796	0.58178	2.81518	0.0378249	0	0.371863	0.59127
TCGA-HT-A74K-01	Low	Cluster2	0.0187777	0.107537	0.164118	2.12573	0.0934143	0.194746	0.693294	0.13705
TCGA-HT-A74L-01	Low	Cluster2	0.0247492	0.11339	0.599566	2.61701	0.122139	0.0520087	0.255235	0.763479
TCGA-HT-A74O-01	Low	Cluster1	0.100372	0.122201	0.58027	3.85835	0.380565	0.190416	0.994098	1.02652
TCGA-HW-7486-01	Low	Cluster2	0.0183561	0.292069	0.545788	3.12549	0.0311037	0.148816	0.221361	0.454313
TCGA-HW-7487-01	Low	Cluster2	0.0231737	0.0999519	0.683733	1.80273	0.0295159	0.0865571	0.240145	0.331891
TCGA-HW-7489-01	Low	Cluster2	0.0249593	0.0294414	0.657173	2.27184	0.0212675	0.132585	0.299998	0.420619
TCGA-HW-7490-01	High	Cluster2	0.0287638	0.16598	0.891747	2.76449	0.174441	0.195665	0.327542	0.575489
TCGA-HW-7491-01	High	Cluster2	0.0110961	0.0453389	0.143807	1.38823	0.0281607	0.0280818	0.212979	0.262656
TCGA-HW-7493-01	High	Cluster2	0.0418432	0.283676	1.04939	3.11577	0.0932651	0.222164	0.135098	0.922512
TCGA-HW-7495-01	Low	Cluster2	0.0145015	0.425602	0.492638	1.84952	0.036737	0.141266	0.131132	0.361017
TCGA-HW-8319-01	Low	Cluster2	0.0406804	0.139288	0.846368	2.68207	0.0199255	0.0967188	0.392493	0.834437
TCGA-HW-8320-01	Low	Cluster2	0.0193176	0.0563251	0.622146	2.98454	0.195731	0.0539868	0.492981	0.803325
TCGA-HW-8321-01	High	Cluster2	0.0291256	0.0545694	0.697406	2.85715	1.26022	0.105872	0.830204	0.30544
TCGA-HW-8322-01	Low	Cluster2	0.0662833	0.602573	0.286433	1.88668	0.0658184	0.110756	0.686073	0.251859
TCGA-HW-A5KJ-01	Low	Cluster2	0.00776019	0.0717286	0.283682	0.545102	0.114522	0.410915	0.822404	0.146224
TCGA-HW-A5KK-01	Low	Cluster1	0.0485357	0.0809924	1.32345	4.48516	0.631387	0.147751	0.791478	1.57794
TCGA-HW-A5KL-01	Low	Cluster2	0.0364249	0.076387	0.393447	3.02233	0.0614562	0.0850895	0.366252	0.752438
TCGA-HW-A5KM-01	High	Cluster1	0.0305331	0.0826521	1.77128	5.04744	0.292187	0.767087	2.26886	2.6662
TCGA-IK-7675-01	Low	Cluster2	0.0546401	0.071309	0.387393	2.53075	0.02091	0.0104633	0.447386	0.775022
TCGA-IK-8125-01	High	Cluster2	0.0538099	0.230021	0.561662	2.00308	0.00930126	0.175037	0.221007	0.326982
TCGA-KT-A74X-01	Low	Cluster2	0.102495	0.154559	0.266799	1.59601	0.10459	0.0356125	0.353207	0.047684
TCGA-KT-A7W1-01	High	Cluster1	0.0194084	0.0931141	1.30043	2.03265	0.524039	0.136987	0.369986	1.05064
TCGA-P5-A5EV-01	Low	Cluster2	0.007499	0.159604	0.482443	2.7554	0.0253685	0.0624305	0.295161	0.52212
TCGA-P5-A5EW-01	Low	Cluster2	0.0301297	0.0998755	1.2797	3.23628	0.216156	0.0631871	0.430666	0.628364
TCGA-P5-A5EX-01	High	Cluster1	0.0403639	0.365442	3.7744	3.28124	0.440795	0.429439	0.51358	1.26217
TCGA-P5-A5EY-01	High	Cluster2	0.0469203	0.0552712	0.689608	2.07385	0.189866	0.116572	0.256529	0.761885
TCGA-P5-A5EZ-01	Low	Cluster2	0.0153549	0.231207	0.577259	3.10867	0.409042	0.101165	0.79133	0.859116
TCGA-P5-A5F0-01	Low	Cluster2	0.0338469	0.0691223	0.414307	1.12351	0.0144989	0.0982897	0.323699	0.0884129
TCGA-P5-A5F1-01	High	Cluster2	0.0512305	0.0895785	0.581125	2.50983	0.0861369	0.0859002	0.467837	0.931612
TCGA-P5-A5F2-01	Low	Cluster2	0.0171504	0.0549909	0.802117	1.65494	0.0146078	0.0145667	0.251053	0.447704
TCGA-P5-A5F4-01	Low	Cluster2	0.0174594	0.0609505	0.694663	1.36609	0.0295906	0.207866	0.32292	0.405073
TCGA-P5-A5F6-01	High	Cluster2	0.0673853	0.0288169	0.178392	1.27969	0.0972819	0.0493231	2.19245	0.029678
TCGA-P5-A72U-01	High	Cluster1	0.0824834	0.159512	1.4358	2.52501	0.428625	0.172608	0.35287	2.40288
TCGA-P5-A72W-01	Low	Cluster2	0.0333291	0.0489524	0.357783	2.3062	0.0970845	0.0561179	0.168413	0.485425
TCGA-P5-A72X-01	Low	Cluster2	0.0228857	0.195129	0.611176	1.93093	0.101073	0.0762501	0.308542	0.474268
TCGA-P5-A72Z-01	Low	Cluster2	0.0121863	0.0250823	0.128121	0.760448	0.0511542	0.0103477	0.315781	0.0548005
TCGA-P5-A730-01	High	Cluster2	0.0419798	0.0298829	0.406904	0.904052	0	0.0842441	0.330261	0.124114
TCGA-P5-A731-01	High	Cluster2	0.0369542	0.139015	1.47355	2.44669	0.1221	0.0251899	0.257616	1.21802
TCGA-P5-A733-01	High	Cluster2	0.0635579	0.102865	0.821342	1.36261	0.0122361	0.0362995	0.168298	0.535253
TCGA-P5-A735-01	Low	Cluster2	0.020769	0.0184176	0.397801	2.83955	0.0176931	0.345623	0.338695	0.326177
TCGA-P5-A736-01	High	Cluster1	0.0489658	0.354683	1.15681	3.82811	0.147597	0.0953935	0.330472	1.02976
TCGA-P5-A737-01	Low	Cluster2	0.0238847	0.377529	0.418225	2.05585	0.0404183	0.0795155	0.538085	0.215175
TCGA-P5-A77W-01	Low	Cluster2	0.0329736	0.0541371	0.226617	1.20368	0.0113089	0.160545	0.204674	0.107524
TCGA-P5-A77X-01	Low	Cluster2	0.0281761	0.18509	0.517872	1.44158	0.0240124	0.425551	0.301236	0.266072
TCGA-P5-A780-01	Low	Cluster2	0.0198575	0.0540914	0.359787	2.88354	0.0665049	0.609108	0.353204	0.250675
TCGA-P5-A781-01	Low	Cluster2	0.0481293	0.526924	0.55694	2.25888	0.023605	0.20948	0.262673	0.339616
TCGA-QH-A65R-01	Low	Cluster2	0.0143576	0.0502554	0.336624	1.26876	0.413531	0.0716574	0.761075	0.0748561
TCGA-QH-A65S-01	Low	Cluster2	0.0486959	0.15518	0.525053	3.58195	0.0167611	0.159017	0.359438	0.635624
TCGA-QH-A65V-01	Low	Cluster2	0.0329953	0.32517	0.308104	2.80755	0	0.0555601	0.104205	0.223023
TCGA-QH-A65X-01	High	Cluster2	0.0441826	0.0262623	0.0913561	0.934974	0.23874	0.301274	1.27102	0.130436
TCGA-QH-A65Z-01	Low	Cluster2	0.00824305	0.29885	0.586753	2.07515	0.108383	0.0684973	0.289983	0.199368
TCGA-QH-A6CS-01	High	Cluster1	0.0570179	0.094963	1.15426	3.33192	0	0.121634	0.0854571	1.75462
TCGA-QH-A6CU-01	Low	Cluster2	0	1.35044	0.380048	3.0998	0.129777	0.115605	0.308873	0.398178
TCGA-QH-A6CV-01	Low	Cluster1	0.0522841	0.0222919	1.27359	4.17866	0.270688	0.248418	0.376231	1.13955
TCGA-QH-A6CW-01	Low	Cluster2	0.0166959	0.105187	0.440229	3.02498	0.561168	0.0830632	1.0441	0.437407
TCGA-QH-A6CX-01	High	Cluster1	0.049516	0.019703	0.785585	3.32349	0.110015	0.0282208	0.20256	1.75772
TCGA-QH-A6CY-01	Low	Cluster2	0.0278655	0.201339	0.517333	1.92572	0.0119225	0.046979	0.149347	0.218084
TCGA-QH-A6CZ-01	Low	Cluster2	0.0150183	0.0308792	0.436009	1.82323	0.0504947	0.0503543	0.244646	0.203186
TCGA-QH-A6X3-01	Low	Cluster2	0.131444	0.149993	0.536278	1.6183	0.136474	0.124249	1.66222	0.312513
TCGA-QH-A6X4-01	Low	Cluster2	0.01393	0.0527678	0.173085	2.17318	0.0118628	0.0352012	0.316836	0.122426
TCGA-QH-A6X5-01	Low	Cluster2	0.0395026	0.515631	0.341923	2.27773	0.0270103	0.0921498	0.226447	0.286415
TCGA-QH-A6X8-01	Low	Cluster2	0.0350375	0.0655299	0.485927	2.97612	0.127038	0.070481	0.526009	0.27434
TCGA-QH-A6X9-01	Low	Cluster2	0.0216106	0.0505505	0.570148	2.43714	0.0955834	0	0.393872	0.368301
TCGA-QH-A6XA-01	Low	Cluster2	0.0231564	0.173048	0.594717	2.97477	0.0262464	0.126359	0.445673	0.317489
TCGA-QH-A6XC-01	High	Cluster1	0.0221825	0.0433574	0.75883	2.76422	0.109848	0.0374482	0.196533	1.14921
TCGA-QH-A86X-01	Low	Cluster2	0.0495069	0.181478	0.444464	1.59654	0.11528	0.320601	1.06863	0.28423
TCGA-QH-A870-01	Low	Cluster2	0.0162007	0.234838	0.820924	2.32811	0.106858	0.0137594	0.119584	0.920961
TCGA-R8-A6MK-01	Low	Cluster2	0.117574	0.346986	0.528364	2.39294	0.0643807	0	0.144346	0.451154
TCGA-R8-A6ML-01	Low	Cluster2	0.115357	0.138915	0.346398	0.865798	0.0556889	0.0771629	0.238395	0.107544
TCGA-R8-A6MO-01	Low	Cluster2	0.0448611	0.06255	0.195637	2.47688	0.181915	0.20678	0.421498	0.275269
TCGA-R8-A73M-01	Low	Cluster2	0.0388348	0.073655	0.215743	1.50195	0.016652	0.0330214	0.36637	0.182568
TCGA-RY-A83X-01	Low	Cluster2	0.0694025	0.145168	0.272586	1.9723	0.0957583	0.0538317	0.337698	0.276549
TCGA-RY-A83Y-01	Low	Cluster2	0.0674113	0.154487	0.377689	2.50578	0.585074	0.0493423	1.36114	0.234791
TCGA-RY-A83Z-01	Low	Cluster2	0.00945653	0.0222452	0.119553	3.1945	0	0.195466	1.12738	0.287008
TCGA-RY-A840-01	Low	Cluster2	0.0319987	0.141005	0.252805	1.05788	0	0.0136636	0.389855	0.2687
TCGA-RY-A843-01	Low	Cluster2	0.0128097	0.0848599	0.379327	2.46835	0.0324801	0.115365	0.389301	0.567226
TCGA-RY-A845-01	Low	Cluster2	0.0069623	0.0995506	0.564407	2.77656	0.0467479	0.113836	0.26908	0.520265
TCGA-RY-A847-01	Low	Cluster2	0.0263579	1.02994	0.472562	3.09907	0.0298707	0.39278	0.283422	0.873548
TCGA-S9-A6TS-01	Low	Cluster2	0.0229467	0.0315336	0.540059	3.39343	0.125595	0.218174	0.373761	0.541321
TCGA-S9-A6TU-01	Low	Cluster2	0.0314389	0.0642599	0.627707	3.35122	0.104327	0.165453	0.507411	0.732883
TCGA-S9-A6TV-01	High	Cluster1	0.04462	0.149273	2.61692	3.84533	0.12903	0.137448	0.767797	2.26636
TCGA-S9-A6TW-01	Low	Cluster2	0.0231295	0.0976224	0.243686	1.36142	0.0262159	0.253384	0.498012	0.249143
TCGA-S9-A6TX-01	Low	Cluster2	0.0210938	0.202642	0.326192	1.99489	0.0705754	0.0703804	0.230703	0.360449
TCGA-S9-A6TY-01	Low	Cluster2	0.0348867	0.037066	0.425463	1.36156	0.0472966	0.0928366	0.37818	0.218897
TCGA-S9-A6TZ-01	Low	Cluster2	0.0180442	0.0603914	0.673791	2.84125	0.188067	0.160251	0.353705	1.23846
TCGA-S9-A6U0-01	High	Cluster1	0.0475006	0.2886	0.945929	3.16951	0.827656	0.63852	0.446328	1.61228
TCGA-S9-A6U1-01	Low	Cluster2	0.0440644	0.0561592	0.728105	3.35138	0.0498965	0.0374782	0.607276	0.526451
TCGA-S9-A6U2-01	Low	Cluster2	0.00801458	1.04697	0.418633	2.67468	0.0798224	0.155042	0.259137	0.526773
TCGA-S9-A6U5-01	High	Cluster2	0.122964	0.589872	0.587057	2.52822	0.285373	0.149329	0.510776	0.452559
TCGA-S9-A6U6-01	Low	Cluster2	0.0298057	0.0176808	0.656192	2.94453	0.599472	0.134124	0.478434	0.353752
TCGA-S9-A6U8-01	Low	Cluster2	0.0190868	0.164306	0.879583	3.99227	0.0216378	0.202493	0.460813	0.945055
TCGA-S9-A6U9-01	High	Cluster2	0.0154328	0.147955	0.65065	3.5985	1.06288	0.0643737	0.789157	0.390524
TCGA-S9-A6UA-01	High	Cluster1	0.088266	0.156356	1.49347	4.10162	0.839974	0.5373	1.03227	1.78272
TCGA-S9-A6UB-01	Low	Cluster2	0.033831	0.193659	0.22829	1.71029	0	0.0287592	0.299203	0.282834
TCGA-S9-A6WD-01	Low	Cluster2	0.0431945	0.208636	0.689077	1.99454	0.119308	0.0367367	0.192993	0.326894
TCGA-S9-A6WE-01	Low	Cluster2	0.0236663	0.0777399	0.306388	2.0088	0.153935	0	0.21695	0.294503
TCGA-S9-A6WG-01	High	Cluster1	0.180943	0.249449	0.838925	3.53333	0.531036	0.479651	1.26438	0.588618
TCGA-S9-A6WH-01	Low	Cluster2	0.0295345	0.0405521	0.393958	1.78737	0.276449	0.0167825	0.314417	0.197664
TCGA-S9-A6WI-01	Low	Cluster2	0.0352014	0.0277965	0.686471	1.82797	0.0786806	0.0495377	0.346439	0.225395
TCGA-S9-A6WL-01	High	Cluster2	0.0568632	0.196452	0.699314	1.88954	0.0279316	0.196865	0.250145	0.432415
TCGA-S9-A6WM-01	High	Cluster1	0.00985008	0.112283	1.64623	2.54289	0.113195	0.188434	0.185386	3.14199
TCGA-S9-A6WN-01	High	Cluster1	0.050937	0.667515	3.16549	3.08291	0.432441	2.01156	0.195432	2.06042
TCGA-S9-A6WO-01	Low	Cluster2	0.0327478	0.0575341	0.73864	3.56378	0.121571	0.0139855	0.538796	0.607789
TCGA-S9-A6WP-01	Low	Cluster2	0.0772727	0.169399	0.563542	3.09819	0.257127	0.0442221	0.632856	0.504404
TCGA-S9-A6WQ-01	Low	Cluster2	0.0858992	0.0680779	0.520386	3.6812	0.0970851	0.131515	0.297165	0.655862
TCGA-S9-A7IQ-01	Low	Cluster2	0.0182141	0.11777	0.567744	1.16978	0.0206493	0.0708193	0.262368	0.231384
TCGA-S9-A7IS-01	Low	Cluster2	0.0250353	0.0258724	0.439842	2.76707	0.209654	0.0422357	0.942803	0.325377
TCGA-S9-A7IX-01	High	Cluster1	0.0304409	0.0983384	1.6815	3.67843	0.130092	0.204143	0.239722	1.68952
TCGA-S9-A7IY-01	Low	Cluster2	0.0389294	0.267323	0.610722	3.03783	0.140665	0.188095	0.352688	0.654645
TCGA-S9-A7IZ-01	Low	Cluster2	0.0597053	0.0873239	0.662538	3.05373	0.100189	0.343594	0.341859	1.00894
TCGA-S9-A7J0-01	Low	Cluster2	0.0334585	0.0664304	0.373974	2.46886	0.0893533	0.110551	1.72655	0.210461
TCGA-S9-A7J1-01	Low	Cluster2	0.0935888	0.43265	0.54095	2.39736	0.0669899	0.14309	0.321783	0.385032
TCGA-S9-A7J2-01	Low	Cluster2	0.0288798	0.0796116	0.37477	1.7656	0.024613	0	0.382416	0.196753
TCGA-S9-A7J3-01	Low	Cluster2	0.0404781	0.429398	0.509618	2.69756	0.388175	0.0513292	0.342565	0.203531
TCGA-S9-A7QW-01	Low	Cluster2	0.0244866	0.0478247	0.188946	1.96079	0.120886	0.0413153	0.381066	0.708134
TCGA-S9-A7QX-01	Low	Cluster2	0.0160267	0.0696886	0.445735	3.28519	0.0538414	0.0798066	0.359261	0.726219
TCGA-S9-A7QY-01	Low	Cluster2	0.0296208	0.354754	0.235289	2.108	0.0377044	0.0742431	0.242659	0.240573
TCGA-S9-A7QZ-01	Low	Cluster2	0.0286241	0.10694	0.361998	1.26742	0.0243948	0.18401	0.603163	0.305991
TCGA-S9-A7R1-01	Low	Cluster2	0.0447271	0.133197	0.54925	1.12787	0.267417	0.118366	0.454941	0.131996
TCGA-S9-A7R2-01	High	Cluster1	0.0516965	0.38041	1.03127	4.32663	0.2714	0.676755	0.646674	2.19825
TCGA-S9-A7R3-01	Low	Cluster2	0.0343006	0.187226	0.950461	3.20493	0.0436422	0.126811	0.422157	1.50091
TCGA-S9-A7R4-01	Low	Cluster2	0.0733174	0.0580541	0.704082	3.30069	0.362787	0.247063	0.408556	0.849554
TCGA-S9-A7R7-01	High	Cluster1	0.0680695	0.12931	0.846345	3.8735	0.12958	0.565849	0.286172	1.95496
TCGA-S9-A7R8-01	Low	Cluster2	0.0279584	0.122501	0.520233	3.31945	0.107971	0.33992	0.569313	0.743984
TCGA-S9-A89V-01	Low	Cluster2	0.0154801	0.0496981	1.32598	2.90781	0.265397	0.173973	0.438963	0.728121
TCGA-S9-A89Z-01	High	Cluster1	0.0639553	0.116566	0.511327	3.75625	0.150833	0.150427	1.54656	1.14517
TCGA-TM-A7C3-01	Low	Cluster1	0.015639	0.154023	0.713328	1.73767	0.187927	0.163801	0.165951	0.978203
TCGA-TM-A7C4-01	Low	Cluster2	0.0256898	0.0745933	0.588369	1.79951	0.0146307	0.12628	0.190322	0.379248
TCGA-TM-A7C5-01	Low	Cluster2	0.0514091	0.0605423	0.236252	1.41923	0.0864336	0.102834	0.238033	0.0925152
TCGA-TM-A7CA-01	Low	Cluster2	0.0437885	0.071723	0.363012	2.45036	0.0299549	0	0.613276	0.439695
TCGA-TM-A7CF-01	Low	Cluster2	0.0435951	0.0104203	0.526743	1.7038	0.014988	0.15646	0.274407	0.18906
TCGA-TM-A84B-01	High	Cluster1	0.0853427	1.64333	0.487575	1.43007	0.221506	0.141989	0.240938	1.69209
TCGA-TM-A84C-01	High	Cluster1	0.0178253	0.0210356	1.09985	3.05488	0.135856	0.0980583	0.434339	0.607183
TCGA-TM-A84F-01	High	Cluster1	0.0699223	0.492641	1.30966	4.18052	0.932514	1.13125	1.26497	1.68251
TCGA-TM-A84G-01	Low	Cluster2	0.0304624	0.175308	0.24151	0.901421	0.0259639	0.0638768	0.27924	0.18647
TCGA-TM-A84H-01	Low	Cluster2	0.0405031	0.0477307	0.587757	2.41206	0.0571148	0.0569563	0.730548	0.583173
TCGA-TM-A84I-01	Low	Cluster2	0.00745431	0.0562791	0.357614	2.58207	0.15655	0.178718	0.300726	0.712259
TCGA-TM-A84J-01	High	Cluster2	0.04189	0.00501278	0.289143	1.96688	0.111337	0	0.509117	0.259682
TCGA-TM-A84L-01	Low	Cluster2	0.0343031	0.227203	0.977785	3.69217	0.113576	0.280239	0.647629	0.88839
TCGA-TM-A84M-01	Low	Cluster2	0.0161184	0.0882069	0.217062	0.659151	0.169018	0.0671838	0.738117	0.163045
TCGA-TM-A84O-01	Low	Cluster2	0.0409316	0.447617	0.353049	2.46426	0.0554507	0.0821701	0.398886	0.433227
TCGA-TM-A84Q-01	Low	Cluster1	0.0131444	0.144604	0.296857	3.50234	0.118595	0.227579	0.409976	1.06561
TCGA-TM-A84R-01	Low	Cluster2	0.0360726	0.0425212	0.758625	1.37835	0.0368274	0.239368	0.192932	0.187347
TCGA-TM-A84S-01	Low	Cluster2	0.0708576	0.640056	0.658174	2.68558	0.118598	0.0271342	0.389034	0.357064
TCGA-TM-A84T-01	Low	Cluster2	0.0168635	0.0827495	0.476451	3.08385	0.0426676	0.0973957	0.472588	0.487963
TCGA-TQ-A7RF-01	Low	Cluster2	0.026012	0.0607233	1.01044	2.49583	0.114466	0.0723979	0.254332	0.331518
TCGA-TQ-A7RG-01	Low	Cluster2	0.00892761	0.215785	0.377422	2.47253	0.117055	0.130686	0.464698	0.203009
TCGA-TQ-A7RH-01	Low	Cluster2	0.0484278	0.0964478	0.933416	3.56894	0.377187	0.0924965	0.900718	0.757018
TCGA-TQ-A7RI-01	Low	Cluster2	0.0225697	0.200404	0.509439	2.66989	0.226457	0.0380983	0.297427	0.434898
TCGA-TQ-A7RJ-01	Low	Cluster2	0.0451626	0.071743	0.710709	3.50255	0.0865854	0.0545698	0.587611	0.647744
TCGA-TQ-A7RK-01	Low	Cluster2	0.0244516	0.107567	0.505063	2.50532	0.041372	0.081366	0.555396	0.241268
TCGA-TQ-A7RM-01	Low	Cluster2	0.0213835	0.0953978	0.12205	1.36248	0.0182173	0.018166	0.585971	0.268382
TCGA-TQ-A7RN-01	Low	Cluster2	0.0230055	0.195095	0.272211	1.82644	0.0954444	0.0578599	0.339078	0.544503
TCGA-TQ-A7RO-01	Low	Cluster2	0.0254965	0.0884042	0.297531	2.22887	0.28988	0.0847727	0.371715	0.22872
TCGA-TQ-A7RP-01	High	Cluster2	0.0360515	0.241056	0.461278	2.50564	0.442429	0.060663	0.319923	0.657586
TCGA-TQ-A7RQ-01	Low	Cluster2	0.0533917	0.0352652	0.3171	1.09569	0.108929	0.23602	0.433145	0.106317
TCGA-TQ-A7RR-01	Low	Cluster2	0.0307711	0.0673003	0.673348	3.23904	0.0519864	0.0770806	0.304251	0.461705
TCGA-TQ-A7RV-01	Low	Cluster2	0.0352484	0.03745	0.313387	2.57972	0.0710965	0.0120613	0.308923	0.284801
TCGA-TQ-A7RW-01	Low	Cluster2	0.0285141	0.114418	0.688766	3.86291	0.0948401	0.345986	0.427269	0.926693
TCGA-TQ-A8XE-01	Low	Cluster2	0.0142989	0.0335605	0.389237	2.48721	0.0831581	0.0361264	0.240949	0.295491
TCGA-VM-A8C8-01	Low	Cluster2	0.00950859	0.098029	0.436473	3.25171	0.0479065	0.0633524	0.3652	0.69931
TCGA-VM-A8C9-01	High	Cluster1	0.0195224	0.0457099	0.658762	4.19476	0.202537	0.112269	0.777188	0.68835
TCGA-VM-A8CA-01	High	Cluster2	0.0694864	0.205422	0.873366	2.6099	0.015066	0.102021	0.177232	0.259488
TCGA-VM-A8CB-01	Low	Cluster2	0.0681047	0.0175477	0.25525	1.57169	0	0.0660951	0.458373	0.171295
TCGA-VM-A8CD-01	High	Cluster1	0.018091	0.0107139	2.09968	3.86576	0.508304	0.174401	0.608748	1.39954
TCGA-VM-A8CE-01	Low	Cluster2	0.0643758	0.309879	0.498757	2.54094	0.800861	0.0246179	0.447992	0.282123
TCGA-VM-A8CF-01	Low	Cluster1	0.061419	0.0793199	0.630898	4.40137	0.180453	0.271038	0.635072	1.07833
TCGA-VM-A8CH-01	High	Cluster2	0.034475	0.109122	0.525587	3.06742	0.11413	0.113819	1.72523	0.741111
TCGA-VV-A829-01	Low	Cluster2	0.037749	0.0357032	0.273786	2.1797	0.0385383	0.249716	0.224718	0.225764
TCGA-VV-A86M-01	Low	Cluster2	0.0213046	0.0620378	0.509414	3.18666	0.122501	0.105337	0.442613	0.997001
TCGA-VW-A7QS-01	Low	Cluster2	0.00745497	0.0562841	0.835926	1.14107	0.0376673	0.0498685	0.703331	0.240352
TCGA-VW-A8FI-01	Low	Cluster2	0.0594081	0.0980936	1.05234	3.46983	0.562659	0.362199	1.07407	1.79172
TCGA-W9-A837-01	Low	Cluster2	0.0203184	0.267678	0.448258	1.72375	0.0115623	0.0897563	0.166661	0.138416
TCGA-WH-A86K-01	Low	Cluster2	0.0751013	0.10429	0.316964	2.43049	0.0163083	0.308077	0.557621	0.677656
TCGA-WY-A858-01	Low	Cluster2	0.065005	0.10807	0.592128	3.99457	0.108949	0.264401	0.723473	1.5426
TCGA-WY-A859-01	Low	Cluster2	0.024679	0.0646933	0.481995	1.8161	0.0210284	0.0720966	0.422501	0.118104
TCGA-WY-A85A-01	Low	Cluster2	0.028458	0.0878177	0.51053	2.56203	0.0322476	0.0321574	0.600272	0.599535
TCGA-WY-A85B-01	Low	Cluster2	0.0244357	0.0144843	0.463638	3.77034	0.0946914	0.133084	0.681081	0.886685
TCGA-WY-A85C-01	Low	Cluster2	0.0139356	0.0647012	0.528134	2.43106	0.0923149	0.0695912	0.718669	0.635751
TCGA-WY-A85D-01	Low	Cluster2	0.017571	0.0959442	0.465716	3.68445	0.0589557	0.129066	0.349494	0.849294
TCGA-WY-A85E-01	Low	Cluster2	0.0412784	0.0956973	0.292263	1.97729	0.0695656	0.0917758	0.650352	0.225609
Genes			SIGLEC15	TIGIT	CD274		PDCD1	CTLA4
TCGA_02_0047_01A			0.0197124	0.319456	0.412899		0.289764	0.369446
TCGA_02_0055_01A			0.182072	0.151273	4.11305		0.620591	0.522786
TCGA_02_2483_01A			0.0588643	0.0263755	0.333293		0.309432	0.179541
TCGA_02_2485_01A			0.0419238	0.111192	1.23148		0.733296	0.731669
TCGA_02_2486_01A			0.0647674	0.315112	2.45449		0.842097	0.607133
TCGA_06_0125_01A			0.119892	0.228513	0.947559		0.165374	0.0730053
TCGA_06_0129_01A			0.128704	0.102313	1.31308		0.297954	0.644389
TCGA_06_0130_01A			0.302731	0.888802	2.75845		1.09256	1.02166
TCGA_06_0132_01A			0.143997	0.10647	0.772655		0.324468	0.197491
TCGA_06_0138_01A			0.108999	0.018126	0.847872		0.559317	0.117375
TCGA_06_0139_01A			0.501158	0.213475	1.46694		0.829939	0.64518
TCGA_06_0141_01A			0.304187	0.187327	1.49745		0.373263	0.729589
TCGA_06_0156_01A			0.0861679	0.141926	0.802301		0.516383	0.585233
TCGA_06_0157_01A			0.106082	0.111679	0.572302		0.199645	0.151855
TCGA_06_0158_01A			0.10629	0.0678785	1.25064		0.684605	0.261789
TCGA_06_0168_01A			0.0951027	0.147095	1.17205		0.430743	0.429688
TCGA_06_0174_01A			0.0582287	0.0199188	0.4279		0.163718	0.0425847
TCGA_06_0178_01A			0.15284	0.0697176	0.34389		0.11532	0.17683
TCGA_06_0184_01A			0.0747117	0.0663918	1.26935		0.538347	0.271991
TCGA_06_0187_01A			0.0641323	0.0569674	1.26507		0.133178	0.107214
TCGA_06_0190_01A			0.122243	0.200679	1.58354		0.928272	0.31794
TCGA_06_0210_01A			0.0448637	0.0743193	1.66524		0.237802	0.158527
TCGA_06_0211_01A			0.108238	0.207274	1.10781		0.179643	0.462361
TCGA_06_0219_01A			0.0430459	0.0102875	0.733934		0.0725142	0.0723141
TCGA_06_0238_01A			0.0689397	0.105538	0.614007		1.81556	0.356546
TCGA_06_0644_01A			0.898431	0.334964	2.64006		0.437608	0.445926
TCGA_06_0645_01A			0.0330596	0.123005	1.66322		0.489932	0.373007
TCGA_06_0646_01A			0.0679211	0.333236	1.25899		0.398265	0.0997473
TCGA_06_0649_01B			0.149308	0.312125	0.597714		0.405738	0.454293
TCGA_06_0686_01A			0.116362	0.0600888	0.47391		0.575467	0.139899
TCGA_06_0743_01A			0.0999208	0.107908	1.04809		0.254905	0.302502
TCGA_06_0744_01A			0.0842058	0.045378	0.43022		0.243831	0.0434873
TCGA_06_0745_01A			0.0764007	0.029196	0.323259		0.37241	0.0823428
TCGA_06_0747_01A			0.0295929	0.0219094	0.67716		0.167939	0.1332
TCGA_06_0749_01A			0.0343745	0.10404	0.85845		0.516938	0.243858
TCGA_06_0750_01A			0.105044	0.0582233	1.51723		0.385745	0.306432
TCGA_06_0878_01A			0.118879	0.257852	1.50472		0.170311	0.222304
TCGA_06_0882_01A			0.0931481	0.0917504	0.8852		0.142812	0.294414
TCGA_06_1804_01A			0.103418	0.549988	0.877246		0.32535	0.249979
TCGA_06_2557_01A			0.179556	0.470078	0.94759		1.07093	0.743992
TCGA_06_2558_01A			0.0449145	0.0684183	0.70127		0.119174	0.305841
TCGA_06_2559_01A			0.064522	0.0330294	2.10504		0.552944	0.27584
TCGA_06_2561_01A			0.0820383	0.0755544	1.21479		0.401514	0.49391
TCGA_06_2562_01A			0.0696387	0.00933531	3.96051		0.189392	0.258025
TCGA_06_2563_01A			0.0514136	0.132825	1.97209		0.207105	0.154303
TCGA_06_2564_01A			0.0514809	0.0521201	1.97853		0.298253	0.074296
TCGA_06_2565_01A			0.107586	0.0690171	0.855113		0.225799	0.259547
TCGA_06_2567_01A			0.0383928	0.38149	1.52144		0.220632	0.286529
TCGA_06_2569_01A			0.192265	0.0300567	0.507308		0.0145117	0.414319
TCGA_06_2570_01A			0.0342784	0.0203468	0.765727		0.057864	0.126731
TCGA_06_5408_01A			0.101617	0.0132653	1.30987		0.0748203	0.0501689
TCGA_06_5410_01A			0.367816	0.0855018	1.26884		0.595511	0.723839
TCGA_06_5411_01A			0.103328	0.0415788	0.946936		0.245305	0.192591
TCGA_06_5412_01A			0.103681	0.286967	3.57216		0.387347	0.464017
TCGA_06_5413_01A			0.203817	0.226097	0.710205		0.453066	0.412632
TCGA_06_5414_01A			0.0608878	0.0677743	1.79007		0.247924	0.144929
TCGA_06_5416_01A			0.0864377	0.115523	0.495143		0.362042	0.163193
TCGA_06_5417_01A			0	0.130938	0.734726		0.108638	0
TCGA_06_5418_01A			0.0245071	0.0289088	1.48832		0.196347	0.107737
TCGA_06_5856_01A			0.112287	0.177199	1.57543		0.298189	0.220137
TCGA_06_5858_01A			0.0826702	0.139268	0.969348		0.149912	0.137625
TCGA_06_5859_01A			0.0356375	0.0948544	0.849371		0.395051	1.46766
TCGA_08_0386_01A			0.112282	0.171661	1.14416		0.186187	0.160584
TCGA_12_0616_01A			0.0519838	0.127117	0.410753		0.857412	0.441529
TCGA_12_0618_01A			0.0407542	0.0714522	0.460917		0.21729	0.165514
TCGA_12_0619_01A			0.0579202	0.160874	1.64836		0.870209	1.05492
TCGA_12_0821_01A			0.048576	0.16959	0.33906		0.256134	0.0413251
TCGA_12_1597_01B			0.0417033	0.0124432	0.373402		0.292339	0.153149
TCGA_12_3650_01A			0.0144368	0.0669866	0.526496		0.707816	0.30913
TCGA_12_3652_01A			0	0.0338841	0.754551		0.296593	0.0642192
TCGA_12_3653_01A			0.0254954	0.0226131	1.91226		0.295826	0.0847694
TCGA_12_5295_01A			0.0301594	0.0985711	1.09827		0.37809	0.516249
TCGA_12_5299_01A			0.0437555	0.0302961	1.96821		0.199746	0.085387
TCGA_14_0781_01B			0.0791967	0.0511788	2.84192		0.233984	0.18355
TCGA_14_0787_01A			0.0264932	0.0466214	2.08351		0.191494	0.130091
TCGA_14_0789_01A			0.0889749	0.159509	2.76306		0.311039	0.517887
TCGA_14_0790_01B			0.0122358	0.104965	0.425624		0.0207635	0.0612448
TCGA_14_0817_01A			0.0589018	0.107508	0.927551		0.382909	0.289574
TCGA_14_0871_01A			0.0506114	0.0301107	0.554901		0.313907	0.240969
TCGA_14_1034_01A			0.0537434	0.0256469	2.61024		0.1419	0.239231
TCGA_14_1823_01A			0.032011	0.0865782	0.982579		0.0890151	0.355287
TCGA_14_1825_01A			0.0839736	0.11451	0.823663		0.458404	0.0946569
TCGA_14_1829_01A			0.019654	0.0572932	1.05742		0.316288	0.381423
TCGA_14_2554_01A			0.0307011	0.0406634	1.09742		0.173926	0.307163
TCGA_15_0742_01A			0.035801	0.0159707	0.96072		0.214578	0.200693
TCGA_15_1444_01A			0.0411466	0.0760364	1.05151		0.219259	0.208501
TCGA_16_0846_01A			0.0806132	0.409417	1.57249		0.636218	0.452547
TCGA_16_1045_01B			0.203859	0.195543	1.12261		0.331498	0.502888
TCGA_19_1390_01A			0.105248	0.02557	0.567218		0.249645	0.141109
TCGA_19_1787_01B			0.0954698	0.173068	1.35757		0.451255	0.311677
TCGA_19_2619_01A			0.0206563	0.0522955	0.683709		0.135109	0.145425
TCGA_19_2620_01A			0.0267678	0.0315712	1.3224		0.131748	0.110308
TCGA_19_2624_01A			0.0143526	0.0987853	0.451844		0.327974	0.375121
TCGA_19_2625_01A			0.0655026	0.0347642	1.19996		0.265476	0.0374209
TCGA_19_2629_01A			0.0424788	0.149065	0.548312		0.267157	0.256293
TCGA_19_4065_01A			0.19422	0.160162	2.77047		0.296723	0.161009
TCGA_19_5960_01A			0.0806247	0.24887	1.56719		0.390949	0.202579
TCGA_26_1442_01A			0.0778009	0.11545	0.803711		0.0723644	0.377633
TCGA_26_5132_01A			0.0739435	0.216895	1.25517		0.523654	0.397636
TCGA_26_5133_01A			0.0175576	0.0712546	1.23343		0.260601	0.0442838
TCGA_26_5134_01A			0.104194	0.179793	0.608589		0.226456	0.0598663
TCGA_26_5135_01A			0.0632485	0.292806	1.01007		0.282279	0.0181736
TCGA_26_5136_01B			0.447254	0.606651	1.14018		0.46103	0.487771
TCGA_26_5139_01A			0.0349701	0.0911516	1.27079		0.101756	0.183116
TCGA_27_1830_01A			0.0772594	0.194625	0.985288		0.564185	0.259548
TCGA_27_1831_01A			0.045344	0.0664709	3.06864		0.183782	0.130709
TCGA_27_1832_01A			0.0586457	0.186313	1.3829		0.646063	1.04612
TCGA_27_1834_01A			0.0474325	1.46939	1.89855		0.506873	0.53984
TCGA_27_1835_01A			0.0858635	0.0638892	2.98461		0.037161	0.0731863
TCGA_27_1837_01A			0.0382462	0.05613	2.01268		0.095702	0
TCGA_27_2519_01A			0.0860892	0.18653	1.8868		0.27418	0.503276
TCGA_27_2521_01A			0.0234294	0.0901437	0.175122		0.0654941	0.026481
TCGA_27_2523_01A			0.0220048	0.0173592	3.01368		0.188417	0.0733669
TCGA_27_2524_01A			0.0545192	0.043111	1.2697		0.149581	0.076517
TCGA_27_2526_01A			0.0173594	0.179241	1.10814		0.809013	0.598003
TCGA_27_2528_01A			0.0641151	0.00964952	1.70432		0.107479	0.0138419
TCGA_28_1747_01C			0.0580862	0.0920337	1.38348		0.389197	0.237926
TCGA_28_1753_01A			0.55106	0.272546	0.961223		0.556542	0.446493
TCGA_28_2499_01A			0.0484737	0.125427	1.99199		0.208	0.0680891
TCGA_28_2509_01A			0.0256179	0.0549233	1.58653		0.481709	0.229341
TCGA_28_2513_01A			0.0361394	0.252231	1.77236		0.539351	0.29398
TCGA_28_2514_01A			0.0389303	0.0322697	1.44871		0.279936	0.0782064
TCGA_28_5204_01A			0.0343454	0.0553849	1.86718		0.329155	0.218537
TCGA_28_5207_01A			0.0538093	0.454591	0.929201		0.189208	0.242131
TCGA_28_5208_01A			0.0696491	0.055135	0.734875		0.141289	0.177063
TCGA_28_5209_01A			0.0735093	0.0221037	0.923992		0.111127	0.168903
TCGA_28_5213_01A			0.296888	0.256961	0.737326		0.473932	0.516899
TCGA_28_5215_01A			0.10522	0.223541	0.803632		0.59171	0.375109
TCGA_28_5216_01A			0.0304908	0.0536003	0.715718		0.434474	0.0846329
TCGA_28_5218_01A			0.209079	0.535604	0.232457		1.02137	5.66588
TCGA_28_5220_01A			0.0697744	0.155005	0.728082		0.130773	0.224285
TCGA_32_1970_01A			0.0249476	0.0677535	1.07386		0.396888	0.199144
TCGA_32_1980_01A			0.187283	0.130909	1.134		0.380712	0.293779
TCGA_32_1982_01A			0.0258456	0.214332	1.76828		0.420532	0.515509
TCGA_32_2615_01A			0.0407853	0.20822	1.94971		0.672433	0.414175
TCGA_32_2616_01A			0.0625661	0.356299	1.40166		0.329386	0.0945052
TCGA_32_2632_01A			0.0786905	0.440315	1.00667		0.710242	0.530066
TCGA_32_2634_01A			0.0741733	0.0323336	0.651956		0.37169	0.166199
TCGA_32_2638_01A			0.0831436	0.101357	3.21807		0.346915	0.346042
TCGA_32_4213_01A			0.100115	0.172926	0.949704		0.197568	0.286316
TCGA_32_5222_01A			0.0801301	0.0478696	1.35603		0.20192	0.190287
TCGA_41_2571_01A			0.0191169	0.0281428	0.336703		0.434981	0.0322962
TCGA_41_2572_01A			0.0386854	0.219776	1.73413		0.15787	0.127302
TCGA_41_3915_01A			0.0742383	0.15238	0.899581		0.597948	0.268846
TCGA_41_4097_01A			0.106019	0.14418	1.79849		0.708847	0.412218
TCGA_41_5651_01A			0.0772995	0.0290228	0.276092		0.144555	0.0658579
TCGA_76_4925_01A			0.0609381	0.0639272	1.35484		0.0348872	0.0232861
TCGA_76_4926_01B			0.0893659	0.147223	1.039		0.0591216	0.243104
TCGA_76_4927_01A			0.178355	0.128662	0.859552		0.291567	0.255268
TCGA_76_4928_01B			0.144248	0.0647608	2.77533		0.14918	0.208126
TCGA_76_4929_01A			0.09506	0.0670165	0.832628		0.130727	0.144158
TCGA_76_4931_01A			0.10823	0.0328196	1.10775		0.227097	0.154881
TCGA_76_4932_01A			0.0541374	0.0367697	1.57567		0.0783141	0.0265053
TCGA_CS_4938_01B			0.033134	0.10682	0.672803		0	0.0225763
TCGA_CS_4941_01A			0.0662022	0.271154	2.08206		0.529265	0.139376
TCGA_CS_4942_01A			0.0656719	0.17319	0.912693		0.203295	0.323652
TCGA_CS_4943_01A			0.0250437	0.0222121	0.285162		0.172054	0.0731444
TCGA_CS_4944_01A			0.0266913	0.0469676	0.690024		0.0996431	0.0886615
TCGA_CS_5390_01A			0.00628458	0.114396	0.346508		0.1034	0.072949
TCGA_CS_5393_01A			0.0145897	0.0300028	0.566301		0.0124251	0.119358
TCGA_CS_5394_01A			0.038445	0.131875	0.191463		0	0.0109789
TCGA_CS_5395_01A			0.0136264	0.078688	0.391425		0.0571092	0.0115714
TCGA_CS_5396_01A			0.0466003	0.12213	0.42077		0.152828	0.0526153
TCGA_CS_5397_01A			0.0316102	0.0335872	1.367		0.0845061	0.192656
TCGA_CS_6186_01A			0.018836	0.0441166	0.85716		0.0631357	0.137984
TCGA_CS_6188_01A			0.0406743	0.0439978	0.745196		0.19661	0.216319
TCGA_CS_6290_01A			0.0341277	0.15094	0.949258		0.227881	0.0686726
TCGA_CS_6666_01A			0.0784617	0.0422437	0.440798		0.093004	0.0136206
TCGA_CS_6667_01A			0.0244233	0.0430023	0.519694		0.0104426	0.248952
TCGA_CS_6668_01A			0.109816	0.449442	0.306075		0.0338705	0.0113467
TCGA_CS_6669_01A			0.0767642	0.0168371	0.359341		0.0361408	0.0712011
TCGA_CS_6670_01A			0.0133234	0.164234	0.356537		0.0337736	0
TCGA_DB_5270_01A			0.0347512	0.172761	0.81689		0.0490437	0.168811
TCGA_DB_5273_01A			0	0.0770449	0.674871		0.0945559	0.010787
TCGA_DB_5274_01A			0.025836	0.274908	0.263593		0.0721148	0.761384
TCGA_DB_5275_01A			0.057813	0.176861	0.490222		1.0065	0.0779448
TCGA_DB_5277_01A			0.0877705	0.0405451	0.37857		0.0917991	0.0464997
TCGA_DB_5278_01A			0.0690693	0.277905	0.318428		0.0589848	0.0297104
TCGA_DB_5279_01A			0.043918	0.732811	0.552867		0.0649269	0.0281054
TCGA_DB_5280_01A			0.0303206	0.121443	0.539922		0.0612622	0.166789
TCGA_DB_5281_01A			0.0204632	0.114065	0.717517		0.125881	0.043072
TCGA_DB_A4X9_01A			0.125498	0.21544	0.533055		0.0833749	0.192043
TCGA_DB_A4XA_01A			0.158176	0.380706	0.539748		0.081347	0.0652593
TCGA_DB_A4XB_01A			0.0222662	0.0774143	0.501299		0.196097	0.056022
TCGA_DB_A4XC_01A			0.0594441	0.117006	0.413137		0.0997566	0.296837
TCGA_DB_A4XD_01A			0.0354459	0.046923	0.378014		0.0450946	0.0151459
TCGA_DB_A4XE_01A			0	0.116006	0.451065		0.0150538	0.0591308
TCGA_DB_A4XF_01A			0.0497202	0.0869713	1.2017		0.083627	0.042301
TCGA_DB_A4XG_01A			0.0351095	0.0535768	0.577188		0.023995	0.0474648
TCGA_DB_A4XH_01A			0	0.126777	0.27444		0.0575757	0.0990264
TCGA_DB_A64L_01A			0.0350697	0.139792	0.671443		0.323402	0.10176
TCGA_DB_A64O_01A			0.0179961	0.036962	0.730857		0.0896206	0.0893746
TCGA_DB_A64P_01A			0.0912134	0.111457	0.410002		0.0779823	0.127377
TCGA_DB_A64Q_01A			0.0163748	0.465681	0.383971		0.0414417	0.0276818
TCGA_DB_A64R_01A			0.0280647	0.0813635	0.24308		0.137895	0.0317134
TCGA_DB_A64S_01A			0.00896831	0.122214	0.408923		0.226274	0.397795
TCGA_DB_A64U_01A			0.0147078	0.184204	0.484783		0.0125258	0.0371516
TCGA_DB_A64V_01A			0.0866827	0.311291	0.777476		0.367193	0.20024
TCGA_DB_A64W_01A			0.0181351	0.00538002	0.35898		0.0154472	0.104524
TCGA_DB_A64X_01A			0.0257434	0.0892419	0.479462		0.0291751	0.01462
TCGA_DB_A75K_01A			0.060341	0.0240647	0.86303		0.368246	0.0344458
TCGA_DB_A75L_01A			0.0351762	0.0617616	0.496449		0.0120704	0.0707567
TCGA_DB_A75M_01A			0.0217147	0.193245	0.329751		0.0246139	0.0245449
TCGA_DB_A75O_01A			0.0270516	0.0475972	0.442743		0.0154094	0.0605057
TCGA_DB_A75P_01A			0.00727208	0.0507742	1.41129		0.228991	0.0366499
TCGA_DH_5140_01A			0.0121655	0.0356393	0.493571		0.0808631	0.109755
TCGA_DH_5141_01A			0.0943123	0.107444	0.315072		0.175496	0.030686
TCGA_DH_5142_01A			0.0279286	0.172505	0.478994		0.137251	0.310944
TCGA_DH_5143_01A			0.00655344	0.0792617	0.820175		0.0440379	0.0330611
TCGA_DH_5144_01A			0.0307268	0.116265	0.329315		0.031371	0.140512
TCGA_DH_A669_01A			0.0336064	0.259691	1.071		0.326585	0.415021
TCGA_DH_A66B_01A			0.0612969	0.0896292	0.756186		0.127422	0.209807
TCGA_DH_A66D_01A			0.0267097	0.172408	0.690406		0.152265	0.289239
TCGA_DH_A66F_01A			0.110488	0.381006	0.415351		0.0681633	0.0138536
TCGA_DH_A66G_01A			0.118054	0.190343	1.43976		0.76266	0.500656
TCGA_DH_A7UR_01A			0.0308598	0.0806194	0.300971		0.0132115	0.0772993
TCGA_DH_A7US_01A			0.0949376	0.388545	0.360787		0.0504959	0.0127546
TCGA_DH_A7UT_01A			0.0658764	0.0503045	0.464642		0.155227	0.0323197
TCGA_DH_A7UU_01A			0.0239609	0.0559877	0.491406		0.0405465	0.0667728
TCGA_DH_A7UV_01A			0.00679018	0.0820516	0.511565		0.174369	0.100386
TCGA_DU_5847_01A			0.0118185	0.313764	1.16528		0.491593	0.401724
TCGA_DU_5849_01A			0.0223639	0.0903079	0.554477		0.074749	0.110418
TCGA_DU_5852_01A			0.0573588	0.0893482	1.08472		0.253085	0.0752434
TCGA_DU_5853_01A			0.0547808	0.196279	0.779104		0.327966	0.336547
TCGA_DU_5854_01A			0.033663	0.0972418	1.02127		0.224974	0.0677483
TCGA_DU_5855_01A			0.0126789	0.0553436	0.778322		0.134422	0.419078
TCGA_DU_5870_01A			0.0255555	0.819972	0.331443		0.305366	0.0536866
TCGA_DU_5871_01A			0.0451469	0.0494532	0.755392		0.138129	0.167762
TCGA_DU_5872_01A			0.0626539	0.106043	1.02788		0.132439	0.104778
TCGA_DU_5874_01A			0.0502809	0.0942451	0.300124		0.00964394	0.0660087
TCGA_DU_6392_01A			0.0825302	0.117388	0.33462		0.351125	0.255309
TCGA_DU_6393_01A			0.00982102	0.0598627	0.212307		0.0413329	0.0330677
TCGA_DU_6394_01A			0.0209071	0.0368452	1.2821		0.0784728	0
TCGA_DU_6395_01A			0.0180741	0.171973	0.811073		1.04161	0.0505502
TCGA_DU_6396_01A			0.0232818	0.16366	0.663759		0.352634	0.561969
TCGA_DU_6397_01A			0.0499104	0.231609	0.304608		0.0839431	0.103903
TCGA_DU_6399_01A			0.0187902	0.0655221	0.49521		0.11345	0.0831536
TCGA_DU_6400_01A			0.0895311	0.0824717	0.565363		0.195715	0.125056
TCGA_DU_6401_01A			0.0132252	0.053917	0.425245		1.00789	0.491974
TCGA_DU_6402_01A			0.0575753	0.188394	3.02742		0.616908	0.142284
TCGA_DU_6403_01A			0.0333684	0.088929	0.623902		0.475374	0.0671623
TCGA_DU_6404_01A			0.0674706	0.542862	0.364109		0.202184	0.25552
TCGA_DU_6405_01A			0.036032	0.0319717	1.59072		0.119139	0.0306337
TCGA_DU_6406_01A			0.0352311	0.034692	2.55289		0.250157	0.19767
TCGA_DU_6407_01A			0.0347605	0.0490356	0.437827		0.0471262	0
TCGA_DU_6408_01A			0.0703103	0.0786818	0.79846		0.0949132	0.150806
TCGA_DU_6410_01A			0.0561608	0.0260742	0.16815		0.0214989	0.0425632
TCGA_DU_6542_01A			0.0763228	0.0678278	1.07308		0.090481	0.186886
TCGA_DU_7006_01A			0.0612886	0.162021	2.93186		0.365952	0.138074
TCGA_DU_7007_01A			0.0475251	0.177679	0.718367		0.210078	0.173623
TCGA_DU_7008_01A			0.0347685	0.149383	0.374117		0.0586844	0.0169641
TCGA_DU_7009_01A			0.0166156	0.0548825	0.409299		0.0466429	0.0373296
TCGA_DU_7010_01A			0.0612006	0.0624172	0.390152		0.0475722	0.155308
TCGA_DU_7011_01A			0.00623403	0.215562	0.842136		0.0624288	0.355334
TCGA_DU_7012_01A			0.115669	1.21814	2.05353		0.505006	1.2815
TCGA_DU_7013_01A			0.0322208	0.113638	1.84679		0.368536	0.192031
TCGA_DU_7014_01A			0.0307029	0.0302324	0.458011		0.0433553	0.0432345
TCGA_DU_7015_01A			0.0412248	0.104219	0.912454		0.0946905	0.069284
TCGA_DU_7018_01A			0.0138893	0.148705	0.239708		0.0695568	0
TCGA_DU_7019_01A			0.0528108	0.108768	0.72834		0.190317	0.12618
TCGA_DU_7290_01A			0.0566125	0.249901	1.31486		0.56248	0.913025
TCGA_DU_7292_01A			0.023144	0.0507767	0.67665		0.0773079	0.0676803
TCGA_DU_7294_01A			0.0187122	0.194023	0.247024		0.0421195	0.0316156
TCGA_DU_7298_01A			0.0407054	0.0138688	0.701858		0.0590053	0.0684194
TCGA_DU_7299_01A			0.0051495	0.0800161	0.564786		0.0346995	0.0260294
TCGA_DU_7300_01A			0.0602034	0.1084	0.705535		0.177021	0.0811445
TCGA_DU_7301_01A			0.0752598	0.116836	0.820546		0.278182	0.203482
TCGA_DU_7302_01A			0.0266693	0.0469292	0.618407		0.011408	0.0338619
TCGA_DU_7304_01A			0.0482931	0.0707608	0.884397		0.0310089	0.194633
TCGA_DU_7306_01A			0.0393687	0.043132	1.18729		0.0570795	0.120609
TCGA_DU_7309_01A			0.0275123	0.048402	0.690469		0.0737238	0.028011
TCGA_DU_8158_01A			0.046819	0.24501	1.28953		0.568325	0.677165
TCGA_DU_8161_01A			0.0328396	0.601042	1.29391		0.818956	0.874682
TCGA_DU_8162_01A			0.052907	0.0521022	1.12044		0.0793072	0.126404
TCGA_DU_8163_01A			0	0.178328	0.919768		0.183189	0.443628
TCGA_DU_8164_01A			0.0107604	0.0593714	0.464987		0	0.188733
TCGA_DU_8165_01A			0.0808819	0.359208	0.758665		0.361339	0.602828
TCGA_DU_8166_01A			0.0245916	0.116073	1.20554		0.767437	0.111349
TCGA_DU_8167_01A			0.0449081	0.05723	0.793974		0.383981	0.0381975
TCGA_DU_8168_01A			0.135375	0.0249349	0.60938		0.031854	0.108246
TCGA_DU_A5TP_01A			0.00844168	0.160743	2.56408		0.453711	0.136976
TCGA_DU_A5TR_01A			0.0430482	0.12361	0.609053		0.444511	0.637072
TCGA_DU_A5TS_01A			0.0101193	0.0355499	0.353238		0	0.0836976
TCGA_DU_A5TT_01A			0.0233947	0.0943699	0.774972		0.103261	0.670756
TCGA_DU_A5TU_01A			0.0326333	0.0526429	0.590665		0.244828	0.196104
TCGA_DU_A5TW_01A			0.00883086	0.0764263	0.635888		0.0590781	0.0297578
TCGA_DU_A5TY_01A			0.227902	0.16518	1.25938		0.772931	0.420988
TCGA_DU_A6S2_01A			0.0154403	0.0889008	0.629097		1.06325	0.013113
TCGA_DU_A6S3_01A			0.06522	0.0436687	0.204		0	0.0418482
TCGA_DU_A6S6_01A			0.0258653	0.0896553	0.325972		0.014731	0.0436273
TCGA_DU_A6S7_01A			0.0461938	0.0410046	1.02196		0.0263883	0.26601
TCGA_DU_A6S8_01A			0.0332021	0.0391444	0.198911		0.0422489	0.122873
TCGA_DU_A76K_01A			0.0660396	0.0490525	0.577527		0.101752	0.119181
TCGA_DU_A76L_01A			0.120613	0.0388139	2.44441		0.335594	0.0971274
TCGA_DU_A76O_01A			0.0315038	0.0417228	0.145806		0.0268529	0.303549
TCGA_DU_A76R_01A			0.0384853	2.18031	1.00627		0.0263118	0.126664
TCGA_DU_A7T6_01A			0.0894711	0.238879	0.220101		0.106839	0.140383
TCGA_DU_A7T8_01A			0.0330799	0.113975	0.815384		0.259882	0.324156
TCGA_DU_A7TA_01A			0.0383424	0.0976143	0.31653		0.242889	0.459247
TCGA_DU_A7TB_01A			0.0119774	0.0176531	0.219448		0.010199	0.0501491
TCGA_DU_A7TC_01A			0.0280355	0.0330637	0.467178		0.0238924	0.211872
TCGA_DU_A7TD_01A			0.0662947	0.124695	1.60834		1.0218	0.286257
TCGA_DU_A7TG_01A			0.0289378	0.0784067	0.728206		0.0648523	0.185921
TCGA_DU_A7TI_01A			0.0618104	0.112108	1.46907		1.00418	0.375371
TCGA_DU_A7TJ_01A			0.0506835	0.066981	0.914329		0.165701	0.13568
TCGA_E1_5302_01A			0.0198586	0.271917	0.563142		0.0446781	0.17051
TCGA_E1_5303_01A			0.0215138	0.0420595	0.48002		0.162635	0.117687
TCGA_E1_5304_01A			0.01431	0.0252628	0.0616431		0.0599294	0.0361542
TCGA_E1_5305_01A			0.00825987	0.0622487	0.323595		0.159975	0.0819778
TCGA_E1_5307_01A			0.0070351	0.0165678	0.610333		0.0472299	0.0927078
TCGA_E1_5311_01A			0.0549494	0.0327114	0.377652		0.0833401	0.0741093
TCGA_E1_5318_01A			0.0269422	0.0317765	0.314435		0.0115254	0.0342076
TCGA_E1_5319_01A			0.0363824	0.198926	0.373245		0.108679	0.0370397
TCGA_E1_5322_01A			0.0336409	0.036397	0.484899		0.138007	0.0750347
TCGA_E1_A7YD_01A			0.0504014	1.07216	0.490374		0.252921	0.288352
TCGA_E1_A7YE_01A			0.012115	0.140277	0.629059		1.12703	0.314177
TCGA_E1_A7YH_01A			0.0546272	0.0485064	0.456067		0.023497	0.167105
TCGA_E1_A7YI_01A			0.041708	0.016569	0.174344		0.201341	0.271928
TCGA_E1_A7YJ_01A			0.0672961	0.113776	1.14592		1.01933	0.372615
TCGA_E1_A7YK_01A			0.0139912	0.123303	0.508424		0.413292	0.310127
TCGA_E1_A7YL_01A			0.0471386	0.285246	1.01897		1.2068	1.07812
TCGA_E1_A7YM_01A			0.0173838	0.0705622	0.444661		0.194624	0.141262
TCGA_E1_A7YN_01A			0.205773	1.05577	1.45709		1.81029	0.988537
TCGA_E1_A7YO_01A			0.0523957	0.0443394	0.598054		0.0129157	0.432663
TCGA_E1_A7YQ_01A			0.0645155	0.0841103	1.52516		0.603046	0.482036
TCGA_E1_A7YS_01A			0.00698707	0.0367635	0.361646		0.168568	0.146802
TCGA_E1_A7YU_01A			0.0408829	0.0146228	0.386405		0	0.209269
TCGA_E1_A7YV_01A			0.0324676	0.0801652	0.573754		0.094628	0.289372
TCGA_E1_A7YW_01A			0.0542662	0.0413994	0.522496		0.0911766	0.026569
TCGA_E1_A7YY_01A			0.00652859	0.053123	0.875162		0.054636	0.0757146
TCGA_E1_A7Z2_01A			0.00700099	0.0205805	0.423145		0.189981	0.210217
TCGA_E1_A7Z3_01A			0.0259579	0.151626	0.809555		0.0294179	0.269535
TCGA_E1_A7Z4_01A			0.04996	0.0711435	0.495716		0.0956396	0.024442
TCGA_E1_A7Z6_01A			0.0387229	0.036625	1.0176		0.0264749	0.0523269
TCGA_EZ_7264_01A			0.0429568	0.117432	0.265246		0.063516	0.0365341
TCGA_F6_A8O3_01A			0.0155032	0.0805725	0.2152		0.0349446	0.0175286
TCGA_F6_A8O4_01A			0.0183437	0.0915428	0.385528		0.0207961	0.110536
TCGA_FG_5962_01B			0.0415712	0.712769	0.770584		0.0503834	0.0203077
TCGA_FG_5963_01A			0.191586	0.23004	1.0019		0.698305	0.567604
TCGA_FG_5964_01A			0.0938784	0.106185	0.565759		0.416298	0.347221
TCGA_FG_5965_01B			0.0330034	0.0830184	0.286361		0.177955	0.24278
TCGA_FG_6688_01A			0.0688022	0.0987187	1.0247		0.221901	0.183522
TCGA_FG_6689_01A			0.0339725	0.0693758	0.740967		0.0479501	0.121172
TCGA_FG_6690_01A			0.0218326	0.0635533	0.540106		0.119699	0.0368606
TCGA_FG_6691_01A			0.0651474	0.0915118	0.758575		0.14039	0.0224446
TCGA_FG_6692_01A			0.0835792	0.16128	0.595691		0.35928	0.317111
TCGA_FG_7634_01A			0.0240446	0.136552	0.505393		0.165514	0.13728
TCGA_FG_7636_01A			0.0300453	0.0528233	0.215712		0.0382433	0.0874659
TCGA_FG_7637_01A			0.0386097	0.301377	0.156813		0.0756803	0.253148
TCGA_FG_7638_01B			0.0219578	0.367258	0.388406		0.0124983	0.220141
TCGA_FG_7641_01B			0	0.262795	0.406415		0.0135514	0.0920379
TCGA_FG_7643_01A			0.0367645	0.109393	1.5052		0.0518703	0.101662
TCGA_FG_8181_01A			0.0261461	0.0422358	0.554365		0.0976574	0.118168
TCGA_FG_8182_01A			0.0132553	0.0388038	0.7302		0.0555763	0.055422
TCGA_FG_8185_01A			0.0378044	0.0256299	0.262219		0.0276728	0.141427
TCGA_FG_8186_01A			0.0454492	0.108788	0.932825		0.382371	0.158846
TCGA_FG_8187_01A			0.0493707	0.973498	0.744305		0.0714708	0.204054
TCGA_FG_8188_01A			0.0276789	0.0698176	0.742421		0.0771718	0
TCGA_FG_8189_01B			0.0704966	0.042058	0.664313		0.053641	0.053492
TCGA_FG_8191_01A			0.0559096	0.0976434	1.11703		1.02234	0.13339
TCGA_FG_A4MT_01A			0.0383513	0	0.42029		0.126579	0
TCGA_FG_A4MU_01B			0.076007	0.0937034	1.27019		0.5644	0.287291
TCGA_FG_A4MW_01A			0.0493227	0.0509577	0.504715		0.0829661	0.041962
TCGA_FG_A4MX_01A			0.300547	0.0954616	0.210081		0.322913	0.0506547
TCGA_FG_A4MY_01A			0.104167	0.0211141	0.45587		0.0986845	0.0202273
TCGA_FG_A60J_01A			0.191521	0.182408	0.64112		0.409169	0.260528
TCGA_FG_A60K_01A			0.0232598	0.194103	0.296035		0.0263635	0.126904
TCGA_FG_A60L_01A			0.0601129	0.0658144	0.693799		0.331849	0.0583344
TCGA_FG_A6IZ_01A			0.0314526	0.164054	0.207187		0.177975	0.104086
TCGA_FG_A6J1_01A			0.0349276	0.17668	0.330625		0.285659	0.403073
TCGA_FG_A6J3_01A			0.0630554	0.119969	0.65605		0.723997	0.345731
TCGA_FG_A70Y_01A			0.0359368	0.0423614	0.359257		0.0724676	0.141087
TCGA_FG_A70Z_01A			0.0779602	0.145306	0.745966		0.284611	0.585125
TCGA_FG_A710_01A			0.0329282	0.159993	0.942647		1.38895	0.170415
TCGA_FG_A711_01A			0.0151259	0.0134105	0.336955		0	0.0996994
TCGA_FG_A713_01A			0.0282648	0.109545	0.39643		0.035983	0.127422
TCGA_FG_A87N_01A			0.0125342	0.0111115	0.293319		0.161966	0.103056
TCGA_FG_A87Q_01A			0.0182934	0.169123	2.10897		0.28355	0.0461219
TCGA_FN_7833_01A			0.0669346	0.0633414	1.8209		0.530608	0.403142
TCGA_HT_7467_01A			0.0201193	0.0499875	0.433544		0.025633	0.131373
TCGA_HT_7468_01A			0.0471773	0.144755	0.470685		0.0793971	0.0499934
TCGA_HT_7469_01A			0.0273392	0.13974	0.500501		0.145118	0.0347104
TCGA_HT_7470_01A			0.0114109	0.0917604	0.481747		0.00971632	0.0940799
TCGA_HT_7471_01A			0.115989	0.228278	0.801588		0.0538013	0.167536
TCGA_HT_7472_01A			0.0537301	0.146774	0.810081		0.175255	0.363136
TCGA_HT_7473_01A			0.109464	0.216118	1.19371		0.181627	0.37745
TCGA_HT_7474_01A			0.00587444	0.0579327	0.514838		0.029747	0.0777868
TCGA_HT_7475_01A			0.0591285	0.0282444	0.354432		0.0405164	0.0989628
TCGA_HT_7476_01A			0.0995559	0.0635247	0.519891		0.0573214	0.175474
TCGA_HT_7477_01B			0.0153706	0.0493507	0.474384		0.16156	0.358134
TCGA_HT_7478_01A			0.04069	0.161286	0.84939		0.503158	0.28917
TCGA_HT_7479_01A			0.0125215	0.1747	0.906262		0.0525418	0.170887
TCGA_HT_7480_01A			0.0279144	0.14558	0.457369		0.0378765	0.285512
TCGA_HT_7481_01A			0.0345896	0.395439	0.247351		0.0236383	0.114187
TCGA_HT_7482_01A			0.0457943	0.0764657	0.982987		0.0224505	0.180059
TCGA_HT_7483_01A			0.026709	0.161767	0.694046		0.0672316	0.192457
TCGA_HT_7485_01A			0.0243316	0.510441	1.09232		0.0309873	0.0809746
TCGA_HT_7601_01A			0.025969	0.244983	0.850699		0.327732	0.379129
TCGA_HT_7602_01A			0.0194211	0.197577	0.552764		0.0329	0.0754225
TCGA_HT_7603_01A			0.0298906	0.0212517	0.823831		0	0.0700344
TCGA_HT_7604_01A			0.0259209	0.0305738	0.45331		0.0220879	0.0544467
TCGA_HT_7605_01A			0.0745407	0.563835	0.791354		0.124658	0.0342133
TCGA_HT_7606_01A			0.00640375	0.0262969	0.289351		0.0324033	0.0429247
TCGA_HT_7607_01A			0.0525887	0.156424	0.766286		0.0201161	0.215387
TCGA_HT_7608_01A			0.0175883	0.594172	0.482844		0.0781597	0.0967897
TCGA_HT_7609_01A			0.0131673	0.0760936	0.639798		0.0660061	0.0765079
TCGA_HT_7610_01A			0.00959863	0.0475628	0.598851		0.0483542	0.162156
TCGA_HT_7611_01A			0.0516988	0.160065	1.14221		0.0489309	0.10525
TCGA_HT_7616_01A			0.282423	0.708885	1.24769		0.606315	0.880116
TCGA_HT_7620_01A			0.035247	1.05482	0.546278		0.0300493	0.0593205
TCGA_HT_7676_01A			0.0217817	0.0757611	0.7172		0.0846269	0.175162
TCGA_HT_7677_01A			0.0830529	0.321574	0.461679		0.138624	0.0381812
TCGA_HT_7680_01A			0.00604814	0.234125	0.893225		0.12823	0.137266
TCGA_HT_7681_01A			0.0497675	0.320534	0.485045		0.213251	0.308326
TCGA_HT_7684_01A			0.0330372	0.0293109	0.475651		0.259571	0.0141099
TCGA_HT_7686_01A			0.116423	0.0508219	0.875186		0.11032	0.099387
TCGA_HT_7687_01A			0.0869014	0.229084	0.622559		0.22737	0.175924
TCGA_HT_7688_01A			0.0211559	0.0525352	0.702663		0.026951	0.0532593
TCGA_HT_7689_01A			0.0252047	0.0838756	0.79986		0.0214768	0.153373
TCGA_HT_7690_01A			0.0286173	0.11797	0.596809		0.316729	0.166592
TCGA_HT_7691_01A			0.0175909	0.21341	1.05274		0.73221	0.169825
TCGA_HT_7692_01A			0.0376896	0.11555	0.268769		0.0426904	0
TCGA_HT_7693_01A			0.0371652	0.0779179	0.833233		0.134499	0.0378366
TCGA_HT_7694_01A			0.012067	0.103562	0.752029		0.0306091	0.0505194
TCGA_HT_7695_01A			0.014289	0.165446	0.471439		0.0401696	0.0400575
TCGA_HT_7854_01A			0.0361976	0.073861	1.17461		0.443991	0.0609067
TCGA_HT_7855_01A			0.0200596	0.0546355	0.302172		0	0.0560348
TCGA_HT_7856_01A			0.0330096	0.0325041	0.709429		0.0648227	0.169137
TCGA_HT_7857_01A			0.087499	0.352772	3.03726		0.698942	0.621216
TCGA_HT_7858_01A			0.107841	0.12657	0.654044		0.11445	0.199362
TCGA_HT_7860_01A			0.0336601	0.174132	2.31793		0.184725	0.365639
TCGA_HT_7873_01B			0.0367517	0.0714936	0.700637		0.0313345	0.259488
TCGA_HT_7874_01A			0.0416462	0.286837	0.628553		0.0102371	0.060193
TCGA_HT_7875_01A			0.0571287	0.734067	0.363524		0.00988437	0.0581535
TCGA_HT_7877_01A			0.0112917	0.143307	0.393013		0.0191659	0.189064
TCGA_HT_7879_01A			0.0614201	0.0758087	0.493231		0.01064	0.0522865
TCGA_HT_7880_01A			0.0313903	0.17624	0.532388		0.026756	0.239321
TCGA_HT_7881_01A			0.0300237	0.116989	0.460199		0.0606688	0.0406143
TCGA_HT_7882_01A			0.292341	0.532125	2.13854		2.12145	0.314217
TCGA_HT_7884_01B			0.0394028	0.0311236	0.299108		0.0446274	0.160248
TCGA_HT_7902_01A			0.0306359	0.0567872	0.537194		0.0432611	0.180859
TCGA_HT_8010_01A			0.00665197	0.914177	0.613766		0.0446914	0.129772
TCGA_HT_8011_01A			0.0686184	0.150386	0.5475		0.320451	0.379207
TCGA_HT_8012_01A			0.0404709	0.166636	0.461866		0.0682175	0.203825
TCGA_HT_8013_01A			0.029008	0.0610032	0.46538		0.114984	0.404924
TCGA_HT_8015_01B			0.0617656	0.103379	0.836241		0.128374	0.152323
TCGA_HT_8018_01A			0.0645247	0.19834	0.900561		0.474304	0.397884
TCGA_HT_8019_01A			0.0193818	0.0379181	0.593954		0.0328337	0.126732
TCGA_HT_8104_01A			0.0383806	0.113572	1.44024		0.135309	0.126329
TCGA_HT_8105_01A			0.128592	0.0809192	0.755496		0.135172	0.258087
TCGA_HT_8107_01A			0.0226599	0.0333394	1.02112		0.0383568	0.0937876
TCGA_HT_8108_01A			0.0344254	0.0604552	0.600346		0.0235256	0.19855
TCGA_HT_8109_01A			0.0506901	0.511081	0.732616		0.0109344	0.0952866
TCGA_HT_8110_01A			0.0648678	0.579589	1.37129		0.680505	0.374728
TCGA_HT_8111_01A			0.0179268	0.226354	0.456637		0.145877	0.154681
TCGA_HT_8113_01A			0.0295991	0.0562983	0.627281		0.0500203	0.109901
TCGA_HT_8114_01A			0.0314118	0.112721	1.08938		0.201452	0.247063
TCGA_HT_8558_01A			0.0484592	0.0323841	0.564333		0.0311161	0.031029
TCGA_HT_8563_01A			0.0927267	0.53212	2.74997		0.955448	0.745011
TCGA_HT_8564_01A			0.0471322	0.0863122	1.157		0.429967	0.215409
TCGA_HT_A4DS_01A			0.0249516	0.0294323	0.867979		0.324675	0.357582
TCGA_HT_A4DV_01A			0.0295894	0.0605196	0.427425		0.145095	0.0498649
TCGA_HT_A5R5_01A			0.0855454	0.138867	1.53842		1.39065	0.072914
TCGA_HT_A5R7_01A			0.0352794	0.0770196	0.567957		0.0884125	0.0299926
TCGA_HT_A5R9_01A			0.049044	0.0718524	0.203428		0.108987	0.18515
TCGA_HT_A5RA_01A			0.0679994	0.101456	0.761382		0.263984	0.196123
TCGA_HT_A5RB_01A			0.034401	0.0604128	0.561255		0.0580692	0.167186
TCGA_HT_A5RC_01A			0.0495375	0.0866558	2.59655		0.174816	0.0559244
TCGA_HT_A614_01A			0.0273461	0.0689902	0.452828		0.0309892	0.25684
TCGA_HT_A615_01A			0.0403073	0.420159	1.33268		0.23094	0.387084
TCGA_HT_A616_01A			0.0340809	0.0744392	0.49927		0.0290534	0.0145587
TCGA_HT_A617_01A			0.147253	0.247202	1.55061		0.573098	0.348871
TCGA_HT_A618_01A			0.0575749	0.118885	1.11204		0.109956	0.235955
TCGA_HT_A619_01A			0.0436737	0.0413114	0.0975981		0.0445851	1.0528
TCGA_HT_A61A_01A			0.0662313	0.0731784	0.312354		0.0840194	0.123926
TCGA_HT_A61B_01A			0.0994832	0.167354	0.492031		0.253846	0.240913
TCGA_HT_A61C_01A			0.0913693	0.0768505	1.587		0.425572	0.278197
TCGA_HT_A74H_01A			0.0154202	0.232121	0.726061		0.208466	0.274687
TCGA_HT_A74J_01A			0.0660198	0.0776796	0.58178		0.0378249	0
TCGA_HT_A74K_01A			0.0187777	0.107537	0.164118		0.0934143	0.194746
TCGA_HT_A74L_01A			0.0247492	0.11339	0.599566		0.122139	0.0520087
TCGA_HT_A74O_01A			0.100372	0.122201	0.58027		0.380565	0.190416
TCGA_HW_7486_01A			0.0183561	0.292069	0.545788		0.0311037	0.148816
TCGA_HW_7487_01A			0.0231737	0.0999519	0.683733		0.0295159	0.0865571
TCGA_HW_7489_01A			0.0249593	0.0294414	0.657173		0.0212675	0.132585
TCGA_HW_7490_01A			0.0287638	0.16598	0.891747		0.174441	0.195665
TCGA_HW_7491_01A			0.0110961	0.0453389	0.143807		0.0281607	0.0280818
TCGA_HW_7493_01A			0.0418432	0.283676	1.04939		0.0932651	0.222164
TCGA_HW_7495_01A			0.0145015	0.425602	0.492638		0.036737	0.141266
TCGA_HW_8319_01A			0.0406804	0.139288	0.846368		0.0199255	0.0967188
TCGA_HW_8320_01A			0.0193176	0.0563251	0.622146		0.195731	0.0539868
TCGA_HW_8321_01A			0.0291256	0.0545694	0.697406		1.26022	0.105872
TCGA_HW_8322_01A			0.0662833	0.602573	0.286433		0.0658184	0.110756
TCGA_HW_A5KJ_01A			0.00776019	0.0717286	0.283682		0.114522	0.410915
TCGA_HW_A5KK_01A			0.0485357	0.0809924	1.32345		0.631387	0.147751
TCGA_HW_A5KL_01A			0.0364249	0.076387	0.393447		0.0614562	0.0850895
TCGA_HW_A5KM_01A			0.0305331	0.0826521	1.77128		0.292187	0.767087
TCGA_IK_7675_01A			0.0546401	0.071309	0.387393		0.02091	0.0104633
TCGA_IK_8125_01A			0.0538099	0.230021	0.561662		0.00930126	0.175037
TCGA_KT_A74X_01A			0.102495	0.154559	0.266799		0.10459	0.0356125
TCGA_KT_A7W1_01A			0.0194084	0.0931141	1.30043		0.524039	0.136987
TCGA_P5_A5ET_01A			0.0221543	0.0644761	0.304427		0.0251118	0.0858065
TCGA_P5_A5EU_01A			0.0371016	0.221805	1.72241		0.122573	0.0866434
TCGA_P5_A5EV_01A			0.007499	0.159604	0.482443		0.0253685	0.0624305
TCGA_P5_A5EW_01A			0.0301297	0.0998755	1.2797		0.216156	0.0631871
TCGA_P5_A5EX_01A			0.0403639	0.365442	3.7744		0.440795	0.429439
TCGA_P5_A5EY_01A			0.0469203	0.0552712	0.689608		0.189866	0.116572
TCGA_P5_A5EZ_01A			0.0153549	0.231207	0.577259		0.409042	0.101165
TCGA_P5_A5F0_01A			0.0338469	0.0691223	0.414307		0.0144989	0.0982897
TCGA_P5_A5F1_01A			0.0512305	0.0895785	0.581125		0.0861369	0.0859002
TCGA_P5_A5F2_01A			0.0171504	0.0549909	0.802117		0.0146078	0.0145667
TCGA_P5_A5F4_01A			0.0174594	0.0609505	0.694663		0.0295906	0.207866
TCGA_P5_A5F6_01A			0.0673853	0.0288169	0.178392		0.0972819	0.0493231
TCGA_P5_A72U_01A			0.0824834	0.159512	1.4358		0.428625	0.172608
TCGA_P5_A72W_01A			0.0333291	0.0489524	0.357783		0.0970845	0.0561179
TCGA_P5_A72X_01A			0.0228857	0.195129	0.611176		0.101073	0.0762501
TCGA_P5_A72Z_01A			0.0121863	0.0250823	0.128121		0.0511542	0.0103477
TCGA_P5_A730_01A			0.0419798	0.0298829	0.406904		0	0.0842441
TCGA_P5_A731_01A			0.0369542	0.139015	1.47355		0.1221	0.0251899
TCGA_P5_A733_01A			0.0635579	0.102865	0.821342		0.0122361	0.0362995
TCGA_P5_A735_01A			0.020769	0.0184176	0.397801		0.0176931	0.345623
TCGA_P5_A736_01A			0.0489658	0.354683	1.15681		0.147597	0.0953935
TCGA_P5_A737_01A			0.0238847	0.377529	0.418225		0.0404183	0.0795155
TCGA_P5_A77W_01A			0.0329736	0.0541371	0.226617		0.0113089	0.160545
TCGA_P5_A77X_01A			0.0281761	0.18509	0.517872		0.0240124	0.425551
TCGA_P5_A780_01A			0.0198575	0.0540914	0.359787		0.0665049	0.609108
TCGA_P5_A781_01A			0.0481293	0.526924	0.55694		0.023605	0.20948
TCGA_QH_A65R_01A			0.0143576	0.0502554	0.336624		0.413531	0.0716574
TCGA_QH_A65S_01A			0.0486959	0.15518	0.525053		0.0167611	0.159017
TCGA_QH_A65V_01A			0.0329953	0.32517	0.308104		0	0.0555601
TCGA_QH_A65X_01A			0.0441826	0.0262623	0.0913561		0.23874	0.301274
TCGA_QH_A65Z_01A			0.00824305	0.29885	0.586753		0.108383	0.0684973
TCGA_QH_A6CS_01A			0.0570179	0.094963	1.15426		0	0.121634
TCGA_QH_A6CU_01A			0	1.35044	0.380048		0.129777	0.115605
TCGA_QH_A6CV_01A			0.0522841	0.0222919	1.27359		0.270688	0.248418
TCGA_QH_A6CW_01A			0.0166959	0.105187	0.440229		0.561168	0.0830632
TCGA_QH_A6CX_01A			0.049516	0.019703	0.785585		0.110015	0.0282208
TCGA_QH_A6CY_01A			0.0278655	0.201339	0.517333		0.0119225	0.046979
TCGA_QH_A6CZ_01A			0.0150183	0.0308792	0.436009		0.0504947	0.0503543
TCGA_QH_A6X3_01A			0.131444	0.149993	0.536278		0.136474	0.124249
TCGA_QH_A6X4_01A			0.01393	0.0527678	0.173085		0.0118628	0.0352012
TCGA_QH_A6X5_01A			0.0395026	0.515631	0.341923		0.0270103	0.0921498
TCGA_QH_A6X8_01A			0.0350375	0.0655299	0.485927		0.127038	0.070481
TCGA_QH_A6X9_01A			0.0216106	0.0505505	0.570148		0.0955834	0
TCGA_QH_A6XA_01A			0.0231564	0.173048	0.594717		0.0262464	0.126359
TCGA_QH_A6XC_01A			0.0221825	0.0433574	0.75883		0.109848	0.0374482
TCGA_QH_A86X_01A			0.0495069	0.181478	0.444464		0.11528	0.320601
TCGA_QH_A870_01A			0.0162007	0.234838	0.820924		0.106858	0.0137594
TCGA_R8_A6MK_01A			0.117574	0.346986	0.528364		0.0643807	0
TCGA_R8_A6ML_01A			0.115357	0.138915	0.346398		0.0556889	0.0771629
TCGA_R8_A6MO_01A			0.0448611	0.06255	0.195637		0.181915	0.20678
TCGA_R8_A73M_01A			0.0388348	0.073655	0.215743		0.016652	0.0330214
TCGA_RY_A83X_01A			0.0694025	0.145168	0.272586		0.0957583	0.0538317
TCGA_RY_A83Y_01A			0.0674113	0.154487	0.377689		0.585074	0.0493423
TCGA_RY_A83Z_01A			0.00945653	0.0222452	0.119553		0	0.195466
TCGA_RY_A840_01A			0.0319987	0.141005	0.252805		0	0.0136636
TCGA_RY_A843_01A			0.0128097	0.0848599	0.379327		0.0324801	0.115365
TCGA_RY_A845_01A			0.0069623	0.0995506	0.564407		0.0467479	0.113836
TCGA_RY_A847_01A			0.0263579	1.02994	0.472562		0.0298707	0.39278
TCGA_S9_A6TS_01A			0.0229467	0.0315336	0.540059		0.125595	0.218174
TCGA_S9_A6TU_01A			0.0314389	0.0642599	0.627707		0.104327	0.165453
TCGA_S9_A6TV_01A			0.04462	0.149273	2.61692		0.12903	0.137448
TCGA_S9_A6TW_01A			0.0231295	0.0976224	0.243686		0.0262159	0.253384
TCGA_S9_A6TX_01A			0.0210938	0.202642	0.326192		0.0705754	0.0703804
TCGA_S9_A6TY_01A			0.0348867	0.037066	0.425463		0.0472966	0.0928366
TCGA_S9_A6TZ_01A			0.0180442	0.0603914	0.673791		0.188067	0.160251
TCGA_S9_A6U0_01A			0.0475006	0.2886	0.945929		0.827656	0.63852
TCGA_S9_A6U1_01A			0.0440644	0.0561592	0.728105		0.0498965	0.0374782
TCGA_S9_A6U2_01A			0.00801458	1.04697	0.418633		0.0798224	0.155042
TCGA_S9_A6U5_01A			0.122964	0.589872	0.587057		0.285373	0.149329
TCGA_S9_A6U6_01A			0.0298057	0.0176808	0.656192		0.599472	0.134124
TCGA_S9_A6U8_01A			0.0190868	0.164306	0.879583		0.0216378	0.202493
TCGA_S9_A6U9_01A			0.0154328	0.147955	0.65065		1.06288	0.0643737
TCGA_S9_A6UA_01A			0.088266	0.156356	1.49347		0.839974	0.5373
TCGA_S9_A6UB_01A			0.033831	0.193659	0.22829		0	0.0287592
TCGA_S9_A6WD_01A			0.0431945	0.208636	0.689077		0.119308	0.0367367
TCGA_S9_A6WE_01A			0.0236663	0.0777399	0.306388		0.153935	0
TCGA_S9_A6WG_01A			0.180943	0.249449	0.838925		0.531036	0.479651
TCGA_S9_A6WH_01A			0.0295345	0.0405521	0.393958		0.276449	0.0167825
TCGA_S9_A6WI_01A			0.0352014	0.0277965	0.686471		0.0786806	0.0495377
TCGA_S9_A6WL_01A			0.0568632	0.196452	0.699314		0.0279316	0.196865
TCGA_S9_A6WM_01A			0.00985008	0.112283	1.64623		0.113195	0.188434
TCGA_S9_A6WN_01A			0.050937	0.667515	3.16549		0.432441	2.01156
TCGA_S9_A6WO_01A			0.0327478	0.0575341	0.73864		0.121571	0.0139855
TCGA_S9_A6WP_01A			0.0772727	0.169399	0.563542		0.257127	0.0442221
TCGA_S9_A6WQ_01A			0.0858992	0.0680779	0.520386		0.0970851	0.131515
TCGA_S9_A7IQ_01A			0.0182141	0.11777	0.567744		0.0206493	0.0708193
TCGA_S9_A7IS_01A			0.0250353	0.0258724	0.439842		0.209654	0.0422357
TCGA_S9_A7IX_01A			0.0304409	0.0983384	1.6815		0.130092	0.204143
TCGA_S9_A7IY_01A			0.0389294	0.267323	0.610722		0.140665	0.188095
TCGA_S9_A7IZ_01A			0.0597053	0.0873239	0.662538		0.100189	0.343594
TCGA_S9_A7J0_01A			0.0334585	0.0664304	0.373974		0.0893533	0.110551
TCGA_S9_A7J1_01A			0.0935888	0.43265	0.54095		0.0669899	0.14309
TCGA_S9_A7J2_01A			0.0288798	0.0796116	0.37477		0.024613	0
TCGA_S9_A7J3_01A			0.0404781	0.429398	0.509618		0.388175	0.0513292
TCGA_S9_A7QW_01A			0.0244866	0.0478247	0.188946		0.120886	0.0413153
TCGA_S9_A7QX_01A			0.0160267	0.0696886	0.445735		0.0538414	0.0798066
TCGA_S9_A7QY_01A			0.0296208	0.354754	0.235289		0.0377044	0.0742431
TCGA_S9_A7QZ_01A			0.0286241	0.10694	0.361998		0.0243948	0.18401
TCGA_S9_A7R1_01A			0.0447271	0.133197	0.54925		0.267417	0.118366
TCGA_S9_A7R2_01A			0.0516965	0.38041	1.03127		0.2714	0.676755
TCGA_S9_A7R3_01A			0.0343006	0.187226	0.950461		0.0436422	0.126811
TCGA_S9_A7R4_01A			0.0733174	0.0580541	0.704082		0.362787	0.247063
TCGA_S9_A7R7_01A			0.0680695	0.12931	0.846345		0.12958	0.565849
TCGA_S9_A7R8_01A			0.0279584	0.122501	0.520233		0.107971	0.33992
TCGA_S9_A89V_01A			0.0154801	0.0496981	1.32598		0.265397	0.173973
TCGA_S9_A89Z_01A			0.0639553	0.116566	0.511327		0.150833	0.150427
TCGA_TM_A7C3_01A			0.015639	0.154023	0.713328		0.187927	0.163801
TCGA_TM_A7C4_01A			0.0256898	0.0745933	0.588369		0.0146307	0.12628
TCGA_TM_A7C5_01A			0.0514091	0.0605423	0.236252		0.0864336	0.102834
TCGA_TM_A7CA_01A			0.0437885	0.071723	0.363012		0.0299549	0
TCGA_TM_A7CF_01A			0.0435951	0.0104203	0.526743		0.014988	0.15646
TCGA_TM_A84B_01A			0.0853427	1.64333	0.487575		0.221506	0.141989
TCGA_TM_A84C_01A			0.0178253	0.0210356	1.09985		0.135856	0.0980583
TCGA_TM_A84F_01A			0.0699223	0.492641	1.30966		0.932514	1.13125
TCGA_TM_A84G_01A			0.0304624	0.175308	0.24151		0.0259639	0.0638768
TCGA_TM_A84H_01A			0.0405031	0.0477307	0.587757		0.0571148	0.0569563
TCGA_TM_A84I_01A			0.00745431	0.0562791	0.357614		0.15655	0.178718
TCGA_TM_A84J_01A			0.04189	0.00501278	0.289143		0.111337	0
TCGA_TM_A84L_01A			0.0343031	0.227203	0.977785		0.113576	0.280239
TCGA_TM_A84M_01A			0.0161184	0.0882069	0.217062		0.169018	0.0671838
TCGA_TM_A84O_01A			0.0409316	0.447617	0.353049		0.0554507	0.0821701
TCGA_TM_A84Q_01A			0.0131444	0.144604	0.296857		0.118595	0.227579
TCGA_TM_A84R_01A			0.0360726	0.0425212	0.758625		0.0368274	0.239368
TCGA_TM_A84S_01A			0.0708576	0.640056	0.658174		0.118598	0.0271342
TCGA_TM_A84T_01A			0.0168635	0.0827495	0.476451		0.0426676	0.0973957
TCGA_TQ_A7RF_01A			0.026012	0.0607233	1.01044		0.114466	0.0723979
TCGA_TQ_A7RG_01A			0.00892761	0.215785	0.377422		0.117055	0.130686
TCGA_TQ_A7RH_01A			0.0484278	0.0964478	0.933416		0.377187	0.0924965
TCGA_TQ_A7RI_01A			0.0225697	0.200404	0.509439		0.226457	0.0380983
TCGA_TQ_A7RJ_01A			0.0451626	0.071743	0.710709		0.0865854	0.0545698
TCGA_TQ_A7RK_01A			0.0244516	0.107567	0.505063		0.041372	0.081366
TCGA_TQ_A7RM_01A			0.0213835	0.0953978	0.12205		0.0182173	0.018166
TCGA_TQ_A7RN_01A			0.0230055	0.195095	0.272211		0.0954444	0.0578599
TCGA_TQ_A7RO_01A			0.0254965	0.0884042	0.297531		0.28988	0.0847727
TCGA_TQ_A7RP_01A			0.0360515	0.241056	0.461278		0.442429	0.060663
TCGA_TQ_A7RQ_01A			0.0533917	0.0352652	0.3171		0.108929	0.23602
TCGA_TQ_A7RR_01A			0.0307711	0.0673003	0.673348		0.0519864	0.0770806
TCGA_TQ_A7RS_01A			0.0213422	0.0782755	0.289128		0.0944258	0.0478517
TCGA_TQ_A7RV_01A			0.0352484	0.03745	0.313387		0.0710965	0.0120613
TCGA_TQ_A7RW_01A			0.0285141	0.114418	0.688766		0.0948401	0.345986
TCGA_TQ_A8XE_01A			0.0142989	0.0335605	0.389237		0.0831581	0.0361264
TCGA_VM_A8C8_01A			0.00950859	0.098029	0.436473		0.0479065	0.0633524
TCGA_VM_A8C9_01A			0.0195224	0.0457099	0.658762		0.202537	0.112269
TCGA_VM_A8CA_01A			0.0694864	0.205422	0.873366		0.015066	0.102021
TCGA_VM_A8CB_01A			0.0681047	0.0175477	0.25525		0	0.0660951
TCGA_VM_A8CD_01A			0.018091	0.0107139	2.09968		0.508304	0.174401
TCGA_VM_A8CE_01A			0.0643758	0.309879	0.498757		0.800861	0.0246179
TCGA_VM_A8CF_01A			0.061419	0.0793199	0.630898		0.180453	0.271038
TCGA_VM_A8CH_01A			0.034475	0.109122	0.525587		0.11413	0.113819
TCGA_VV_A829_01A			0.037749	0.0357032	0.273786		0.0385383	0.249716
TCGA_VV_A86M_01A			0.0213046	0.0620378	0.509414		0.122501	0.105337
TCGA_VW_A7QS_01A			0.00745497	0.0562841	0.835926		0.0376673	0.0498685
TCGA_VW_A8FI_01A			0.0594081	0.0980936	1.05234		0.562659	0.362199
TCGA_W9_A837_01A			0.0203184	0.267678	0.448258		0.0115623	0.0897563
TCGA_WH_A86K_01A			0.0751013	0.10429	0.316964		0.0163083	0.308077
TCGA_WY_A858_01A			0.065005	0.10807	0.592128		0.108949	0.264401
TCGA_WY_A859_01A			0.024679	0.0646933	0.481995		0.0210284	0.0720966
TCGA_WY_A85A_01A			0.028458	0.0878177	0.51053		0.0322476	0.0321574
TCGA_WY_A85B_01A			0.0244357	0.0144843	0.463638		0.0946914	0.133084
TCGA_WY_A85C_01A			0.0139356	0.0647012	0.528134		0.0923149	0.0695912
TCGA_WY_A85D_01A			0.017571	0.0959442	0.465716		0.0589557	0.129066
TCGA_WY_A85E_01A			0.0412784	0.0956973	0.292263		0.0695656	0.0917758
Genes			SIGLEC15	TIGIT	CD274		PDCD1	CTLA4
TCGA_02_0047_01A			0.0197124	0.319456	0.412899		0.289764	0.369446
TCGA_02_0055_01A			0.182072	0.151273	4.11305		0.620591	0.522786
TCGA_02_2483_01A			0.0588643	0.0263755	0.333293		0.309432	0.179541
TCGA_02_2485_01A			0.0419238	0.111192	1.23148		0.733296	0.731669
TCGA_02_2486_01A			0.0647674	0.315112	2.45449		0.842097	0.607133
TCGA_06_0125_01A			0.119892	0.228513	0.947559		0.165374	0.0730053
TCGA_06_0129_01A			0.128704	0.102313	1.31308		0.297954	0.644389
TCGA_06_0130_01A			0.302731	0.888802	2.75845		1.09256	1.02166
TCGA_06_0132_01A			0.143997	0.10647	0.772655		0.324468	0.197491
TCGA_06_0138_01A			0.108999	0.018126	0.847872		0.559317	0.117375
TCGA_06_0139_01A			0.501158	0.213475	1.46694		0.829939	0.64518
TCGA_06_0141_01A			0.304187	0.187327	1.49745		0.373263	0.729589
TCGA_06_0156_01A			0.0861679	0.141926	0.802301		0.516383	0.585233
TCGA_06_0157_01A			0.106082	0.111679	0.572302		0.199645	0.151855
TCGA_06_0158_01A			0.10629	0.0678785	1.25064		0.684605	0.261789
TCGA_06_0168_01A			0.0951027	0.147095	1.17205		0.430743	0.429688
TCGA_06_0174_01A			0.0582287	0.0199188	0.4279		0.163718	0.0425847
TCGA_06_0178_01A			0.15284	0.0697176	0.34389		0.11532	0.17683
TCGA_06_0184_01A			0.0747117	0.0663918	1.26935		0.538347	0.271991
TCGA_06_0187_01A			0.0641323	0.0569674	1.26507		0.133178	0.107214
TCGA_06_0190_01A			0.122243	0.200679	1.58354		0.928272	0.31794
TCGA_06_0210_01A			0.0448637	0.0743193	1.66524		0.237802	0.158527
TCGA_06_0211_01A			0.108238	0.207274	1.10781		0.179643	0.462361
TCGA_06_0219_01A			0.0430459	0.0102875	0.733934		0.0725142	0.0723141
TCGA_06_0238_01A			0.0689397	0.105538	0.614007		1.81556	0.356546
TCGA_06_0644_01A			0.898431	0.334964	2.64006		0.437608	0.445926
TCGA_06_0645_01A			0.0330596	0.123005	1.66322		0.489932	0.373007
TCGA_06_0646_01A			0.0679211	0.333236	1.25899		0.398265	0.0997473
TCGA_06_0649_01B			0.149308	0.312125	0.597714		0.405738	0.454293
TCGA_06_0686_01A			0.116362	0.0600888	0.47391		0.575467	0.139899
TCGA_06_0743_01A			0.0999208	0.107908	1.04809		0.254905	0.302502
TCGA_06_0744_01A			0.0842058	0.045378	0.43022		0.243831	0.0434873
TCGA_06_0745_01A			0.0764007	0.029196	0.323259		0.37241	0.0823428
TCGA_06_0747_01A			0.0295929	0.0219094	0.67716		0.167939	0.1332
TCGA_06_0749_01A			0.0343745	0.10404	0.85845		0.516938	0.243858
TCGA_06_0750_01A			0.105044	0.0582233	1.51723		0.385745	0.306432
TCGA_06_0878_01A			0.118879	0.257852	1.50472		0.170311	0.222304
TCGA_06_0882_01A			0.0931481	0.0917504	0.8852		0.142812	0.294414
TCGA_06_1804_01A			0.103418	0.549988	0.877246		0.32535	0.249979
TCGA_06_2557_01A			0.179556	0.470078	0.94759		1.07093	0.743992
TCGA_06_2558_01A			0.0449145	0.0684183	0.70127		0.119174	0.305841
TCGA_06_2559_01A			0.064522	0.0330294	2.10504		0.552944	0.27584
TCGA_06_2561_01A			0.0820383	0.0755544	1.21479		0.401514	0.49391
TCGA_06_2562_01A			0.0696387	0.00933531	3.96051		0.189392	0.258025
TCGA_06_2563_01A			0.0514136	0.132825	1.97209		0.207105	0.154303
TCGA_06_2564_01A			0.0514809	0.0521201	1.97853		0.298253	0.074296
TCGA_06_2565_01A			0.107586	0.0690171	0.855113		0.225799	0.259547
TCGA_06_2567_01A			0.0383928	0.38149	1.52144		0.220632	0.286529
TCGA_06_2569_01A			0.192265	0.0300567	0.507308		0.0145117	0.414319
TCGA_06_2570_01A			0.0342784	0.0203468	0.765727		0.057864	0.126731
TCGA_06_5408_01A			0.101617	0.0132653	1.30987		0.0748203	0.0501689
TCGA_06_5410_01A			0.367816	0.0855018	1.26884		0.595511	0.723839
TCGA_06_5411_01A			0.103328	0.0415788	0.946936		0.245305	0.192591
TCGA_06_5412_01A			0.103681	0.286967	3.57216		0.387347	0.464017
TCGA_06_5413_01A			0.203817	0.226097	0.710205		0.453066	0.412632
TCGA_06_5414_01A			0.0608878	0.0677743	1.79007		0.247924	0.144929
TCGA_06_5416_01A			0.0864377	0.115523	0.495143		0.362042	0.163193
TCGA_06_5417_01A			0	0.130938	0.734726		0.108638	0
TCGA_06_5418_01A			0.0245071	0.0289088	1.48832		0.196347	0.107737
TCGA_06_5856_01A			0.112287	0.177199	1.57543		0.298189	0.220137
TCGA_06_5858_01A			0.0826702	0.139268	0.969348		0.149912	0.137625
TCGA_06_5859_01A			0.0356375	0.0948544	0.849371		0.395051	1.46766
TCGA_08_0386_01A			0.112282	0.171661	1.14416		0.186187	0.160584
TCGA_12_0616_01A			0.0519838	0.127117	0.410753		0.857412	0.441529
TCGA_12_0618_01A			0.0407542	0.0714522	0.460917		0.21729	0.165514
TCGA_12_0619_01A			0.0579202	0.160874	1.64836		0.870209	1.05492
TCGA_12_0821_01A			0.048576	0.16959	0.33906		0.256134	0.0413251
TCGA_12_1597_01B			0.0417033	0.0124432	0.373402		0.292339	0.153149
TCGA_12_3650_01A			0.0144368	0.0669866	0.526496		0.707816	0.30913
TCGA_12_3652_01A			0	0.0338841	0.754551		0.296593	0.0642192
TCGA_12_3653_01A			0.0254954	0.0226131	1.91226		0.295826	0.0847694
TCGA_12_5295_01A			0.0301594	0.0985711	1.09827		0.37809	0.516249
TCGA_12_5299_01A			0.0437555	0.0302961	1.96821		0.199746	0.085387
TCGA_14_0781_01B			0.0791967	0.0511788	2.84192		0.233984	0.18355
TCGA_14_0787_01A			0.0264932	0.0466214	2.08351		0.191494	0.130091
TCGA_14_0789_01A			0.0889749	0.159509	2.76306		0.311039	0.517887
TCGA_14_0790_01B			0.0122358	0.104965	0.425624		0.0207635	0.0612448
TCGA_14_0817_01A			0.0589018	0.107508	0.927551		0.382909	0.289574
TCGA_14_0871_01A			0.0506114	0.0301107	0.554901		0.313907	0.240969
TCGA_14_1034_01A			0.0537434	0.0256469	2.61024		0.1419	0.239231
TCGA_14_1823_01A			0.032011	0.0865782	0.982579		0.0890151	0.355287
TCGA_14_1825_01A			0.0839736	0.11451	0.823663		0.458404	0.0946569
TCGA_14_1829_01A			0.019654	0.0572932	1.05742		0.316288	0.381423
TCGA_14_2554_01A			0.0307011	0.0406634	1.09742		0.173926	0.307163
TCGA_15_0742_01A			0.035801	0.0159707	0.96072		0.214578	0.200693
TCGA_15_1444_01A			0.0411466	0.0760364	1.05151		0.219259	0.208501
TCGA_16_0846_01A			0.0806132	0.409417	1.57249		0.636218	0.452547
TCGA_16_1045_01B			0.203859	0.195543	1.12261		0.331498	0.502888
TCGA_19_1390_01A			0.105248	0.02557	0.567218		0.249645	0.141109
TCGA_19_1787_01B			0.0954698	0.173068	1.35757		0.451255	0.311677
TCGA_19_2619_01A			0.0206563	0.0522955	0.683709		0.135109	0.145425
TCGA_19_2620_01A			0.0267678	0.0315712	1.3224		0.131748	0.110308
TCGA_19_2624_01A			0.0143526	0.0987853	0.451844		0.327974	0.375121
TCGA_19_2625_01A			0.0655026	0.0347642	1.19996		0.265476	0.0374209
TCGA_19_2629_01A			0.0424788	0.149065	0.548312		0.267157	0.256293
TCGA_19_4065_01A			0.19422	0.160162	2.77047		0.296723	0.161009
TCGA_19_5960_01A			0.0806247	0.24887	1.56719		0.390949	0.202579
TCGA_26_1442_01A			0.0778009	0.11545	0.803711		0.0723644	0.377633
TCGA_26_5132_01A			0.0739435	0.216895	1.25517		0.523654	0.397636
TCGA_26_5133_01A			0.0175576	0.0712546	1.23343		0.260601	0.0442838
TCGA_26_5134_01A			0.104194	0.179793	0.608589		0.226456	0.0598663
TCGA_26_5135_01A			0.0632485	0.292806	1.01007		0.282279	0.0181736
TCGA_26_5136_01B			0.447254	0.606651	1.14018		0.46103	0.487771
TCGA_26_5139_01A			0.0349701	0.0911516	1.27079		0.101756	0.183116
TCGA_27_1830_01A			0.0772594	0.194625	0.985288		0.564185	0.259548
TCGA_27_1831_01A			0.045344	0.0664709	3.06864		0.183782	0.130709
TCGA_27_1832_01A			0.0586457	0.186313	1.3829		0.646063	1.04612
TCGA_27_1834_01A			0.0474325	1.46939	1.89855		0.506873	0.53984
TCGA_27_1835_01A			0.0858635	0.0638892	2.98461		0.037161	0.0731863
TCGA_27_1837_01A			0.0382462	0.05613	2.01268		0.095702	0
TCGA_27_2519_01A			0.0860892	0.18653	1.8868		0.27418	0.503276
TCGA_27_2521_01A			0.0234294	0.0901437	0.175122		0.0654941	0.026481
TCGA_27_2523_01A			0.0220048	0.0173592	3.01368		0.188417	0.0733669
TCGA_27_2524_01A			0.0545192	0.043111	1.2697		0.149581	0.076517
TCGA_27_2526_01A			0.0173594	0.179241	1.10814		0.809013	0.598003
TCGA_27_2528_01A			0.0641151	0.00964952	1.70432		0.107479	0.0138419
TCGA_28_1747_01C			0.0580862	0.0920337	1.38348		0.389197	0.237926
TCGA_28_1753_01A			0.55106	0.272546	0.961223		0.556542	0.446493
TCGA_28_2499_01A			0.0484737	0.125427	1.99199		0.208	0.0680891
TCGA_28_2509_01A			0.0256179	0.0549233	1.58653		0.481709	0.229341
TCGA_28_2513_01A			0.0361394	0.252231	1.77236		0.539351	0.29398
TCGA_28_2514_01A			0.0389303	0.0322697	1.44871		0.279936	0.0782064
TCGA_28_5204_01A			0.0343454	0.0553849	1.86718		0.329155	0.218537
TCGA_28_5207_01A			0.0538093	0.454591	0.929201		0.189208	0.242131
TCGA_28_5208_01A			0.0696491	0.055135	0.734875		0.141289	0.177063
TCGA_28_5209_01A			0.0735093	0.0221037	0.923992		0.111127	0.168903
TCGA_28_5213_01A			0.296888	0.256961	0.737326		0.473932	0.516899
TCGA_28_5215_01A			0.10522	0.223541	0.803632		0.59171	0.375109
TCGA_28_5216_01A			0.0304908	0.0536003	0.715718		0.434474	0.0846329
TCGA_28_5218_01A			0.209079	0.535604	0.232457		1.02137	5.66588
TCGA_28_5220_01A			0.0697744	0.155005	0.728082		0.130773	0.224285
TCGA_32_1970_01A			0.0249476	0.0677535	1.07386		0.396888	0.199144
TCGA_32_1980_01A			0.187283	0.130909	1.134		0.380712	0.293779
TCGA_32_1982_01A			0.0258456	0.214332	1.76828		0.420532	0.515509
TCGA_32_2615_01A			0.0407853	0.20822	1.94971		0.672433	0.414175
TCGA_32_2616_01A			0.0625661	0.356299	1.40166		0.329386	0.0945052
TCGA_32_2632_01A			0.0786905	0.440315	1.00667		0.710242	0.530066
TCGA_32_2634_01A			0.0741733	0.0323336	0.651956		0.37169	0.166199
TCGA_32_2638_01A			0.0831436	0.101357	3.21807		0.346915	0.346042
TCGA_32_4213_01A			0.100115	0.172926	0.949704		0.197568	0.286316
TCGA_32_5222_01A			0.0801301	0.0478696	1.35603		0.20192	0.190287
TCGA_41_2571_01A			0.0191169	0.0281428	0.336703		0.434981	0.0322962
TCGA_41_2572_01A			0.0386854	0.219776	1.73413		0.15787	0.127302
TCGA_41_3915_01A			0.0742383	0.15238	0.899581		0.597948	0.268846
TCGA_41_4097_01A			0.106019	0.14418	1.79849		0.708847	0.412218
TCGA_41_5651_01A			0.0772995	0.0290228	0.276092		0.144555	0.0658579
TCGA_76_4925_01A			0.0609381	0.0639272	1.35484		0.0348872	0.0232861
TCGA_76_4926_01B			0.0893659	0.147223	1.039		0.0591216	0.243104
TCGA_76_4927_01A			0.178355	0.128662	0.859552		0.291567	0.255268
TCGA_76_4928_01B			0.144248	0.0647608	2.77533		0.14918	0.208126
TCGA_76_4929_01A			0.09506	0.0670165	0.832628		0.130727	0.144158
TCGA_76_4931_01A			0.10823	0.0328196	1.10775		0.227097	0.154881
TCGA_76_4932_01A			0.0541374	0.0367697	1.57567		0.0783141	0.0265053
TCGA_CS_4938_01B			0.033134	0.10682	0.672803		0	0.0225763
TCGA_CS_4941_01A			0.0662022	0.271154	2.08206		0.529265	0.139376
TCGA_CS_4942_01A			0.0656719	0.17319	0.912693		0.203295	0.323652
TCGA_CS_4943_01A			0.0250437	0.0222121	0.285162		0.172054	0.0731444
TCGA_CS_4944_01A			0.0266913	0.0469676	0.690024		0.0996431	0.0886615
TCGA_CS_5390_01A			0.00628458	0.114396	0.346508		0.1034	0.072949
TCGA_CS_5393_01A			0.0145897	0.0300028	0.566301		0.0124251	0.119358
TCGA_CS_5394_01A			0.038445	0.131875	0.191463		0	0.0109789
TCGA_CS_5395_01A			0.0136264	0.078688	0.391425		0.0571092	0.0115714
TCGA_CS_5396_01A			0.0466003	0.12213	0.42077		0.152828	0.0526153
TCGA_CS_5397_01A			0.0316102	0.0335872	1.367		0.0845061	0.192656
TCGA_CS_6186_01A			0.018836	0.0441166	0.85716		0.0631357	0.137984
TCGA_CS_6188_01A			0.0406743	0.0439978	0.745196		0.19661	0.216319
TCGA_CS_6290_01A			0.0341277	0.15094	0.949258		0.227881	0.0686726
TCGA_CS_6666_01A			0.0784617	0.0422437	0.440798		0.093004	0.0136206
TCGA_CS_6667_01A			0.0244233	0.0430023	0.519694		0.0104426	0.248952
TCGA_CS_6668_01A			0.109816	0.449442	0.306075		0.0338705	0.0113467
TCGA_CS_6669_01A			0.0767642	0.0168371	0.359341		0.0361408	0.0712011
TCGA_CS_6670_01A			0.0133234	0.164234	0.356537		0.0337736	0
TCGA_DB_5270_01A			0.0347512	0.172761	0.81689		0.0490437	0.168811
TCGA_DB_5273_01A			0	0.0770449	0.674871		0.0945559	0.010787
TCGA_DB_5274_01A			0.025836	0.274908	0.263593		0.0721148	0.761384
TCGA_DB_5275_01A			0.057813	0.176861	0.490222		1.0065	0.0779448
TCGA_DB_5277_01A			0.0877705	0.0405451	0.37857		0.0917991	0.0464997
TCGA_DB_5278_01A			0.0690693	0.277905	0.318428		0.0589848	0.0297104
TCGA_DB_5279_01A			0.043918	0.732811	0.552867		0.0649269	0.0281054
TCGA_DB_5280_01A			0.0303206	0.121443	0.539922		0.0612622	0.166789
TCGA_DB_5281_01A			0.0204632	0.114065	0.717517		0.125881	0.043072
TCGA_DB_A4X9_01A			0.125498	0.21544	0.533055		0.0833749	0.192043
TCGA_DB_A4XA_01A			0.158176	0.380706	0.539748		0.081347	0.0652593
TCGA_DB_A4XB_01A			0.0222662	0.0774143	0.501299		0.196097	0.056022
TCGA_DB_A4XC_01A			0.0594441	0.117006	0.413137		0.0997566	0.296837
TCGA_DB_A4XD_01A			0.0354459	0.046923	0.378014		0.0450946	0.0151459
TCGA_DB_A4XE_01A			0	0.116006	0.451065		0.0150538	0.0591308
TCGA_DB_A4XF_01A			0.0497202	0.0869713	1.2017		0.083627	0.042301
TCGA_DB_A4XG_01A			0.0351095	0.0535768	0.577188		0.023995	0.0474648
TCGA_DB_A4XH_01A			0	0.126777	0.27444		0.0575757	0.0990264
TCGA_DB_A64L_01A			0.0350697	0.139792	0.671443		0.323402	0.10176
TCGA_DB_A64O_01A			0.0179961	0.036962	0.730857		0.0896206	0.0893746
TCGA_DB_A64P_01A			0.0912134	0.111457	0.410002		0.0779823	0.127377
TCGA_DB_A64Q_01A			0.0163748	0.465681	0.383971		0.0414417	0.0276818
TCGA_DB_A64R_01A			0.0280647	0.0813635	0.24308		0.137895	0.0317134
TCGA_DB_A64S_01A			0.00896831	0.122214	0.408923		0.226274	0.397795
TCGA_DB_A64U_01A			0.0147078	0.184204	0.484783		0.0125258	0.0371516
TCGA_DB_A64V_01A			0.0866827	0.311291	0.777476		0.367193	0.20024
TCGA_DB_A64W_01A			0.0181351	0.00538002	0.35898		0.0154472	0.104524
TCGA_DB_A64X_01A			0.0257434	0.0892419	0.479462		0.0291751	0.01462
TCGA_DB_A75K_01A			0.060341	0.0240647	0.86303		0.368246	0.0344458
TCGA_DB_A75L_01A			0.0351762	0.0617616	0.496449		0.0120704	0.0707567
TCGA_DB_A75M_01A			0.0217147	0.193245	0.329751		0.0246139	0.0245449
TCGA_DB_A75O_01A			0.0270516	0.0475972	0.442743		0.0154094	0.0605057
TCGA_DB_A75P_01A			0.00727208	0.0507742	1.41129		0.228991	0.0366499
TCGA_DH_5140_01A			0.0121655	0.0356393	0.493571		0.0808631	0.109755
TCGA_DH_5141_01A			0.0943123	0.107444	0.315072		0.175496	0.030686
TCGA_DH_5142_01A			0.0279286	0.172505	0.478994		0.137251	0.310944
TCGA_DH_5143_01A			0.00655344	0.0792617	0.820175		0.0440379	0.0330611
TCGA_DH_5144_01A			0.0307268	0.116265	0.329315		0.031371	0.140512
TCGA_DH_A669_01A			0.0336064	0.259691	1.071		0.326585	0.415021
TCGA_DH_A66B_01A			0.0612969	0.0896292	0.756186		0.127422	0.209807
TCGA_DH_A66D_01A			0.0267097	0.172408	0.690406		0.152265	0.289239
TCGA_DH_A66F_01A			0.110488	0.381006	0.415351		0.0681633	0.0138536
TCGA_DH_A66G_01A			0.118054	0.190343	1.43976		0.76266	0.500656
TCGA_DH_A7UR_01A			0.0308598	0.0806194	0.300971		0.0132115	0.0772993
TCGA_DH_A7US_01A			0.0949376	0.388545	0.360787		0.0504959	0.0127546
TCGA_DH_A7UT_01A			0.0658764	0.0503045	0.464642		0.155227	0.0323197
TCGA_DH_A7UU_01A			0.0239609	0.0559877	0.491406		0.0405465	0.0667728
TCGA_DH_A7UV_01A			0.00679018	0.0820516	0.511565		0.174369	0.100386
TCGA_DU_5847_01A			0.0118185	0.313764	1.16528		0.491593	0.401724
TCGA_DU_5849_01A			0.0223639	0.0903079	0.554477		0.074749	0.110418
TCGA_DU_5852_01A			0.0573588	0.0893482	1.08472		0.253085	0.0752434
TCGA_DU_5853_01A			0.0547808	0.196279	0.779104		0.327966	0.336547
TCGA_DU_5854_01A			0.033663	0.0972418	1.02127		0.224974	0.0677483
TCGA_DU_5855_01A			0.0126789	0.0553436	0.778322		0.134422	0.419078
TCGA_DU_5870_01A			0.0255555	0.819972	0.331443		0.305366	0.0536866
TCGA_DU_5871_01A			0.0451469	0.0494532	0.755392		0.138129	0.167762
TCGA_DU_5872_01A			0.0626539	0.106043	1.02788		0.132439	0.104778
TCGA_DU_5874_01A			0.0502809	0.0942451	0.300124		0.00964394	0.0660087
TCGA_DU_6392_01A			0.0825302	0.117388	0.33462		0.351125	0.255309
TCGA_DU_6393_01A			0.00982102	0.0598627	0.212307		0.0413329	0.0330677
TCGA_DU_6394_01A			0.0209071	0.0368452	1.2821		0.0784728	0
TCGA_DU_6395_01A			0.0180741	0.171973	0.811073		1.04161	0.0505502
TCGA_DU_6396_01A			0.0232818	0.16366	0.663759		0.352634	0.561969
TCGA_DU_6397_01A			0.0499104	0.231609	0.304608		0.0839431	0.103903
TCGA_DU_6399_01A			0.0187902	0.0655221	0.49521		0.11345	0.0831536
TCGA_DU_6400_01A			0.0895311	0.0824717	0.565363		0.195715	0.125056
TCGA_DU_6401_01A			0.0132252	0.053917	0.425245		1.00789	0.491974
TCGA_DU_6402_01A			0.0575753	0.188394	3.02742		0.616908	0.142284
TCGA_DU_6403_01A			0.0333684	0.088929	0.623902		0.475374	0.0671623
TCGA_DU_6404_01A			0.0674706	0.542862	0.364109		0.202184	0.25552
TCGA_DU_6405_01A			0.036032	0.0319717	1.59072		0.119139	0.0306337
TCGA_DU_6406_01A			0.0352311	0.034692	2.55289		0.250157	0.19767
TCGA_DU_6407_01A			0.0347605	0.0490356	0.437827		0.0471262	0
TCGA_DU_6408_01A			0.0703103	0.0786818	0.79846		0.0949132	0.150806
TCGA_DU_6410_01A			0.0561608	0.0260742	0.16815		0.0214989	0.0425632
TCGA_DU_6542_01A			0.0763228	0.0678278	1.07308		0.090481	0.186886
TCGA_DU_7006_01A			0.0612886	0.162021	2.93186		0.365952	0.138074
TCGA_DU_7007_01A			0.0475251	0.177679	0.718367		0.210078	0.173623
TCGA_DU_7008_01A			0.0347685	0.149383	0.374117		0.0586844	0.0169641
TCGA_DU_7009_01A			0.0166156	0.0548825	0.409299		0.0466429	0.0373296
TCGA_DU_7010_01A			0.0612006	0.0624172	0.390152		0.0475722	0.155308
TCGA_DU_7011_01A			0.00623403	0.215562	0.842136		0.0624288	0.355334
TCGA_DU_7012_01A			0.115669	1.21814	2.05353		0.505006	1.2815
TCGA_DU_7013_01A			0.0322208	0.113638	1.84679		0.368536	0.192031
TCGA_DU_7014_01A			0.0307029	0.0302324	0.458011		0.0433553	0.0432345
TCGA_DU_7015_01A			0.0412248	0.104219	0.912454		0.0946905	0.069284
TCGA_DU_7018_01A			0.0138893	0.148705	0.239708		0.0695568	0
TCGA_DU_7019_01A			0.0528108	0.108768	0.72834		0.190317	0.12618
TCGA_DU_7290_01A			0.0566125	0.249901	1.31486		0.56248	0.913025
TCGA_DU_7292_01A			0.023144	0.0507767	0.67665		0.0773079	0.0676803
TCGA_DU_7294_01A			0.0187122	0.194023	0.247024		0.0421195	0.0316156
TCGA_DU_7298_01A			0.0407054	0.0138688	0.701858		0.0590053	0.0684194
TCGA_DU_7299_01A			0.0051495	0.0800161	0.564786		0.0346995	0.0260294
TCGA_DU_7300_01A			0.0602034	0.1084	0.705535		0.177021	0.0811445
TCGA_DU_7301_01A			0.0752598	0.116836	0.820546		0.278182	0.203482
TCGA_DU_7302_01A			0.0266693	0.0469292	0.618407		0.011408	0.0338619
TCGA_DU_7304_01A			0.0482931	0.0707608	0.884397		0.0310089	0.194633
TCGA_DU_7306_01A			0.0393687	0.043132	1.18729		0.0570795	0.120609
TCGA_DU_7309_01A			0.0275123	0.048402	0.690469		0.0737238	0.028011
TCGA_DU_8158_01A			0.046819	0.24501	1.28953		0.568325	0.677165
TCGA_DU_8161_01A			0.0328396	0.601042	1.29391		0.818956	0.874682
TCGA_DU_8162_01A			0.052907	0.0521022	1.12044		0.0793072	0.126404
TCGA_DU_8163_01A			0	0.178328	0.919768		0.183189	0.443628
TCGA_DU_8164_01A			0.0107604	0.0593714	0.464987		0	0.188733
TCGA_DU_8165_01A			0.0808819	0.359208	0.758665		0.361339	0.602828
TCGA_DU_8166_01A			0.0245916	0.116073	1.20554		0.767437	0.111349
TCGA_DU_8167_01A			0.0449081	0.05723	0.793974		0.383981	0.0381975
TCGA_DU_8168_01A			0.135375	0.0249349	0.60938		0.031854	0.108246
TCGA_DU_A5TP_01A			0.00844168	0.160743	2.56408		0.453711	0.136976
TCGA_DU_A5TR_01A			0.0430482	0.12361	0.609053		0.444511	0.637072
TCGA_DU_A5TS_01A			0.0101193	0.0355499	0.353238		0	0.0836976
TCGA_DU_A5TT_01A			0.0233947	0.0943699	0.774972		0.103261	0.670756
TCGA_DU_A5TU_01A			0.0326333	0.0526429	0.590665		0.244828	0.196104
TCGA_DU_A5TW_01A			0.00883086	0.0764263	0.635888		0.0590781	0.0297578
TCGA_DU_A5TY_01A			0.227902	0.16518	1.25938		0.772931	0.420988
TCGA_DU_A6S2_01A			0.0154403	0.0889008	0.629097		1.06325	0.013113
TCGA_DU_A6S3_01A			0.06522	0.0436687	0.204		0	0.0418482
TCGA_DU_A6S6_01A			0.0258653	0.0896553	0.325972		0.014731	0.0436273
TCGA_DU_A6S7_01A			0.0461938	0.0410046	1.02196		0.0263883	0.26601
TCGA_DU_A6S8_01A			0.0332021	0.0391444	0.198911		0.0422489	0.122873
TCGA_DU_A76K_01A			0.0660396	0.0490525	0.577527		0.101752	0.119181
TCGA_DU_A76L_01A			0.120613	0.0388139	2.44441		0.335594	0.0971274
TCGA_DU_A76O_01A			0.0315038	0.0417228	0.145806		0.0268529	0.303549
TCGA_DU_A76R_01A			0.0384853	2.18031	1.00627		0.0263118	0.126664
TCGA_DU_A7T6_01A			0.0894711	0.238879	0.220101		0.106839	0.140383
TCGA_DU_A7T8_01A			0.0330799	0.113975	0.815384		0.259882	0.324156
TCGA_DU_A7TA_01A			0.0383424	0.0976143	0.31653		0.242889	0.459247
TCGA_DU_A7TB_01A			0.0119774	0.0176531	0.219448		0.010199	0.0501491
TCGA_DU_A7TC_01A			0.0280355	0.0330637	0.467178		0.0238924	0.211872
TCGA_DU_A7TD_01A			0.0662947	0.124695	1.60834		1.0218	0.286257
TCGA_DU_A7TG_01A			0.0289378	0.0784067	0.728206		0.0648523	0.185921
TCGA_DU_A7TI_01A			0.0618104	0.112108	1.46907		1.00418	0.375371
TCGA_DU_A7TJ_01A			0.0506835	0.066981	0.914329		0.165701	0.13568
TCGA_E1_5302_01A			0.0198586	0.271917	0.563142		0.0446781	0.17051
TCGA_E1_5303_01A			0.0215138	0.0420595	0.48002		0.162635	0.117687
TCGA_E1_5304_01A			0.01431	0.0252628	0.0616431		0.0599294	0.0361542
TCGA_E1_5305_01A			0.00825987	0.0622487	0.323595		0.159975	0.0819778
TCGA_E1_5307_01A			0.0070351	0.0165678	0.610333		0.0472299	0.0927078
TCGA_E1_5311_01A			0.0549494	0.0327114	0.377652		0.0833401	0.0741093
TCGA_E1_5318_01A			0.0269422	0.0317765	0.314435		0.0115254	0.0342076
TCGA_E1_5319_01A			0.0363824	0.198926	0.373245		0.108679	0.0370397
TCGA_E1_5322_01A			0.0336409	0.036397	0.484899		0.138007	0.0750347
TCGA_E1_A7YD_01A			0.0504014	1.07216	0.490374		0.252921	0.288352
TCGA_E1_A7YE_01A			0.012115	0.140277	0.629059		1.12703	0.314177
TCGA_E1_A7YH_01A			0.0546272	0.0485064	0.456067		0.023497	0.167105
TCGA_E1_A7YI_01A			0.041708	0.016569	0.174344		0.201341	0.271928
TCGA_E1_A7YJ_01A			0.0672961	0.113776	1.14592		1.01933	0.372615
TCGA_E1_A7YK_01A			0.0139912	0.123303	0.508424		0.413292	0.310127
TCGA_E1_A7YL_01A			0.0471386	0.285246	1.01897		1.2068	1.07812
TCGA_E1_A7YM_01A			0.0173838	0.0705622	0.444661		0.194624	0.141262
TCGA_E1_A7YN_01A			0.205773	1.05577	1.45709		1.81029	0.988537
TCGA_E1_A7YO_01A			0.0523957	0.0443394	0.598054		0.0129157	0.432663
TCGA_E1_A7YQ_01A			0.0645155	0.0841103	1.52516		0.603046	0.482036
TCGA_E1_A7YS_01A			0.00698707	0.0367635	0.361646		0.168568	0.146802
TCGA_E1_A7YU_01A			0.0408829	0.0146228	0.386405		0	0.209269
TCGA_E1_A7YV_01A			0.0324676	0.0801652	0.573754		0.094628	0.289372
TCGA_E1_A7YW_01A			0.0542662	0.0413994	0.522496		0.0911766	0.026569
TCGA_E1_A7YY_01A			0.00652859	0.053123	0.875162		0.054636	0.0757146
TCGA_E1_A7Z2_01A			0.00700099	0.0205805	0.423145		0.189981	0.210217
TCGA_E1_A7Z3_01A			0.0259579	0.151626	0.809555		0.0294179	0.269535
TCGA_E1_A7Z4_01A			0.04996	0.0711435	0.495716		0.0956396	0.024442
TCGA_E1_A7Z6_01A			0.0387229	0.036625	1.0176		0.0264749	0.0523269
TCGA_EZ_7264_01A			0.0429568	0.117432	0.265246		0.063516	0.0365341
TCGA_F6_A8O3_01A			0.0155032	0.0805725	0.2152		0.0349446	0.0175286
TCGA_F6_A8O4_01A			0.0183437	0.0915428	0.385528		0.0207961	0.110536
TCGA_FG_5962_01B			0.0415712	0.712769	0.770584		0.0503834	0.0203077
TCGA_FG_5963_01A			0.191586	0.23004	1.0019		0.698305	0.567604
TCGA_FG_5964_01A			0.0938784	0.106185	0.565759		0.416298	0.347221
TCGA_FG_5965_01B			0.0330034	0.0830184	0.286361		0.177955	0.24278
TCGA_FG_6688_01A			0.0688022	0.0987187	1.0247		0.221901	0.183522
TCGA_FG_6689_01A			0.0339725	0.0693758	0.740967		0.0479501	0.121172
TCGA_FG_6690_01A			0.0218326	0.0635533	0.540106		0.119699	0.0368606
TCGA_FG_6691_01A			0.0651474	0.0915118	0.758575		0.14039	0.0224446
TCGA_FG_6692_01A			0.0835792	0.16128	0.595691		0.35928	0.317111
TCGA_FG_7634_01A			0.0240446	0.136552	0.505393		0.165514	0.13728
TCGA_FG_7636_01A			0.0300453	0.0528233	0.215712		0.0382433	0.0874659
TCGA_FG_7637_01A			0.0386097	0.301377	0.156813		0.0756803	0.253148
TCGA_FG_7638_01B			0.0219578	0.367258	0.388406		0.0124983	0.220141
TCGA_FG_7641_01B			0	0.262795	0.406415		0.0135514	0.0920379
TCGA_FG_7643_01A			0.0367645	0.109393	1.5052		0.0518703	0.101662
TCGA_FG_8181_01A			0.0261461	0.0422358	0.554365		0.0976574	0.118168
TCGA_FG_8182_01A			0.0132553	0.0388038	0.7302		0.0555763	0.055422
TCGA_FG_8185_01A			0.0378044	0.0256299	0.262219		0.0276728	0.141427
TCGA_FG_8186_01A			0.0454492	0.108788	0.932825		0.382371	0.158846
TCGA_FG_8187_01A			0.0493707	0.973498	0.744305		0.0714708	0.204054
TCGA_FG_8188_01A			0.0276789	0.0698176	0.742421		0.0771718	0
TCGA_FG_8189_01B			0.0704966	0.042058	0.664313		0.053641	0.053492
TCGA_FG_8191_01A			0.0559096	0.0976434	1.11703		1.02234	0.13339
TCGA_FG_A4MT_01A			0.0383513	0	0.42029		0.126579	0
TCGA_FG_A4MU_01B			0.076007	0.0937034	1.27019		0.5644	0.287291
TCGA_FG_A4MW_01A			0.0493227	0.0509577	0.504715		0.0829661	0.041962
TCGA_FG_A4MX_01A			0.300547	0.0954616	0.210081		0.322913	0.0506547
TCGA_FG_A4MY_01A			0.104167	0.0211141	0.45587		0.0986845	0.0202273
TCGA_FG_A60J_01A			0.191521	0.182408	0.64112		0.409169	0.260528
TCGA_FG_A60K_01A			0.0232598	0.194103	0.296035		0.0263635	0.126904
TCGA_FG_A60L_01A			0.0601129	0.0658144	0.693799		0.331849	0.0583344
TCGA_FG_A6IZ_01A			0.0314526	0.164054	0.207187		0.177975	0.104086
TCGA_FG_A6J1_01A			0.0349276	0.17668	0.330625		0.285659	0.403073
TCGA_FG_A6J3_01A			0.0630554	0.119969	0.65605		0.723997	0.345731
TCGA_FG_A70Y_01A			0.0359368	0.0423614	0.359257		0.0724676	0.141087
TCGA_FG_A70Z_01A			0.0779602	0.145306	0.745966		0.284611	0.585125
TCGA_FG_A710_01A			0.0329282	0.159993	0.942647		1.38895	0.170415
TCGA_FG_A711_01A			0.0151259	0.0134105	0.336955		0	0.0996994
TCGA_FG_A713_01A			0.0282648	0.109545	0.39643		0.035983	0.127422
TCGA_FG_A87N_01A			0.0125342	0.0111115	0.293319		0.161966	0.103056
TCGA_FG_A87Q_01A			0.0182934	0.169123	2.10897		0.28355	0.0461219
TCGA_FN_7833_01A			0.0669346	0.0633414	1.8209		0.530608	0.403142
TCGA_HT_7467_01A			0.0201193	0.0499875	0.433544		0.025633	0.131373
TCGA_HT_7468_01A			0.0471773	0.144755	0.470685		0.0793971	0.0499934
TCGA_HT_7469_01A			0.0273392	0.13974	0.500501		0.145118	0.0347104
TCGA_HT_7470_01A			0.0114109	0.0917604	0.481747		0.00971632	0.0940799
TCGA_HT_7471_01A			0.115989	0.228278	0.801588		0.0538013	0.167536
TCGA_HT_7472_01A			0.0537301	0.146774	0.810081		0.175255	0.363136
TCGA_HT_7473_01A			0.109464	0.216118	1.19371		0.181627	0.37745
TCGA_HT_7474_01A			0.00587444	0.0579327	0.514838		0.029747	0.0777868
TCGA_HT_7475_01A			0.0591285	0.0282444	0.354432		0.0405164	0.0989628
TCGA_HT_7476_01A			0.0995559	0.0635247	0.519891		0.0573214	0.175474
TCGA_HT_7477_01B			0.0153706	0.0493507	0.474384		0.16156	0.358134
TCGA_HT_7478_01A			0.04069	0.161286	0.84939		0.503158	0.28917
TCGA_HT_7479_01A			0.0125215	0.1747	0.906262		0.0525418	0.170887
TCGA_HT_7480_01A			0.0279144	0.14558	0.457369		0.0378765	0.285512
TCGA_HT_7481_01A			0.0345896	0.395439	0.247351		0.0236383	0.114187
TCGA_HT_7482_01A			0.0457943	0.0764657	0.982987		0.0224505	0.180059
TCGA_HT_7483_01A			0.026709	0.161767	0.694046		0.0672316	0.192457
TCGA_HT_7485_01A			0.0243316	0.510441	1.09232		0.0309873	0.0809746
TCGA_HT_7601_01A			0.025969	0.244983	0.850699		0.327732	0.379129
TCGA_HT_7602_01A			0.0194211	0.197577	0.552764		0.0329	0.0754225
TCGA_HT_7603_01A			0.0298906	0.0212517	0.823831		0	0.0700344
TCGA_HT_7604_01A			0.0259209	0.0305738	0.45331		0.0220879	0.0544467
TCGA_HT_7605_01A			0.0745407	0.563835	0.791354		0.124658	0.0342133
TCGA_HT_7606_01A			0.00640375	0.0262969	0.289351		0.0324033	0.0429247
TCGA_HT_7607_01A			0.0525887	0.156424	0.766286		0.0201161	0.215387
TCGA_HT_7608_01A			0.0175883	0.594172	0.482844		0.0781597	0.0967897
TCGA_HT_7609_01A			0.0131673	0.0760936	0.639798		0.0660061	0.0765079
TCGA_HT_7610_01A			0.00959863	0.0475628	0.598851		0.0483542	0.162156
TCGA_HT_7611_01A			0.0516988	0.160065	1.14221		0.0489309	0.10525
TCGA_HT_7616_01A			0.282423	0.708885	1.24769		0.606315	0.880116
TCGA_HT_7620_01A			0.035247	1.05482	0.546278		0.0300493	0.0593205
TCGA_HT_7676_01A			0.0217817	0.0757611	0.7172		0.0846269	0.175162
TCGA_HT_7677_01A			0.0830529	0.321574	0.461679		0.138624	0.0381812
TCGA_HT_7680_01A			0.00604814	0.234125	0.893225		0.12823	0.137266
TCGA_HT_7681_01A			0.0497675	0.320534	0.485045		0.213251	0.308326
TCGA_HT_7684_01A			0.0330372	0.0293109	0.475651		0.259571	0.0141099
TCGA_HT_7686_01A			0.116423	0.0508219	0.875186		0.11032	0.099387
TCGA_HT_7687_01A			0.0869014	0.229084	0.622559		0.22737	0.175924
TCGA_HT_7688_01A			0.0211559	0.0525352	0.702663		0.026951	0.0532593
TCGA_HT_7689_01A			0.0252047	0.0838756	0.79986		0.0214768	0.153373
TCGA_HT_7690_01A			0.0286173	0.11797	0.596809		0.316729	0.166592
TCGA_HT_7691_01A			0.0175909	0.21341	1.05274		0.73221	0.169825
TCGA_HT_7692_01A			0.0376896	0.11555	0.268769		0.0426904	0
TCGA_HT_7693_01A			0.0371652	0.0779179	0.833233		0.134499	0.0378366
TCGA_HT_7694_01A			0.012067	0.103562	0.752029		0.0306091	0.0505194
TCGA_HT_7695_01A			0.014289	0.165446	0.471439		0.0401696	0.0400575
TCGA_HT_7854_01A			0.0361976	0.073861	1.17461		0.443991	0.0609067
TCGA_HT_7855_01A			0.0200596	0.0546355	0.302172		0	0.0560348
TCGA_HT_7856_01A			0.0330096	0.0325041	0.709429		0.0648227	0.169137
TCGA_HT_7857_01A			0.087499	0.352772	3.03726		0.698942	0.621216
TCGA_HT_7858_01A			0.107841	0.12657	0.654044		0.11445	0.199362
TCGA_HT_7860_01A			0.0336601	0.174132	2.31793		0.184725	0.365639
TCGA_HT_7873_01B			0.0367517	0.0714936	0.700637		0.0313345	0.259488
TCGA_HT_7874_01A			0.0416462	0.286837	0.628553		0.0102371	0.060193
TCGA_HT_7875_01A			0.0571287	0.734067	0.363524		0.00988437	0.0581535
TCGA_HT_7877_01A			0.0112917	0.143307	0.393013		0.0191659	0.189064
TCGA_HT_7879_01A			0.0614201	0.0758087	0.493231		0.01064	0.0522865
TCGA_HT_7880_01A			0.0313903	0.17624	0.532388		0.026756	0.239321
TCGA_HT_7881_01A			0.0300237	0.116989	0.460199		0.0606688	0.0406143
TCGA_HT_7882_01A			0.292341	0.532125	2.13854		2.12145	0.314217
TCGA_HT_7884_01B			0.0394028	0.0311236	0.299108		0.0446274	0.160248
TCGA_HT_7902_01A			0.0306359	0.0567872	0.537194		0.0432611	0.180859
TCGA_HT_8010_01A			0.00665197	0.914177	0.613766		0.0446914	0.129772
TCGA_HT_8011_01A			0.0686184	0.150386	0.5475		0.320451	0.379207
TCGA_HT_8012_01A			0.0404709	0.166636	0.461866		0.0682175	0.203825
TCGA_HT_8013_01A			0.029008	0.0610032	0.46538		0.114984	0.404924
TCGA_HT_8015_01B			0.0617656	0.103379	0.836241		0.128374	0.152323
TCGA_HT_8018_01A			0.0645247	0.19834	0.900561		0.474304	0.397884
TCGA_HT_8019_01A			0.0193818	0.0379181	0.593954		0.0328337	0.126732
TCGA_HT_8104_01A			0.0383806	0.113572	1.44024		0.135309	0.126329
TCGA_HT_8105_01A			0.128592	0.0809192	0.755496		0.135172	0.258087
TCGA_HT_8107_01A			0.0226599	0.0333394	1.02112		0.0383568	0.0937876
TCGA_HT_8108_01A			0.0344254	0.0604552	0.600346		0.0235256	0.19855
TCGA_HT_8109_01A			0.0506901	0.511081	0.732616		0.0109344	0.0952866
TCGA_HT_8110_01A			0.0648678	0.579589	1.37129		0.680505	0.374728
TCGA_HT_8111_01A			0.0179268	0.226354	0.456637		0.145877	0.154681
TCGA_HT_8113_01A			0.0295991	0.0562983	0.627281		0.0500203	0.109901
TCGA_HT_8114_01A			0.0314118	0.112721	1.08938		0.201452	0.247063
TCGA_HT_8558_01A			0.0484592	0.0323841	0.564333		0.0311161	0.031029
TCGA_HT_8563_01A			0.0927267	0.53212	2.74997		0.955448	0.745011
TCGA_HT_8564_01A			0.0471322	0.0863122	1.157		0.429967	0.215409
TCGA_HT_A4DS_01A			0.0249516	0.0294323	0.867979		0.324675	0.357582
TCGA_HT_A4DV_01A			0.0295894	0.0605196	0.427425		0.145095	0.0498649
TCGA_HT_A5R5_01A			0.0855454	0.138867	1.53842		1.39065	0.072914
TCGA_HT_A5R7_01A			0.0352794	0.0770196	0.567957		0.0884125	0.0299926
TCGA_HT_A5R9_01A			0.049044	0.0718524	0.203428		0.108987	0.18515
TCGA_HT_A5RA_01A			0.0679994	0.101456	0.761382		0.263984	0.196123
TCGA_HT_A5RB_01A			0.034401	0.0604128	0.561255		0.0580692	0.167186
TCGA_HT_A5RC_01A			0.0495375	0.0866558	2.59655		0.174816	0.0559244
TCGA_HT_A614_01A			0.0273461	0.0689902	0.452828		0.0309892	0.25684
TCGA_HT_A615_01A			0.0403073	0.420159	1.33268		0.23094	0.387084
TCGA_HT_A616_01A			0.0340809	0.0744392	0.49927		0.0290534	0.0145587
TCGA_HT_A617_01A			0.147253	0.247202	1.55061		0.573098	0.348871
TCGA_HT_A618_01A			0.0575749	0.118885	1.11204		0.109956	0.235955
TCGA_HT_A619_01A			0.0436737	0.0413114	0.0975981		0.0445851	1.0528
TCGA_HT_A61A_01A			0.0662313	0.0731784	0.312354		0.0840194	0.123926
TCGA_HT_A61B_01A			0.0994832	0.167354	0.492031		0.253846	0.240913
TCGA_HT_A61C_01A			0.0913693	0.0768505	1.587		0.425572	0.278197
TCGA_HT_A74H_01A			0.0154202	0.232121	0.726061		0.208466	0.274687
TCGA_HT_A74J_01A			0.0660198	0.0776796	0.58178		0.0378249	0
TCGA_HT_A74K_01A			0.0187777	0.107537	0.164118		0.0934143	0.194746
TCGA_HT_A74L_01A			0.0247492	0.11339	0.599566		0.122139	0.0520087
TCGA_HT_A74O_01A			0.100372	0.122201	0.58027		0.380565	0.190416
TCGA_HW_7486_01A			0.0183561	0.292069	0.545788		0.0311037	0.148816
TCGA_HW_7487_01A			0.0231737	0.0999519	0.683733		0.0295159	0.0865571
TCGA_HW_7489_01A			0.0249593	0.0294414	0.657173		0.0212675	0.132585
TCGA_HW_7490_01A			0.0287638	0.16598	0.891747		0.174441	0.195665
TCGA_HW_7491_01A			0.0110961	0.0453389	0.143807		0.0281607	0.0280818
TCGA_HW_7493_01A			0.0418432	0.283676	1.04939		0.0932651	0.222164
TCGA_HW_7495_01A			0.0145015	0.425602	0.492638		0.036737	0.141266
TCGA_HW_8319_01A			0.0406804	0.139288	0.846368		0.0199255	0.0967188
TCGA_HW_8320_01A			0.0193176	0.0563251	0.622146		0.195731	0.0539868
TCGA_HW_8321_01A			0.0291256	0.0545694	0.697406		1.26022	0.105872
TCGA_HW_8322_01A			0.0662833	0.602573	0.286433		0.0658184	0.110756
TCGA_HW_A5KJ_01A			0.00776019	0.0717286	0.283682		0.114522	0.410915
TCGA_HW_A5KK_01A			0.0485357	0.0809924	1.32345		0.631387	0.147751
TCGA_HW_A5KL_01A			0.0364249	0.076387	0.393447		0.0614562	0.0850895
TCGA_HW_A5KM_01A			0.0305331	0.0826521	1.77128		0.292187	0.767087
TCGA_IK_7675_01A			0.0546401	0.071309	0.387393		0.02091	0.0104633
TCGA_IK_8125_01A			0.0538099	0.230021	0.561662		0.00930126	0.175037
TCGA_KT_A74X_01A			0.102495	0.154559	0.266799		0.10459	0.0356125
TCGA_KT_A7W1_01A			0.0194084	0.0931141	1.30043		0.524039	0.136987
TCGA_P5_A5ET_01A			0.0221543	0.0644761	0.304427		0.0251118	0.0858065
TCGA_P5_A5EU_01A			0.0371016	0.221805	1.72241		0.122573	0.0866434
TCGA_P5_A5EV_01A			0.007499	0.159604	0.482443		0.0253685	0.0624305
TCGA_P5_A5EW_01A			0.0301297	0.0998755	1.2797		0.216156	0.0631871
TCGA_P5_A5EX_01A			0.0403639	0.365442	3.7744		0.440795	0.429439
TCGA_P5_A5EY_01A			0.0469203	0.0552712	0.689608		0.189866	0.116572
TCGA_P5_A5EZ_01A			0.0153549	0.231207	0.577259		0.409042	0.101165
TCGA_P5_A5F0_01A			0.0338469	0.0691223	0.414307		0.0144989	0.0982897
TCGA_P5_A5F1_01A			0.0512305	0.0895785	0.581125		0.0861369	0.0859002
TCGA_P5_A5F2_01A			0.0171504	0.0549909	0.802117		0.0146078	0.0145667
TCGA_P5_A5F4_01A			0.0174594	0.0609505	0.694663		0.0295906	0.207866
TCGA_P5_A5F6_01A			0.0673853	0.0288169	0.178392		0.0972819	0.0493231
TCGA_P5_A72U_01A			0.0824834	0.159512	1.4358		0.428625	0.172608
TCGA_P5_A72W_01A			0.0333291	0.0489524	0.357783		0.0970845	0.0561179
TCGA_P5_A72X_01A			0.0228857	0.195129	0.611176		0.101073	0.0762501
TCGA_P5_A72Z_01A			0.0121863	0.0250823	0.128121		0.0511542	0.0103477
TCGA_P5_A730_01A			0.0419798	0.0298829	0.406904		0	0.0842441
TCGA_P5_A731_01A			0.0369542	0.139015	1.47355		0.1221	0.0251899
TCGA_P5_A733_01A			0.0635579	0.102865	0.821342		0.0122361	0.0362995
TCGA_P5_A735_01A			0.020769	0.0184176	0.397801		0.0176931	0.345623
TCGA_P5_A736_01A			0.0489658	0.354683	1.15681		0.147597	0.0953935
TCGA_P5_A737_01A			0.0238847	0.377529	0.418225		0.0404183	0.0795155
TCGA_P5_A77W_01A			0.0329736	0.0541371	0.226617		0.0113089	0.160545
TCGA_P5_A77X_01A			0.0281761	0.18509	0.517872		0.0240124	0.425551
TCGA_P5_A780_01A			0.0198575	0.0540914	0.359787		0.0665049	0.609108
TCGA_P5_A781_01A			0.0481293	0.526924	0.55694		0.023605	0.20948
TCGA_QH_A65R_01A			0.0143576	0.0502554	0.336624		0.413531	0.0716574
TCGA_QH_A65S_01A			0.0486959	0.15518	0.525053		0.0167611	0.159017
TCGA_QH_A65V_01A			0.0329953	0.32517	0.308104		0	0.0555601
TCGA_QH_A65X_01A			0.0441826	0.0262623	0.0913561		0.23874	0.301274
TCGA_QH_A65Z_01A			0.00824305	0.29885	0.586753		0.108383	0.0684973
TCGA_QH_A6CS_01A			0.0570179	0.094963	1.15426		0	0.121634
TCGA_QH_A6CU_01A			0	1.35044	0.380048		0.129777	0.115605
TCGA_QH_A6CV_01A			0.0522841	0.0222919	1.27359		0.270688	0.248418
TCGA_QH_A6CW_01A			0.0166959	0.105187	0.440229		0.561168	0.0830632
TCGA_QH_A6CX_01A			0.049516	0.019703	0.785585		0.110015	0.0282208
TCGA_QH_A6CY_01A			0.0278655	0.201339	0.517333		0.0119225	0.046979
TCGA_QH_A6CZ_01A			0.0150183	0.0308792	0.436009		0.0504947	0.0503543
TCGA_QH_A6X3_01A			0.131444	0.149993	0.536278		0.136474	0.124249
TCGA_QH_A6X4_01A			0.01393	0.0527678	0.173085		0.0118628	0.0352012
TCGA_QH_A6X5_01A			0.0395026	0.515631	0.341923		0.0270103	0.0921498
TCGA_QH_A6X8_01A			0.0350375	0.0655299	0.485927		0.127038	0.070481
TCGA_QH_A6X9_01A			0.0216106	0.0505505	0.570148		0.0955834	0
TCGA_QH_A6XA_01A			0.0231564	0.173048	0.594717		0.0262464	0.126359
TCGA_QH_A6XC_01A			0.0221825	0.0433574	0.75883		0.109848	0.0374482
TCGA_QH_A86X_01A			0.0495069	0.181478	0.444464		0.11528	0.320601
TCGA_QH_A870_01A			0.0162007	0.234838	0.820924		0.106858	0.0137594
TCGA_R8_A6MK_01A			0.117574	0.346986	0.528364		0.0643807	0
TCGA_R8_A6ML_01A			0.115357	0.138915	0.346398		0.0556889	0.0771629
TCGA_R8_A6MO_01A			0.0448611	0.06255	0.195637		0.181915	0.20678
TCGA_R8_A73M_01A			0.0388348	0.073655	0.215743		0.016652	0.0330214
TCGA_RY_A83X_01A			0.0694025	0.145168	0.272586		0.0957583	0.0538317
TCGA_RY_A83Y_01A			0.0674113	0.154487	0.377689		0.585074	0.0493423
TCGA_RY_A83Z_01A			0.00945653	0.0222452	0.119553		0	0.195466
TCGA_RY_A840_01A			0.0319987	0.141005	0.252805		0	0.0136636
TCGA_RY_A843_01A			0.0128097	0.0848599	0.379327		0.0324801	0.115365
TCGA_RY_A845_01A			0.0069623	0.0995506	0.564407		0.0467479	0.113836
TCGA_RY_A847_01A			0.0263579	1.02994	0.472562		0.0298707	0.39278
TCGA_S9_A6TS_01A			0.0229467	0.0315336	0.540059		0.125595	0.218174
TCGA_S9_A6TU_01A			0.0314389	0.0642599	0.627707		0.104327	0.165453
TCGA_S9_A6TV_01A			0.04462	0.149273	2.61692		0.12903	0.137448
TCGA_S9_A6TW_01A			0.0231295	0.0976224	0.243686		0.0262159	0.253384
TCGA_S9_A6TX_01A			0.0210938	0.202642	0.326192		0.0705754	0.0703804
TCGA_S9_A6TY_01A			0.0348867	0.037066	0.425463		0.0472966	0.0928366
TCGA_S9_A6TZ_01A			0.0180442	0.0603914	0.673791		0.188067	0.160251
TCGA_S9_A6U0_01A			0.0475006	0.2886	0.945929		0.827656	0.63852
TCGA_S9_A6U1_01A			0.0440644	0.0561592	0.728105		0.0498965	0.0374782
TCGA_S9_A6U2_01A			0.00801458	1.04697	0.418633		0.0798224	0.155042
TCGA_S9_A6U5_01A			0.122964	0.589872	0.587057		0.285373	0.149329
TCGA_S9_A6U6_01A			0.0298057	0.0176808	0.656192		0.599472	0.134124
TCGA_S9_A6U8_01A			0.0190868	0.164306	0.879583		0.0216378	0.202493
TCGA_S9_A6U9_01A			0.0154328	0.147955	0.65065		1.06288	0.0643737
TCGA_S9_A6UA_01A			0.088266	0.156356	1.49347		0.839974	0.5373
TCGA_S9_A6UB_01A			0.033831	0.193659	0.22829		0	0.0287592
TCGA_S9_A6WD_01A			0.0431945	0.208636	0.689077		0.119308	0.0367367
TCGA_S9_A6WE_01A			0.0236663	0.0777399	0.306388		0.153935	0
TCGA_S9_A6WG_01A			0.180943	0.249449	0.838925		0.531036	0.479651
TCGA_S9_A6WH_01A			0.0295345	0.0405521	0.393958		0.276449	0.0167825
TCGA_S9_A6WI_01A			0.0352014	0.0277965	0.686471		0.0786806	0.0495377
TCGA_S9_A6WL_01A			0.0568632	0.196452	0.699314		0.0279316	0.196865
TCGA_S9_A6WM_01A			0.00985008	0.112283	1.64623		0.113195	0.188434
TCGA_S9_A6WN_01A			0.050937	0.667515	3.16549		0.432441	2.01156
TCGA_S9_A6WO_01A			0.0327478	0.0575341	0.73864		0.121571	0.0139855
TCGA_S9_A6WP_01A			0.0772727	0.169399	0.563542		0.257127	0.0442221
TCGA_S9_A6WQ_01A			0.0858992	0.0680779	0.520386		0.0970851	0.131515
TCGA_S9_A7IQ_01A			0.0182141	0.11777	0.567744		0.0206493	0.0708193
TCGA_S9_A7IS_01A			0.0250353	0.0258724	0.439842		0.209654	0.0422357
TCGA_S9_A7IX_01A			0.0304409	0.0983384	1.6815		0.130092	0.204143
TCGA_S9_A7IY_01A			0.0389294	0.267323	0.610722		0.140665	0.188095
TCGA_S9_A7IZ_01A			0.0597053	0.0873239	0.662538		0.100189	0.343594
TCGA_S9_A7J0_01A			0.0334585	0.0664304	0.373974		0.0893533	0.110551
TCGA_S9_A7J1_01A			0.0935888	0.43265	0.54095		0.0669899	0.14309
TCGA_S9_A7J2_01A			0.0288798	0.0796116	0.37477		0.024613	0
TCGA_S9_A7J3_01A			0.0404781	0.429398	0.509618		0.388175	0.0513292
TCGA_S9_A7QW_01A			0.0244866	0.0478247	0.188946		0.120886	0.0413153
TCGA_S9_A7QX_01A			0.0160267	0.0696886	0.445735		0.0538414	0.0798066
TCGA_S9_A7QY_01A			0.0296208	0.354754	0.235289		0.0377044	0.0742431
TCGA_S9_A7QZ_01A			0.0286241	0.10694	0.361998		0.0243948	0.18401
TCGA_S9_A7R1_01A			0.0447271	0.133197	0.54925		0.267417	0.118366
TCGA_S9_A7R2_01A			0.0516965	0.38041	1.03127		0.2714	0.676755
TCGA_S9_A7R3_01A			0.0343006	0.187226	0.950461		0.0436422	0.126811
TCGA_S9_A7R4_01A			0.0733174	0.0580541	0.704082		0.362787	0.247063
TCGA_S9_A7R7_01A			0.0680695	0.12931	0.846345		0.12958	0.565849
TCGA_S9_A7R8_01A			0.0279584	0.122501	0.520233		0.107971	0.33992
TCGA_S9_A89V_01A			0.0154801	0.0496981	1.32598		0.265397	0.173973
TCGA_S9_A89Z_01A			0.0639553	0.116566	0.511327		0.150833	0.150427
TCGA_TM_A7C3_01A			0.015639	0.154023	0.713328		0.187927	0.163801
TCGA_TM_A7C4_01A			0.0256898	0.0745933	0.588369		0.0146307	0.12628
TCGA_TM_A7C5_01A			0.0514091	0.0605423	0.236252		0.0864336	0.102834
TCGA_TM_A7CA_01A			0.0437885	0.071723	0.363012		0.0299549	0
TCGA_TM_A7CF_01A			0.0435951	0.0104203	0.526743		0.014988	0.15646
TCGA_TM_A84B_01A			0.0853427	1.64333	0.487575		0.221506	0.141989
TCGA_TM_A84C_01A			0.0178253	0.0210356	1.09985		0.135856	0.0980583
TCGA_TM_A84F_01A			0.0699223	0.492641	1.30966		0.932514	1.13125
TCGA_TM_A84G_01A			0.0304624	0.175308	0.24151		0.0259639	0.0638768
TCGA_TM_A84H_01A			0.0405031	0.0477307	0.587757		0.0571148	0.0569563
TCGA_TM_A84I_01A			0.00745431	0.0562791	0.357614		0.15655	0.178718
TCGA_TM_A84J_01A			0.04189	0.00501278	0.289143		0.111337	0
TCGA_TM_A84L_01A			0.0343031	0.227203	0.977785		0.113576	0.280239
TCGA_TM_A84M_01A			0.0161184	0.0882069	0.217062		0.169018	0.0671838
TCGA_TM_A84O_01A			0.0409316	0.447617	0.353049		0.0554507	0.0821701
TCGA_TM_A84Q_01A			0.0131444	0.144604	0.296857		0.118595	0.227579
TCGA_TM_A84R_01A			0.0360726	0.0425212	0.758625		0.0368274	0.239368
TCGA_TM_A84S_01A			0.0708576	0.640056	0.658174		0.118598	0.0271342
TCGA_TM_A84T_01A			0.0168635	0.0827495	0.476451		0.0426676	0.0973957
TCGA_TQ_A7RF_01A			0.026012	0.0607233	1.01044		0.114466	0.0723979
TCGA_TQ_A7RG_01A			0.00892761	0.215785	0.377422		0.117055	0.130686
TCGA_TQ_A7RH_01A			0.0484278	0.0964478	0.933416		0.377187	0.0924965
TCGA_TQ_A7RI_01A			0.0225697	0.200404	0.509439		0.226457	0.0380983
TCGA_TQ_A7RJ_01A			0.0451626	0.071743	0.710709		0.0865854	0.0545698
TCGA_TQ_A7RK_01A			0.0244516	0.107567	0.505063		0.041372	0.081366
TCGA_TQ_A7RM_01A			0.0213835	0.0953978	0.12205		0.0182173	0.018166
TCGA_TQ_A7RN_01A			0.0230055	0.195095	0.272211		0.0954444	0.0578599
TCGA_TQ_A7RO_01A			0.0254965	0.0884042	0.297531		0.28988	0.0847727
TCGA_TQ_A7RP_01A			0.0360515	0.241056	0.461278		0.442429	0.060663
TCGA_TQ_A7RQ_01A			0.0533917	0.0352652	0.3171		0.108929	0.23602
TCGA_TQ_A7RR_01A			0.0307711	0.0673003	0.673348		0.0519864	0.0770806
TCGA_TQ_A7RS_01A			0.0213422	0.0782755	0.289128		0.0944258	0.0478517
TCGA_TQ_A7RV_01A			0.0352484	0.03745	0.313387		0.0710965	0.0120613
TCGA_TQ_A7RW_01A			0.0285141	0.114418	0.688766		0.0948401	0.345986
TCGA_TQ_A8XE_01A			0.0142989	0.0335605	0.389237		0.0831581	0.0361264
TCGA_VM_A8C8_01A			0.00950859	0.098029	0.436473		0.0479065	0.0633524
TCGA_VM_A8C9_01A			0.0195224	0.0457099	0.658762		0.202537	0.112269
TCGA_VM_A8CA_01A			0.0694864	0.205422	0.873366		0.015066	0.102021
TCGA_VM_A8CB_01A			0.0681047	0.0175477	0.25525		0	0.0660951
TCGA_VM_A8CD_01A			0.018091	0.0107139	2.09968		0.508304	0.174401
TCGA_VM_A8CE_01A			0.0643758	0.309879	0.498757		0.800861	0.0246179
TCGA_VM_A8CF_01A			0.061419	0.0793199	0.630898		0.180453	0.271038
TCGA_VM_A8CH_01A			0.034475	0.109122	0.525587		0.11413	0.113819
TCGA_VV_A829_01A			0.037749	0.0357032	0.273786		0.0385383	0.249716
TCGA_VV_A86M_01A			0.0213046	0.0620378	0.509414		0.122501	0.105337
TCGA_VW_A7QS_01A			0.00745497	0.0562841	0.835926		0.0376673	0.0498685
TCGA_VW_A8FI_01A			0.0594081	0.0980936	1.05234		0.562659	0.362199
TCGA_W9_A837_01A			0.0203184	0.267678	0.448258		0.0115623	0.0897563
TCGA_WH_A86K_01A			0.0751013	0.10429	0.316964		0.0163083	0.308077
TCGA_WY_A858_01A			0.065005	0.10807	0.592128		0.108949	0.264401
TCGA_WY_A859_01A			0.024679	0.0646933	0.481995		0.0210284	0.0720966
TCGA_WY_A85A_01A			0.028458	0.0878177	0.51053		0.0322476	0.0321574
TCGA_WY_A85B_01A			0.0244357	0.0144843	0.463638		0.0946914	0.133084
TCGA_WY_A85C_01A			0.0139356	0.0647012	0.528134		0.0923149	0.0695912
TCGA_WY_A85D_01A			0.017571	0.0959442	0.465716		0.0589557	0.129066
TCGA_WY_A85E_01A			0.0412784	0.0956973	0.292263		0.0695656	0.0917758
Genes			SIGLEC15	TIGIT	CD274		PDCD1	CTLA4
TCGA_02_0047_01A			0.0197124	0.319456	0.412899		0.289764	0.369446
TCGA_02_0055_01A			0.182072	0.151273	4.11305		0.620591	0.522786
TCGA_02_2483_01A			0.0588643	0.0263755	0.333293		0.309432	0.179541
TCGA_02_2485_01A			0.0419238	0.111192	1.23148		0.733296	0.731669
TCGA_02_2486_01A			0.0647674	0.315112	2.45449		0.842097	0.607133
TCGA_06_0125_01A			0.119892	0.228513	0.947559		0.165374	0.0730053
TCGA_06_0129_01A			0.128704	0.102313	1.31308		0.297954	0.644389
TCGA_06_0130_01A			0.302731	0.888802	2.75845		1.09256	1.02166
TCGA_06_0132_01A			0.143997	0.10647	0.772655		0.324468	0.197491
TCGA_06_0138_01A			0.108999	0.018126	0.847872		0.559317	0.117375
[truncated: 40,493 more rows]
