# Supplementary material for: Optimization of cancer immunotherapy through pyroptosis: A pyroptosis-related signature predicts survival benefit and potential synergy for immunotherapy in glioma
Source: Front Immunol. 2022 Aug 3;13:961933. doi: 10.3389/fimmu.2022.961933 (PMC9382657; doi:10.3389/fimmu.2022.961933)
Supplement: Supplementary file 10 [file Table_9.xlsx]

## Sheet: WGCNA_Module genes_TCGA
Supplementary Table 9. WGCNA module genes in TCGA cohort
Symbol	Module
UBE2C	black
TOP2A	black
NUSAP1	black
PBK	black
BIRC5	black
MDK	black
TPX2	black
MYBL2	black
RRM2	black
CDKN2C	black
PIMREG	black
FOXM1	black
CDC20	black
KLHDC8A	black
TMSB15A	black
PTTG1	black
CPXM1	black
CENPV	black
KIFC1	black
TYMS	black
CDK1	black
EGFR	black
GSX1	black
ASF1B	black
CKS2	black
TK1	black
CCNB2	black
FOXD1	black
AURKB	black
INSM1	black
MEST	black
LRRC17	black
SPC25	black
UBE2T	black
CENPU	black
ELN	black
KIF2C	black
CCNA2	black
CDCA7L	black
NID1	black
RND3	black
CDCA8	black
CRISPLD1	black
PTN	black
RPS26	black
SOX11	black
TMEM255A	black
MMP2	black
CENPF	black
MKI67	black
PXDN	black
SPC24	black
BLM	black
CCNB1	black
WSCD1	black
CDCA5	black
E2F1	black
MELK	black
TACC3	black
TLE2	black
TRIB2	black
CDCA7	black
ZWINT	black
KIF18B	black
CDK2	black
HAS2	black
LMNB1	black
MCM2	black
TSPAN12	black
GPX7	black
WEE1	black
BUB1B	black
LMO1	black
NCAPH	black
AC099850.3	black
PRC1	black
KIF4A	black
TFPI	black
KIF20A	black
ARL4A	black
CCND2	black
PABPC1L	black
EIF4EBP1	black
NES	black
F2R	black
LPCAT1	black
HJURP	black
NDC80	black
NRM	black
SPSB4	black
CDK6	black
DTL	black
HOXD8	black
KPNA2	black
PCLAF	black
CDT1	black
EZH2	black
CDC45	black
CENPM	black
UHRF1	black
GAS1	black
RACGAP1	black
TP53I3	black
HMGB2	black
GTSE1	black
NCAPG	black
NETO2	black
PDIA4	black
CD276	black
SDC1	black
TCF19	black
TROAP	black
STK32B	black
FSCN1	black
RPS3A	black
TTYH3	black
BUB1	black
ROBO2	black
GINS1	black
RCC1	black
RPS2	black
UBE2S	black
EIF5AL1	black
ITPRIPL1	black
KIF11	black
TRAF4	black
TUBA1B	black
PLK1	black
JPT2	black
CARHSP1	black
COL6A1	black
H2AX	black
RPL39	black
CENPW	black
NUF2	black
POC1A	black
SKA3	black
LIMA1	black
RPLP0	black
YBX1	black
CDKN3	black
DRAXIN	black
FANCI	black
GGH	black
NUP210	black
PTP4A3	black
RAD51AP1	black
GSC	black
HOXC4	black
CMTM3	black
DCHS1	black
GINS2	black
CEP55	black
IQGAP3	black
NMU	black
PRR11	black
CHI3L1	blue
CHI3L2	blue
AEBP1	blue
TIMP1	blue
CXCL14	blue
ANXA1	blue
SERPINE1	blue
MAOB	blue
AQP1	blue
MGP	blue
METTL7B	blue
TNFRSF12A	blue
SOCS3	blue
PDPN	blue
IGFBP3	blue
COL4A1	blue
EMP3	blue
S100A4	blue
SPRY4	blue
TGFBI	blue
GPNMB	blue
BGN	blue
FAM181A	blue
COL4A2	blue
GNG12	blue
EGR1	blue
IGFBP2	blue
HSPB6	blue
ANXA2	blue
C1R	blue
COL3A1	blue
CCN1	blue
CLIC1	blue
FABP7	blue
TPPP3	blue
PLP2	blue
SERPING1	blue
SDC4	blue
TMEM158	blue
PLEKHA4	blue
ARC	blue
CBR1	blue
S100A8	blue
ETV4	blue
F3	blue
MMP14	blue
MT1M	blue
S100A6	blue
TCIM	blue
CDKN1A	blue
MSN	blue
COL1A1	blue
ETV5	blue
HSPB1	blue
LGALS1	blue
C21orf62	blue
IGFBP5	blue
PSRC1	blue
ARL4C	blue
CA12	blue
EFEMP2	blue
HOPX	blue
IFITM3	blue
ELOVL2	blue
TGFB2	blue
CFI	blue
EDA2R	blue
FLNC	blue
GAP43	blue
IGFBP4	blue
GBP1	blue
RBP1	blue
STEAP3	blue
CA2	blue
CAV1	blue
CD93	blue
FN1	blue
C1S	blue
COL1A2	blue
COL9A3	blue
FABP5	blue
GADD45A	blue
LGALS3	blue
RGS16	blue
APOL4	blue
OCIAD2	blue
SNX10	blue
MT1E	blue
TNC	blue
TUBB6	blue
CNGA3	blue
SLN	blue
DUSP1	blue
DYNLT3	blue
RAMP3	blue
MT1G	blue
PDLIM1	blue
SFRP4	blue
TM4SF1	blue
IFI6	blue
S100A13	blue
MRC2	blue
COL6A2	blue
DIRAS3	blue
TMEM176A	blue
ACTN1	blue
JUNB	blue
SPOCD1	blue
FKBP5	blue
SERPINH1	blue
FKBP10	blue
P2RY1	blue
SERPINF1	blue
LZTS1	blue
RARRES2	blue
VWA1	blue
PYGL	blue
CRB2	blue
CREB3L1	blue
DUSP5	blue
DUSP6	blue
LDHA	blue
PRPS2	blue
RAB32	blue
ATF3	blue
CAVIN1	blue
PIRT	blue
RGN	blue
ANKRD35	blue
MT3	blue
ISG15	blue
TNFRSF1A	blue
EMILIN3	blue
PLAU	blue
TRIP6	blue
APLN	blue
CD248	blue
DEPP1	blue
NMNAT3	blue
PAMR1	blue
SOD3	blue
ASS1	blue
GADD45B	blue
TMSB10	blue
TMBIM1	blue
ADM	blue
PLA2G5	blue
RAB36	blue
SOD2	blue
HDHD3	blue
LFNG	blue
NGFR	blue
TAGLN2	blue
C9orf64	blue
CITED1	blue
TMSB4X	blue
MFAP4	blue
COL5A2	blue
S100A3	blue
TSTD1	blue
SLC43A3	blue
DCTD	blue
FKBP9	blue
TNFRSF19	blue
IGFBP7	blue
FLNA	blue
CNR1	blue
FOXJ1	blue
GMPR	blue
LAMB1	blue
ANGPTL4	blue
DBX2	blue
RAB34	blue
KIAA0040	blue
ACTA2	blue
CCN2	blue
COL22A1	blue
CPQ	blue
CST3	blue
FSTL1	blue
LOXL2	blue
VAMP5	blue
DBNDD1	blue
KLHL4	blue
CYP27A1	blue
BHLHE40	blue
CNN2	blue
DUSP4	blue
GRIK1	blue
PCOLCE	blue
VASN	blue
C1QTNF1	blue
ITGA7	blue
EYA2	blue
AKAP12	blue
C16orf89	blue
PLSCR1	blue
SEL1L3	blue
S100A16	blue
FUCA2	blue
H1-2	blue
MYD88	blue
SLC4A3	blue
SPATA6	blue
CXCL10	blue
SLC2A10	blue
MCAM	blue
MT1F	blue
MYL12A	blue
EHD2	blue
CSRP1	blue
CTSK	blue
NPNT	blue
NR2E1	blue
OXTR	blue
PDLIM4	blue
IGFBP6	blue
MT2A	blue
EFNB2	blue
FGFRL1	blue
LSP1	blue
TSPAN18	blue
WIPF3	blue
ISLR	blue
SLC25A20	blue
MAP1LC3A	blue
SPRED2	blue
NR2F2	blue
SLC2A3	blue
CD58	blue
H2AC6	blue
IQGAP1	blue
KCNE4	blue
KLHL26	blue
MAN1C1	blue
MOXD1	blue
PLAT	blue
POGLUT3	blue
PTGFRN	blue
FAM50B	blue
LBH	blue
LRATD1	blue
MYL9	blue
PIPOX	blue
SLC16A4	blue
ENTPD2	blue
F13A1	blue
FMOD	blue
IL32	blue
OSMR	blue
PNPLA4	blue
ANXA5	blue
PMP22	blue
SMIM3	blue
PHLDA3	blue
SPRY1	blue
TGIF1	blue
SPINK8	blue
ANGPT2	blue
HSPA1B	blue
IGDCC4	blue
JUN	blue
LMO2	blue
OAS3	blue
SLC10A4	blue
SRPX2	blue
ADGRE5	blue
ADORA1	blue
GYG2	blue
ITGA5	blue
SMYD2	blue
VWF	blue
IL13RA2	blue
ARSD	blue
BCAT1	blue
EVA1C	blue
FBLN5	blue
SMIM10	blue
TUBA1C	blue
PDGFA	blue
CARD19	blue
MARVELD1	blue
CDH4	blue
EMILIN1	blue
GDPD2	blue
LAMC1	blue
LTBP1	blue
QPRT	blue
S100B	blue
CHST2	blue
GPR3	blue
H2BC5	blue
PDLIM3	blue
SAMD9L	blue
LRRN4CL	blue
IQGAP2	blue
RNF135	blue
SKAP2	blue
TAGLN	blue
KLF10	blue
SERTAD1	blue
CHST6	blue
KCNE5	blue
PPIC	blue
XKR8	blue
TBX15	blue
FBLN1	blue
FHL3	blue
MDFIC	blue
PIFO	blue
PPCS	blue
PROS1	blue
SDC2	blue
SELENOM	blue
TRIB3	blue
UPP1	blue
AEN	blue
C1orf54	blue
DEDD2	blue
HES1	blue
ACAA2	blue
ADAMTS1	blue
PDGFD	blue
THBS1	blue
AK4	blue
CALU	blue
COL5A3	blue
SYDE1	blue
FAHD2B	blue
IL17RC	blue
C1RL	blue
MCUB	blue
ABRACL	blue
ADGRL2	blue
CD151	blue
NEK6	blue
NNMT	blue
TFRC	blue
TPM2	blue
VEGFA	blue
CALD1	blue
ENG	blue
EVA1B	blue
FBXO17	blue
FOSL2	blue
HSPA6	blue
LAMA4	blue
NIBAN1	blue
RHPN2	blue
SSH3	blue
TEAD2	blue
CCN3	blue
HEYL	blue
IER5L	blue
CHCHD10	blue
CYB561	blue
INAFM1	blue
PCOLCE2	blue
TMEM159	blue
G0S2	blue
PTX3	blue
FAM114A1	blue
GATM	blue
KANK2	blue
CD63	blue
DCN	blue
KDELR1	blue
MICALL2	blue
MTMR11	blue
SLC35G2	blue
SPRED1	blue
ZDHHC12	blue
FOSL1	blue
RGS6	blue
SLC27A3	blue
FAM20C	blue
HRH1	blue
TMEM106C	blue
TRIM47	blue
ZYX	blue
ARSF	blue
GSDMD	blue
KIAA1522	blue
MX1	blue
YDJC	blue
CLDN5	blue
JAG1	blue
MXRA8	blue
NAMPT	blue
SMS	blue
SPRY2	blue
FILIP1L	blue
ADGRL4	blue
AHR	blue
ARHGAP18	blue
CAPN5	blue
COL18A1	blue
CRYZ	blue
DPY19L1	blue
NDUFA4L2	blue
PKIB	blue
PPP1R15A	blue
SLC2A4RG	blue
ZDHHC1	blue
CTF1	blue
LRRC32	blue
LYPD6	blue
SECTM1	blue
CRABP2	blue
GLMP	blue
PIR	blue
QPCT	blue
RIN1	blue
DOK5	blue
MYADM	blue
TNFRSF10B	blue
YBX3	blue
DPYD	blue
DUSP10	blue
RHBDF1	blue
TRIP4	blue
CXCL8	blue
HSPG2	blue
ECE1	blue
GASK1A	blue
PDLIM7	blue
PLOD1	blue
PLS3	blue
TMEM51	blue
TRIM21	blue
ITM2C	blue
PLAUR	blue
CD9	blue
FKBP1B	blue
HVCN1	blue
ITGB8	blue
LAMB2	blue
LUM	blue
PBX3	blue
PDE6B	blue
PECAM1	blue
PIM1	blue
PLOD2	blue
RGS14	blue
STAT1	blue
STK40	blue
SYTL2	blue
TAP1	blue
TLCD1	blue
FZD2	blue
HPS1	blue
LHFPL6	blue
TMEM160	blue
TRIM14	blue
BCL2L12	blue
FAS	blue
GPC6	blue
IGF2	blue
IL1RAP	blue
MAFF	blue
OAS2	blue
PCDHB7	blue
PRR7	blue
RHOJ	blue
RPL39L	blue
SLC44A3	blue
THNSL2	blue
TRIM36	blue
ACADS	blue
LMNA	blue
NOTCH3	blue
RDH10	blue
TGFB1I1	blue
TRIP10	blue
DENND2A	blue
SEC61G	blue
TBX2	blue
CYSTM1	blue
DRAM1	blue
ECSCR	blue
EFNA1	blue
FOXF2	blue
GGT5	blue
GRB10	blue
HTATIP2	blue
ITGB1	blue
ITPKC	blue
KLHDC9	blue
NXPH4	blue
PICK1	blue
SERINC2	blue
SLC25A43	blue
SWAP70	blue
TNFAIP6	blue
OAF	blue
NMRAL1	blue
SOX9	blue
ADAMTS9	blue
CERS1	blue
FGFR1	blue
METRNL	blue
TEAD4	blue
CD52	blue
EHD4	blue
EMID1	blue
EPHX2	blue
GJA4	blue
MYO1B	blue
PLK3	blue
SOX18	blue
TEAD3	blue
TENT5A	blue
VIM	brown
S100A9	brown
FCGBP	brown
SPP1	brown
CD163	brown
HLA-DRA	brown
HLA-DRB1	brown
FCGR3A	brown
CCL2	brown
HLA-DPB1	brown
HLA-DPA1	brown
ALOX5AP	brown
HLA-DRB5	brown
PI16	brown
S100A11	brown
APLNR	brown
HLA-DQB1	brown
LYZ	brown
CD74	brown
RGS1	brown
CAPG	brown
HLA-DQA1	brown
S100A10	brown
HLA-DQA2	brown
EMP1	brown
VSIG4	brown
C1QB	brown
C3	brown
VCAM1	brown
HLA-DOA	brown
MS4A6A	brown
CX3CR1	brown
CD14	brown
FPR1	brown
CD44	brown
FOS	brown
GBP2	brown
RPE65	brown
TMEM176B	brown
TNFSF13B	brown
FCER1G	brown
HLA-DMA	brown
C1QA	brown
ITGB4	brown
SERPINA1	brown
C1QC	brown
CH25H	brown
EFEMP1	brown
CEBPD	brown
CXCR4	brown
ID3	brown
CTSH	brown
EGR2	brown
FOLR2	brown
TYMP	brown
ZFP36	brown
LAPTM5	brown
CPVL	brown
SULF1	brown
HLA-DMB	brown
CP	brown
GBP3	brown
OLFML3	brown
RNASE2	brown
TYROBP	brown
CYBB	brown
ERAP2	brown
HMOX1	brown
TREM2	brown
BST2	brown
ITGB2	brown
OLR1	brown
SLC11A1	brown
ECM2	brown
FCGR2A	brown
IL1B	brown
GNG5	brown
CD53	brown
GJA1	brown
S1PR3	brown
CD99	brown
CSRP2	brown
MSR1	brown
SLPI	brown
TMEM119	brown
C3AR1	brown
C5AR1	brown
LY96	brown
RNASE6	brown
GEM	brown
OLFML2B	brown
TLR2	brown
WWTR1	brown
GPR34	brown
HLA-B	brown
CYTL1	brown
CSF1R	brown
IFITM1	brown
CYBA	brown
CTSS	brown
MS4A4A	brown
MS4A7	brown
SPI1	brown
DDR2	brown
IFI44L	brown
UCP2	brown
AIF1	brown
APOBEC3C	brown
FZD7	brown
LRRC55	brown
SASH3	brown
VAMP8	brown
TMIGD3	brown
ANKRD22	brown
ARHGDIB	brown
H2BC12	brown
HAVCR2	brown
PLVAP	brown
SRGN	brown
GPR183	brown
GFAP	brown
FCGR1A	brown
FGL2	brown
IER3	brown
ABI3	brown
APOC1	brown
CCR1	brown
GFPT2	brown
SIGLEC8	brown
PTGS1	brown
STAB1	brown
UNC93B1	brown
APBB1IP	brown
C4B	brown
CASP1	brown
HCLS1	brown
HCST	brown
HS3ST1	brown
LY86	brown
CD300A	brown
CTSZ	brown
PLEK	brown
TSPO	brown
CD86	brown
FBXO32	brown
SCIN	brown
SLC2A5	brown
BCL2A1	brown
C1orf162	brown
FXYD5	brown
HLA-A	brown
ICAM1	brown
ALOX5	brown
FPR3	brown
IL18	brown
PTAFR	brown
EVI2B	brown
LCP1	brown
PLAAT4	brown
B2M	brown
CNN3	brown
DHRS3	brown
GYPC	brown
HLA-C	brown
LILRB4	brown
C4A	brown
ARPC1B	brown
SIGLEC10	brown
SLC6A9	brown
SELPLG	brown
FERMT3	brown
GPSM3	brown
IFI44	brown
MATN2	brown
SYNM	brown
SIGLEC14	brown
CD37	brown
IFITM2	brown
CD4	brown
DNALI1	brown
FIBIN	brown
FTL	brown
LAIR1	brown
NPC2	brown
PSMB9	brown
RAC2	brown
ST14	brown
RGS10	brown
CEBPA	brown
GAL3ST4	brown
LGALS9	brown
PYCARD	brown
SLC1A5	brown
SUSD3	brown
TNFAIP8L2	brown
LAT2	brown
LPAR5	brown
MNDA	brown
HK2	brown
IL13RA1	brown
NCF4	brown
PHKG1	brown
SYK	brown
F2RL1	brown
HCK	brown
HLA-DQB2	brown
PLD4	brown
SAMSN1	brown
SERPINB1	brown
SLA	brown
TRIM22	brown
FYB1	brown
LST1	brown
OAS1	brown
PSMB8	brown
SLC7A7	brown
THEMIS2	brown
YAP1	brown
CALHM6	brown
CTSC	brown
C4orf48	brown
EDNRA	brown
RFTN1	brown
GASK1B	brown
FBP1	brown
LRRC25	brown
TCIRG1	brown
ADAMTS15	brown
GALNT15	brown
ITGAM	brown
ITGAX	brown
P2RY13	brown
PTPRC	brown
TNFAIP2	brown
CSF2RA	brown
GMFG	brown
MGST1	brown
RAB20	brown
RHOC	brown
RPS6KA1	brown
STOM	brown
SYNGR2	brown
AR	brown
CCL5	brown
RHBDF2	brown
RNASET2	brown
TGFB1	brown
COPZ2	brown
HAMP	brown
ELOVL1	brown
HERC5	brown
LPAR6	brown
CLU	brown
ALDH4A1	brown
CLIC4	brown
LGALS3BP	brown
CABCOCO1	brown
CEBPB	brown
COL8A2	brown
DUSP23	brown
LEFTY2	brown
NCKAP1L	brown
SLC16A3	brown
TNFRSF1B	brown
CPM	brown
LYN	brown
LHFPL2	brown
TBXAS1	brown
BHLHE41	brown
CCDC163	brown
CYTH4	brown
EBI3	brown
HPGDS	brown
IL10RA	brown
MYOF	brown
ARID5A	brown
C1orf194	brown
DEF6	brown
IGSF6	brown
LITAF	brown
MAFB	brown
SIGLEC9	brown
TLR7	brown
BTN3A2	brown
GIMAP4	brown
GLIS3	brown
IFI35	brown
PLA2G4A	brown
SLC15A3	brown
ADA2	brown
HLA-F	brown
MILR1	brown
RCN3	brown
ITGB5	brown
A2M	brown
AGTRAP	brown
HLA-E	brown
NUPR1	brown
PLXDC2	brown
RENBP	brown
ADAP2	brown
PTPN6	brown
SLC40A1	brown
WAS	brown
CSF1	brown
GPX1	brown
KCTD12	brown
PRDX1	brown
CYBRD1	brown
GIMAP2	brown
IRF8	brown
MPEG1	brown
RRAS	brown
WNT5A	brown
APOL1	brown
NCF2	brown
PARP9	brown
CD83	brown
INPP5D	brown
PLTP	brown
WLS	brown
ASAP3	brown
ELK3	brown
MYO1F	brown
RGS19	brown
VSIR	brown
FRMD3	brown
SLAMF8	brown
MFNG	brown
PRDX6	brown
REEP4	brown
RGS2	brown
TGFBR2	brown
TPST1	brown
IFI16	brown
SLCO2B1	brown
LOXL3	brown
CD84	brown
CLEC7A	brown
COLEC12	brown
COTL1	brown
GSN	brown
IRF7	brown
NDP	brown
PLCB2	brown
CSF3R	brown
C1orf226	brown
FNBP1L	brown
HEBP1	brown
AOAH	brown
LPCAT2	brown
NMI	brown
SQOR	brown
AK2	brown
LCP2	brown
PIK3AP1	brown
SAMD9	brown
STING1	brown
TNFSF10	brown
VASP	brown
VAV1	brown
FCGRT	brown
RNF19A	brown
SAT1	brown
BLNK	brown
ARHGAP30	brown
IRF5	brown
PARP10	brown
UBA7	brown
TLR1	brown
STAT5A	brown
CXCL16	brown
SERPINB6	brown
ACKR3	brown
ABCA1	brown
ANO6	brown
BIN2	brown
MVP	brown
PDE8A	brown
FUOM	brown
LILRB1	brown
OSM	brown
PARVG	brown
PRAM1	brown
SLC17A7	green
NNAT	green
NRGN	green
NEFL	green
VSNL1	green
SYT1	green
GNG3	green
CAMK2A	green
PACSIN1	green
SULT4A1	green
SST	green
HPCA	green
CCK	green
TMEM130	green
NPTX1	green
SNCG	green
NPTX2	green
PHYHIP	green
ENC1	green
NELL2	green
STAC2	green
SYN2	green
DDN	green
GALNT17	green
EEF1A2	green
VSTM2L	green
SYT13	green
NEFM	green
RGS4	green
FGFR3	green
AK5	green
SERPINI1	green
PPP1R1B	green
SYNPO	green
BEX5	green
TCEAL6	green
CALY	green
SYNGR3	green
SLC6A17	green
SYT7	green
NGEF	green
EGR3	green
SLC6A11	green
NRN1	green
PCP4L1	green
DIO2	green
PTPN5	green
DNM1	green
CHL1	green
PHF24	green
TAC1	green
BAIAP3	green
CRYM	green
SLC39A12	green
TUBA4A	green
LAMP5	green
CALB2	green
PCSK1	green
ZCCHC12	green
CAMK2B	green
SNCA	green
GABRA1	green
CPNE6	green
CLDN10	green
HS3ST2	green
CCDC3	green
DMTN	green
DIRAS2	green
RCAN2	green
SCN4B	green
KCNJ4	green
KCNK1	green
AIFM3	green
CHD5	green
EMX2	green
EPHB6	green
SYNPR	green
COX7A1	green
LGI4	green
ME1	green
CREG2	green
JAKMIP1	green
PARM1	green
PCP4	green
RLBP1	green
CAP2	green
MRAP2	green
NEFH	green
SLC32A1	green
UCHL1	green
ATP1B1	green
GJB6	green
ENPP5	green
OGDHL	green
PRKCG	green
CAMK1G	green
FAM241B	green
ICAM5	green
LHX2	green
PLPPR4	green
SLC12A5	green
ACSBG1	green
GPC5	green
LGI1	green
SYT5	green
C1orf115	green
SELENBP1	green
PDYN	green
GDA	green
NRIP3	green
RIMS3	green
STX1A	green
PYGM	green
CTXN1	green
ADCY1	green
LRRC10B	green
PCDH8	green
NEURL1	green
PGM2L1	green
CA11	green
CHN1	green
KCNH3	green
TPD52L1	green
GABRA5	green
EPHA4	green
KIRREL3	green
NAPB	green
PRKAR1B	green
CPNE4	green
LRRC3B	green
CADPS2	green
PAK1	green
GFRA2	green
GPRASP1	green
SDS	green
SOWAHA	green
IL34	green
CACNG3	green
MAP7D2	green
PLK2	green
RASGRP1	green
DKK3	green
ELMOD1	green
RORB	green
NPM2	green
NCALD	green
RAB15	green
FXYD1	green
RASD2	green
GAD2	green
PLCXD3	green
NCS1	green
NECAB1	green
RGS20	green
DIRAS1	green
DNAJA4	green
SV2B	green
TUBB2A	green
RBFOX1	green
GUCY1B1	green
ADAM11	green
GSTM5	green
ITPKA	green
CTXND1	green
HSD11B1	green
NCDN	green
ARX	green
NWD1	green
PCDHGC5	green
TMEM150C	green
CLEC2L	green
PANX2	green
ADRA1B	green
CAMK2N1	green
CCDC184	green
DOC2A	green
KCNIP4	green
RASAL1	green
SORCS2	green
SCN1B	green
CARMIL1	green
SLC1A3	green
CYGB	green
RBP4	green
SMIM10L2B	green
CLCN4	green
HPRT1	green
ATP2B1	green
CACNA1G	green
CAMKK1	green
LY6E	green
MAL2	green
MATK	green
NCEH1	green
TAFA1	green
YWHAH	green
C5orf49	green
COL23A1	green
FNDC9	green
KCNC2	green
MYRIP	green
RBFOX3	green
PCDHGB7	grey
HBB	grey
CCL3	grey
VGF	grey
RPS4Y1	grey
IRX1	grey
HBA2	grey
KDM5D	grey
MSTN	grey
PCDHB5	grey
CCL4L2	grey
GPX3	grey
CCL4	grey
CCL3L3	grey
LPL	grey
DDX3Y	grey
NLGN4Y	grey
SCG2	grey
PCDHB2	grey
HPR	grey
AZGP1	grey
NMB	grey
KCNF1	grey
P2RY12	grey
CDKN2B	grey
EIF1AY	grey
PCDHGB2	grey
USP9Y	grey
MT1X	grey
EDNRB	grey
LIX1	grey
COL11A1	grey
TIMP4	grey
FOSB	grey
HSPB8	grey
TMSB4Y	grey
ADCY8	grey
PGF	grey
RASL12	grey
ZFY	grey
AQP4	grey
HIF3A	grey
CSPG4	grey
CDKN2A	grey
FOXG1	grey
LYVE1	grey
C1QL4	grey
GBX2	grey
KCNIP1	grey
TMEM132E	grey
MCHR1	grey
IGSF3	grey
PCDHB16	grey
LTBP4	grey
PCSK1N	grey
GSTT2B	grey
AHNAK	grey
APOE	grey
STC2	grey
UTY	grey
CLEC3B	grey
GPR37L1	grey
ID4	grey
SRPX	grey
TRIL	grey
SEMA5A	grey
GPR153	grey
HAP1	grey
PAPLN	grey
SYTL4	grey
ANOS1	grey
MAGEE2	grey
AHCYL1	grey
COL16A1	grey
POU3F4	grey
SLC4A4	grey
OGFRL1	grey
TLR4	grey
ACKR1	grey
AGT	grey
C2orf88	grey
RET	grey
COL28A1	grey
MTRNR2L12	grey
SLITRK3	grey
MLC1	grey
ALDH1L1	grey
NPIPB15	grey
EDN1	grey
ELFN1	grey
RASD1	grey
SPARC	grey
SLCO1C1	grey
TSPAN13	grey
TMEM163	grey
MAPK4	grey
LYPD1	grey
CXCL2	grey
BMP8B	grey
PLAAT1	grey
TMIE	grey
NFIA	grey
SALL3	grey
FAT1	grey
SGK1	grey
GSG1L	grey
NDNF	grey
DIPK1C	grey
NR4A1	grey
S1PR1	grey
SCUBE2	grey
THBS2	grey
TMEM47	grey
BBOX1	grey
CCDC80	grey
GSTM3	grey
INSYN2A	grey
TUSC1	grey
C3orf70	grey
CCDC85B	grey
TTYH1	grey
CA14	grey
FAM89A	grey
H2BC21	grey
SHROOM2	grey
ACSM5	grey
APOLD1	grey
HSPA1A	grey
IRX3	grey
MRC1	grey
RNF182	grey
SNX31	grey
STON1	grey
SIX1	grey
ANGPTL1	grey
EZR	grey
RPL22L1	grey
SCARA3	grey
PMP2	grey
PTPRZ1	grey
COLCA2	grey
CHST8	grey
NPIPA5	grey
ARHGEF10L	grey
IL33	grey
PLPP3	grey
PLSCR4	grey
PON2	grey
SLC7A11	grey
ATP13A4	grey
NT5E	grey
PBXIP1	grey
RSPH1	grey
ACHE	grey
PER1	grey
DCLK1	grey
LDLR	grey
LMOD1	grey
ARL4D	grey
BMPR1B	grey
TMEM97	grey
KLF9	grey
MFGE8	grey
RHOB	grey
IFIT1	grey
KITLG	grey
NRP2	grey
PDE4B	grey
IFIT3	grey
ABHD2	grey
SSPN	grey
PTPRO	grey
SEMA3C	grey
AMH	pink
LCNL1	pink
HES4	pink
RGS11	pink
PDIA2	pink
GOLGA8A	pink
GOLGA8B	pink
HSF4	pink
PLXNB3	pink
LENG8	pink
WSB1	pink
MST1	pink
CCNL2	pink
ACAP3	pink
RHPN1	pink
KAT2A	pink
NOXA1	pink
SCNN1D	pink
PGGHG	pink
MALAT1	pink
SEC31B	pink
GNG8	pink
SNRNP70	pink
ASIC3	pink
KIAA0895L	pink
B4GALNT4	pink
MICAL1	pink
ZMAT1	pink
TMPRSS5	pink
COL11A2	pink
YJEFN3	pink
IGFN1	pink
UCN	pink
IL11RA	pink
KIFC2	pink
ZNF692	pink
ACTN2	pink
RSRP1	pink
MIIP	pink
DMPK	pink
LPAR2	pink
PIDD1	pink
PNISR	pink
SLC29A2	pink
TMEM121	pink
AGER	pink
AMT	pink
MAMDC4	pink
MBP	red
MOBP	red
MAG	red
ERMN	red
MOG	red
CARNS1	red
SLC14A1	red
KLK6	red
NTSR2	red
OPALIN	red
MAL	red
GJB1	red
CNDP1	red
CNTN2	red
HAPLN2	red
NPY	red
FA2H	red
CLDN11	red
MYRF	red
TMEM125	red
PLP1	red
ACY3	red
CNTNAP4	red
FBXO2	red
NKX6-2	red
HHATL	red
BCAS1	red
SPOCK3	red
SPX	red
ENPP2	red
LGI3	red
TF	red
TPPP	red
TMEM151A	red
GPR37	red
EDIL3	red
GPD1	red
PTGDS	red
S100A1	red
TMEM144	red
BOK	red
PPP1R14A	red
TUBB4A	red
NKAIN2	red
SLCO1A2	red
SNORC	red
ALDH1A1	red
HSPA2	red
LPAR1	red
PCSK6	red
PDK4	red
GRM3	red
ERBB3	red
GJC2	red
SH3GL3	red
RNASE1	red
TMEM235	red
GPIHBP1	red
SRCIN1	red
CDK18	red
IGSF1	red
SEPTIN4	red
AATK	red
SLC24A2	red
MTURN	red
DBNDD2	red
EFHD1	red
APOD	red
CHADL	red
FAM107A	red
PEX5L	red
SEC14L5	red
ANLN	red
PAQR6	red
FAM189A2	red
MYBPC1	red
PRR18	red
AMOT	red
SLC5A11	red
PADI2	red
SNTA1	red
FOLH1	red
DHCR24	red
HEPH	red
RAPGEF5	red
TMEM88B	red
PAQR8	red
CYP2J2	red
SELENOP	red
EVI2A	red
FGF1	red
MAP7	red
LHPP	red
PLEKHB1	red
IP6K3	red
PLLP	red
APLP1	red
CERCAM	red
MEGF10	red
PAIP2B	red
S1PR5	red
SLC45A3	red
MAP6D1	red
NDRG1	red
SHTN1	red
HS3ST4	red
COL9A2	red
GLDN	red
GPR62	red
PHYHD1	red
ARRDC2	red
CDKN1C	red
RYR1	red
ENPP6	red
DHRS9	red
SLC51B	red
FGFR2	red
FAM131C	red
ASPA	red
FAAH	red
PIP4K2A	red
RXRG	red
SYNJ2	red
PEBP4	red
PLEKHH1	red
ADAMTS4	red
ADAP1	red
NIPAL3	red
PLAAT3	red
TTYH2	red
CNP	red
COL4A5	red
DPYSL5	red
PLCH2	red
ZNF385A	red
NINJ2	red
RBP7	red
SEMA3B	red
ABCA2	red
FAM107B	red
HDAC11	red
STON2	red
ANKRD65	red
PFKFB2	red
PDE1C	red
SREBF1	red
HCN2	red
PRIMA1	red
SYNDIG1	red
TMEM229A	red
ARHGEF37	red
PACSIN3	red
PHGDH	red
LILRA4	red
SIDT1	red
LDB3	red
ABCA8	red
TP53INP2	red
COBL	red
KCNMB4	red
TMEM178A	red
TSPAN15	red
SEMA4D	red
BIN1	red
SH3PXD2A	red
SFRP2	turquoise
INA	turquoise
CPLX2	turquoise
STMN2	turquoise
CHGA	turquoise
NSG2	turquoise
ETNPPL	turquoise
CHGB	turquoise
GRIN1	turquoise
SNCB	turquoise
SNAP25	turquoise
L1CAM	turquoise
SELL	turquoise
USH1C	turquoise
GABRG2	turquoise
RTP5	turquoise
FAM163B	turquoise
ACTL6B	turquoise
HPSE2	turquoise
CRLF1	turquoise
SYT4	turquoise
CA10	turquoise
SYN1	turquoise
KCNIP2	turquoise
PTPRN	turquoise
SCRT1	turquoise
CRTAC1	turquoise
GABRD	turquoise
GABRG1	turquoise
SUSD5	turquoise
SPHKAP	turquoise
CALN1	turquoise
DAAM2	turquoise
CDK5R2	turquoise
VSTM2A	turquoise
FXYD7	turquoise
RASL10A	turquoise
SCN3B	turquoise
TMEM151B	turquoise
BRINP1	turquoise
CELF3	turquoise
GABBR2	turquoise
RPH3A	turquoise
HPCAL4	turquoise
NRSN1	turquoise
SEZ6L	turquoise
SSTR1	turquoise
CPLX1	turquoise
SVOP	turquoise
LY6H	turquoise
PSD	turquoise
ACBD7	turquoise
ATCAY	turquoise
MMD2	turquoise
PCSK2	turquoise
GABRA3	turquoise
SLC25A48	turquoise
PTPRT	turquoise
NMNAT2	turquoise
PRSS35	turquoise
SEZ6L2	turquoise
ST8SIA3	turquoise
ZDHHC22	turquoise
VAT1L	turquoise
PPP2R2C	turquoise
TMEM179	turquoise
CELF4	turquoise
KCNJ11	turquoise
WNT7B	turquoise
GABRB3	turquoise
SSTR2	turquoise
PDE2A	turquoise
CAMKV	turquoise
GPR27	turquoise
CHRDL1	turquoise
CNTN3	turquoise
GFRA1	turquoise
SCG3	turquoise
JPH3	turquoise
CNTNAP2	turquoise
RIT2	turquoise
ELFN2	turquoise
SLIT1	turquoise
ABCC8	turquoise
GABBR1	turquoise
HRH3	turquoise
SHC3	turquoise
SHISAL1	turquoise
SHISA6	turquoise
ATP1A2	turquoise
PPP1R1A	turquoise
SEZ6	turquoise
SLC7A14	turquoise
CHRM1	turquoise
RAB3C	turquoise
CDHR1	turquoise
GAD1	turquoise
SLITRK1	turquoise
IQSEC3	turquoise
NSG1	turquoise
NXPH1	turquoise
PLPPR3	turquoise
SNAP91	turquoise
OPCML	turquoise
TMEM271	turquoise
SLC1A2	turquoise
ARHGDIG	turquoise
KCNJ9	turquoise
PPP1R16B	turquoise
GDAP1L1	turquoise
GRIA1	turquoise
RUNDC3A	turquoise
CUX2	turquoise
FRRS1L	turquoise
STOX1	turquoise
AGAP2	turquoise
ASPHD1	turquoise
CHRNB2	turquoise
CACNG2	turquoise
CPNE5	turquoise
RAPGEF4	turquoise
UNC13A	turquoise
RASGRF1	turquoise
ADCYAP1R1	turquoise
CHST1	turquoise
FAM155A	turquoise
SLC8A2	turquoise
SCD	turquoise
CBLN1	turquoise
ATP1A3	turquoise
DLGAP1	turquoise
HIP1R	turquoise
SLC38A1	turquoise
UNC5A	turquoise
OLFM1	turquoise
KCNIP3	turquoise
GRIA2	turquoise
GOLGA7B	turquoise
SMIM18	turquoise
ARHGAP36	turquoise
HAPLN1	turquoise
MKX	turquoise
RGR	turquoise
SRRM3	turquoise
STUM	turquoise
KIF5A	turquoise
SPOCK1	turquoise
TNK2	turquoise
ADARB2	turquoise
PRKCB	turquoise
GALNT9	turquoise
TTC9B	turquoise
ATP6V1G2	turquoise
JPH4	turquoise
RAB3A	turquoise
NCAN	turquoise
ADGRB1	turquoise
CELF5	turquoise
TAGLN3	turquoise
B3GAT2	turquoise
GDF10	turquoise
KCNJ16	turquoise
NTRK2	turquoise
SPTBN2	turquoise
WNK2	turquoise
GPR158	turquoise
RGS7	turquoise
ALDOC	turquoise
CSPG5	turquoise
FBLL1	turquoise
PPP1R14C	turquoise
RTN1	turquoise
SH3GL2	turquoise
CDH22	turquoise
CAVIN2	turquoise
MRO	turquoise
NRXN1	turquoise
RIMS4	turquoise
REPS2	turquoise
SHISA9	turquoise
STX1B	turquoise
CSMD3	turquoise
GNAL	turquoise
LINGO1	turquoise
PDZD4	turquoise
SLC1A4	turquoise
ADGRV1	turquoise
CABLES1	turquoise
NAP1L2	turquoise
UNC79	turquoise
FSTL5	turquoise
MMP24	turquoise
ARFGEF3	turquoise
ARPP21	turquoise
CDK5R1	turquoise
GPRIN1	turquoise
NECAB2	turquoise
PNMA3	turquoise
SLC1A1	turquoise
SLC35F1	turquoise
ELAVL2	turquoise
PID1	turquoise
AFAP1L2	turquoise
CLSTN2	turquoise
TSPYL2	turquoise
PEG3	turquoise
RHBDL3	turquoise
TCEAL5	turquoise
FBXL16	turquoise
SHANK1	turquoise
KCNK3	turquoise
KIF21B	turquoise
PRLHR	turquoise
RANBP3L	turquoise
STMN4	turquoise
FGF12	turquoise
MYH7	turquoise
SLC22A6	turquoise
AMER2	turquoise
LINC00672	turquoise
LMO3	turquoise
MAST1	turquoise
ENHO	turquoise
PCDHGC4	turquoise
SHISA7	turquoise
SYP	turquoise
SLC15A2	turquoise
DOK6	turquoise
AMER3	turquoise
CDH18	turquoise
CLVS2	turquoise
DLGAP3	turquoise
MARCHF4	turquoise
CASKIN1	turquoise
TSPOAP1	turquoise
NDRG2	turquoise
NPTXR	turquoise
UBE2QL1	turquoise
CELSR3	turquoise
ACSL6	turquoise
ATP8A1	turquoise
CAMSAP3	turquoise
DYNC1I1	turquoise
LRRTM4	turquoise
SCN2B	turquoise
TMEM132B	turquoise
CEND1	turquoise
SLC6A1	turquoise
ABLIM3	turquoise
AMPH	turquoise
C2orf80	turquoise
FNDC10	turquoise
KBTBD11	turquoise
TLCD3B	turquoise
ELAVL4	turquoise
RTN4RL2	turquoise
VEPH1	turquoise
CNTN1	turquoise
IL17D	turquoise
MAPK8IP2	turquoise
MN1	turquoise
ST6GAL2	turquoise
LINC00634	turquoise
C14orf132	turquoise
FAM167A	turquoise
PAK5	turquoise
PSD2	turquoise
SGSM1	turquoise
SLC24A4	turquoise
TUB	turquoise
ZBTB16	turquoise
ASIC1	turquoise
SLC25A18	turquoise
CADM2	turquoise
DGKB	turquoise
DUSP26	turquoise
GRAMD1B	turquoise
IGLON5	turquoise
RASL11B	turquoise
STXBP1	turquoise
BSN	turquoise
KNDC1	turquoise
MYT1L	turquoise
RIMS2	turquoise
RTN4R	turquoise
SLC4A10	turquoise
VSTM2B	turquoise
CADM3	turquoise
CABP1	turquoise
CHRNA4	turquoise
DPP10	turquoise
KIF5C	turquoise
MYORG	turquoise
SHANK2	turquoise
SLC25A27	turquoise
SMPD3	turquoise
TOX2	turquoise
YPEL4	turquoise
CDH13	turquoise
FAM133A	turquoise
CPE	turquoise
FAIM2	turquoise
TEF	turquoise
FGFBP3	turquoise
NRG3	turquoise
PTPRD	turquoise
SEMA6B	turquoise
C1QL2	turquoise
MTMR7	turquoise
NETO1	turquoise
PAK3	turquoise
SCRT2	turquoise
PEG10	turquoise
LRP4	turquoise
PRR36	turquoise
GRIN2C	turquoise
ANKS1B	turquoise
ERBB4	turquoise
HMGCS1	turquoise
MAP2	turquoise
PRXL2A	turquoise
RAP1GAP	turquoise
SCG5	turquoise
TMEM35A	turquoise
CA4	turquoise
ATP9A	turquoise
BASP1	turquoise
FUT9	turquoise
GLUD1	turquoise
HLF	turquoise
KLHL32	turquoise
PTPRN2	turquoise
SCAMP5	turquoise
SEPTIN3	turquoise
SLC8A3	turquoise
DGCR6	turquoise
PDZD2	turquoise
IGSF21	turquoise
ADGRB3	turquoise
BRINP2	turquoise
KIF3C	turquoise
CACNA1A	turquoise
DGKG	turquoise
TRNP1	turquoise
PRDM8	turquoise
CACNG8	turquoise
CRY2	turquoise
GPR75	turquoise
KCNB1	turquoise
KCNQ2	turquoise
MMP17	turquoise
PGAP4	turquoise
PLCB1	turquoise
PPP4R4	turquoise
RAB11FIP4	turquoise
SFRP1	turquoise
NAP1L3	turquoise
NDRG4	turquoise
[truncated: 502 more rows]
