# Supplementary material for: Optimization of cancer immunotherapy through pyroptosis: A pyroptosis-related signature predicts survival benefit and potential synergy for immunotherapy in glioma
Source: Front Immunol. 2022 Aug 3;13:961933. doi: 10.3389/fimmu.2022.961933 (PMC9382657; doi:10.3389/fimmu.2022.961933)
Supplement: Supplementary file 11 [file Table_10.xlsx]

## Sheet: CGGA_WGCNA
Supplementary Table 10. WGCNA module genes in CGGA cohort
Symbol	Module
CRNDE	black
TFPI	black
UBE2C	black
TOP2A	black
TMSB15A	black
PTTG1	black
CDC20	black
RRM2	black
CCNB2	black
MYBL2	black
CDKN2C	black
CENPF	black
NUSAP1	black
RP4-792G4.2	black
RP11-79P5.2	black
BIRC5	black
FAM64A	black
COL11A1	black
FOXM1	black
KLHDC8A	black
COL9A3	black
TPX2	black
TACC3	black
CDK1	black
ARC	black
AURKB	black
IGF2BP3	black
APOL4	black
KIF2C	black
PBK	black
TROAP	black
WEE1	black
HOXD8	black
KIF20A	black
CCNB1	black
KIFC1	black
NDC80	black
TK1	black
KIF4A	black
SMC4	black
MELK	black
GJC1	black
PRC1	black
MLF1IP	black
HOXD3	black
TYMS	black
CDKN3	black
RP11-977G19.10	black
NUF2	black
KIF23	black
CDCA8	black
NCAPG	black
LMNB1	black
CENPK	black
ASF1B	black
KIAA0101	black
MKI67	black
SPC24	black
NID1	black
CEP55	black
CENPA	black
DPEP1	black
AC099522.1	black
BUB1B	black
EMILIN3	black
HJURP	black
ZWINT	black
GAS2L3	black
BUB1	black
CITED1	black
DLGAP5	black
DTL	black
NEK2	black
EZH2	black
GTSE1	black
PLK1	black
AURKA	black
RP11-698N11.2	black
LTBP4	black
CCNA2	black
CPXM1	black
ESPL1	black
NCAPH	black
INSM1	black
CKS2	black
CDC45	black
COL9A1	black
CSPG4	black
GALR1	black
GRIK3	black
CDK2	black
NETO2	black
BTF3L4P2	black
HOXD-AS2	black
FAM83D	black
PCDHB16	black
CAPN5	black
NES	black
BLM	black
CDCA7L	black
ELN	black
KIF18B	black
CDCA3	black
FANCI	black
SOX11	black
TMEM45A	black
CRISPLD1	black
F2R	black
STC2	black
GAS1	black
SPC25	black
IQGAP3	black
CCND1	black
HOXA7	black
IGFBPL1	black
MAD2L1	black
MCM2	black
MEST	black
MXD3	black
UBE2T	black
UHRF1	black
LBH	black
ARHGAP11A	black
CENPW	black
CDCA5	black
SPSB4	black
GRB14	black
HOXA10	black
PLEKHG2	black
ASPM	black
CKAP2L	black
DRAXIN	black
KIF15	black
SIX1	black
IGSF3	black
CENPM	black
LMO1	black
NRM	black
TMEM255A	black
TNFRSF19	black
TTK	black
PABPC1L	black
RAD51AP1	black
SPAG5	black
TFAP2A	black
CDCA7	black
HOXD4	black
SHCBP1	black
SIM2	black
TLE2	black
PTN	black
TRIB2	black
HIST1H2BD	black
BMP8B	black
RN7SL731P	black
PCDHB7	black
SGOL1	black
TRIM36	black
CCND2	black
AP000525.9	black
CDC6	black
HOXD9	black
ITPRIPL1	black
RAD51	black
ECT2	black
TIMELESS	black
FAM111B	black
HIST2H2BC	black
HLA-DQB1	blue
CHI3L2	blue
IGHG1	blue
HLA-DQA1	blue
IGKC	blue
SERPINA3	blue
HLA-DRB5	blue
CP	blue
CCL2	blue
IGLC3	blue
SPP1	blue
S100A9	blue
CFI	blue
LTF	blue
FCGBP	blue
TYMP	blue
GPNMB	blue
IFI30	blue
IGLC2	blue
GBP2	blue
MAOB	blue
IGHA1	blue
RGS1	blue
S100A8	blue
HLA-DRB1	blue
HP	blue
LYZ	blue
S100A11	blue
SULF1	blue
MSR1	blue
FCGR3A	blue
SLC11A1	blue
HLA-C	blue
SOD2	blue
C1S	blue
S100A10	blue
GBP1	blue
FKBP5	blue
F13A1	blue
SERPINA1	blue
NAPSB	blue
IGHG2	blue
HLA-DRA	blue
CXCL10	blue
TMEM176B	blue
MAN1C1	blue
CD74	blue
HLA-DPB1	blue
RP5-1180E21.5	blue
C3	blue
EFEMP1	blue
CD14	blue
HLA-DPA1	blue
MS4A6A	blue
HAMP	blue
TPPP3	blue
CAPG	blue
IFITM3	blue
SCIN	blue
AC015936.3	blue
IGLC1	blue
APLNR	blue
ALOX5AP	blue
FAM181A	blue
PGAM2	blue
CARD16	blue
FCGR2A	blue
MT1E	blue
VCAM1	blue
IL1B	blue
TMEM176A	blue
C4B	blue
RNASE2	blue
SNX10	blue
NEAT1	blue
CH25H	blue
THNSL2	blue
LY96	blue
ICAM1	blue
HLA-H	blue
C4A	blue
CEBPD	blue
FPR1	blue
IL32	blue
UBD	blue
CTSC	blue
BST2	blue
RP11-552D4.1	blue
HLA-DMA	blue
ZFP36	blue
CTD-2540B15.11	blue
STAB1	blue
CRB2	blue
FCER1G	blue
HLA-A	blue
MS4A4A	blue
OLR1	blue
PLSCR1	blue
C1QB	blue
APOC2	blue
CTSZ	blue
ERAP2	blue
HLA-DMB	blue
VSIG4	blue
C1QA	blue
ITGB2	blue
BCL2A1	blue
C1QC	blue
SP100	blue
CD52	blue
IFITM1	blue
S100A6	blue
SIGLEC14	blue
HLA-B	blue
GBP3	blue
ITGB4	blue
ACP5	blue
CD68	blue
CXCR4	blue
IER3	blue
MT1F	blue
TMBIM1	blue
TYROBP	blue
PIRT	blue
HLA-DOA	blue
PNPLA4	blue
TRIP6	blue
CYBA	blue
RAB32	blue
FAM26F	blue
EVA1C	blue
ID3	blue
CPVL	blue
C2	blue
GLIPR1	blue
NDRG1	blue
SDC4	blue
APOC1	blue
APOBEC3C	blue
CASP1	blue
DPYD	blue
SLPI	blue
TREM2	blue
CSTA	blue
CSRP2	blue
UCP2	blue
CCL5	blue
C1orf162	blue
FPR3	blue
MS4A7	blue
TMEM119	blue
LAIR1	blue
CTSS	blue
ISG15	blue
MGST1	blue
CPQ	blue
OLFML3	blue
TLR2	blue
CIITA	blue
ST14	blue
CTSH	blue
TNFAIP2	blue
FOLR2	blue
FXYD5	blue
TNFSF13B	blue
LAPTM5	blue
GPR65	blue
AIF1	blue
CD37	blue
CTC-425F1.4	blue
HCLS1	blue
IFI6	blue
IFITM2	blue
RGN	blue
SERPINF1	blue
SLC15A3	blue
SLC2A5	blue
RAC2	blue
VAMP8	blue
ARHGDIB	blue
ARPC1B	blue
ECM2	blue
SLA	blue
C5AR1	blue
CTD-2540B15.7	blue
GPR34	blue
PAMR1	blue
TCIRG1	blue
TMSB4XP8	blue
CBR1	blue
HLA-F	blue
ECHDC2	blue
IL18	blue
PIFO	blue
PLD4	blue
COPZ2	blue
FBXO32	blue
FCGR1A	blue
GYPC	blue
CD53	blue
C3AR1	blue
SAMSN1	blue
SPI1	blue
XAF1	blue
AC008738.1	blue
GSDMD	blue
NPC2	blue
SELM	blue
TNFRSF14	blue
UNC93B1	blue
MYLK	blue
PTGES3P1	blue
CEBPA	blue
LILRB4	blue
NUPR1	blue
OAS1	blue
RP11-834C11.4	blue
S100A13	blue
SERPINB1	blue
SQRDL	blue
SRGN	blue
TRBC2	blue
CYBB	blue
RP11-318M2.2	blue
SASH3	blue
SP140L	blue
VAMP5	blue
IGHG3	blue
ANKRD22	blue
CEBPB	blue
FCGR1B	blue
HAVCR2	blue
MVP	blue
RNF135	blue
SLAMF8	blue
MATN2	blue
ADORA3	blue
PSMB9	blue
APOBEC3G	blue
C16orf89	blue
CFD	blue
HDHD3	blue
IGHM	blue
ODF3B	blue
PCED1B-AS1	blue
PTGS1	blue
SAMD9L	blue
SECTM1	blue
WIPF3	blue
FTL	blue
RNASET2	blue
AC007362.1	blue
ARID5A	blue
C7	blue
NMI	blue
ADAMTS4	blue
RAMP3	blue
CCR1	blue
CLEC2B	blue
FTLP3	blue
IFI44	blue
TRIM22	blue
GFPT2	blue
A2M	blue
ALOX5	blue
C1orf54	blue
C2orf40	blue
CLEC7A	blue
DENND2D	blue
FOXJ1	blue
HGF	blue
HTATIP2	blue
LCP2	blue
SIGLEC8	blue
MT1L	blue
CA2	blue
CD99	blue
FAM50B	blue
FYB	blue
ICOSLG	blue
PARVG	blue
SLC1A5	blue
TAPSAR1	blue
FAM187A	blue
AC008964.1	blue
APBB1IP	blue
HCST	blue
MX1	blue
THEMIS2	blue
B2M	blue
RARRES3	blue
TMSB4X	blue
CD302	blue
CHST6	blue
A1BG	blue
AC096579.7	blue
CD48	blue
FERMT3	blue
GMFG	blue
GSAP	blue
IFI44L	blue
LTBR	blue
LY86	blue
PTPRC	blue
RHBDF2	blue
SPHK1	blue
IL13RA1	blue
LGALS3BP	blue
LGALS9	blue
LMO2	blue
CD300A	blue
GMPR	blue
MAFB	blue
MUC1	blue
PLEK	blue
PTAFR	blue
RNASE6	blue
VRK2	blue
AC006129.4	blue
CXCL2	blue
FCGR1C	blue
MX2	blue
CD4	blue
OAS2	blue
DHRS3	blue
COLEC12	blue
EVI2B	blue
NCF1	blue
RP11-732A19.5	blue
SKAP2	blue
SMIM10	blue
SWAP70	blue
HIST1H2AC	blue
CSF1R	blue
EPSTI1	blue
FUCA2	blue
IFI16	blue
ITGB5	blue
PARP12	blue
APOL1	blue
CD86	blue
CTD-2192J16.22	blue
RP11-589N15.2	blue
RP11-65J3.1	blue
C9orf89	blue
HK2	blue
LYN	blue
MDFIC	blue
SLC7A7	blue
SYNGR2	blue
BTN3A2	blue
MYO1F	blue
PARP9	blue
PSMB8	blue
RP11-626G11.3	blue
RP11-792D21.2	blue
STPG1	blue
CECR1	blue
FBP1	blue
FGL2	blue
GNLY	blue
GPSM3	blue
LAT2	blue
LPAR5	blue
LPAR6	blue
MT1A	blue
PTPN6	blue
PYCARD	blue
RBM47	blue
RP11-108M9.4	blue
TNFSF13	blue
YAP1	blue
ZDHHC12	blue
ATHL1	blue
H2AFJ	blue
LCP1	blue
MILR1	blue
MNDA	blue
NLRC5	blue
CD84	blue
LINC01057	blue
PLBD1	blue
RP11-472N13.3	blue
SIGLEC9	blue
TRAC	blue
FAM198B	blue
IGSF6	blue
KLHL26	blue
NCKAP1L	blue
OSBPL3	blue
PIR	blue
PMP22	blue
SLC16A4	blue
CASP8	blue
LILRB1	blue
LRRC25	blue
C5orf49	blue
ADAM28	blue
AGTRAP	blue
BHLHE41	blue
NSG2	brown
INA	brown
CHGA	brown
VSTM2A	brown
CA10	brown
CHGB	brown
SVOP	brown
SCN3B	brown
ACTL6B	brown
KCNIP2	brown
JPH3	brown
L1CAM	brown
CPLX1	brown
CRTAC1	brown
GABRB3	brown
PCSK2	brown
GDAP1L1	brown
PPP1R1A	brown
CKMT1B	brown
CXXC11	brown
NRSN1	brown
TTC9B	brown
ABCC8	brown
ELFN2	brown
SYT4	brown
SH3GL2	brown
LPPR3	brown
CKMT1A	brown
RIT2	brown
RTN1	brown
SCRT1	brown
SNAP91	brown
ST8SIA3	brown
BRINP1	brown
CELF3	brown
MMD2	brown
RP5-1119A7.17	brown
LINC00599	brown
GABRA3	brown
NETO1	brown
ATP1A3	brown
PTPRT	brown
ARPP21	brown
GABBR2	brown
NMNAT2	brown
TMEM151B	brown
PDE2A	brown
FGF13	brown
SRRM3	brown
ATCAY	brown
DPP10	brown
RUNDC3A	brown
SLC1A6	brown
SHISA6	brown
KIAA1644	brown
CTD-2589H19.4	brown
TMEM179	brown
PSD	brown
SEZ6	brown
RAB3C	brown
UNC5A	brown
GNAL	brown
ATP6V1G2	brown
SSTR2	brown
GABBR1	brown
CDH18	brown
CHRDL1	brown
ELAVL2	brown
GAD1	brown
KCNJ11	brown
VAT1L	brown
JPH4	brown
KCNJ9	brown
RGR	brown
CELF5	brown
CTD-3193O13.11	brown
FAM57B	brown
NRXN1	brown
RIMS2	brown
RP11-143K11.1	brown
RP11-713C5.1	brown
SLC7A14	brown
OPCML	brown
DLGAP1	brown
FAM155A	brown
SHANK2	brown
SHISA9	brown
WNK2	brown
CPNE5	brown
RP11-82L18.4	brown
CNTNAP2	brown
FRRS1L	brown
GPR27	brown
WNT7B	brown
C2orf80	brown
LINGO1	brown
NECAB2	brown
VSTM2B	brown
SLITRK1	brown
LINC00672	brown
NAP1L2	brown
LINC00634	brown
SEZ6L2	brown
CHRNB2	brown
CASKIN1	brown
CHRNA4	brown
DUSP26	brown
CAMSAP3	brown
RAPGEF4	brown
CNTN3	brown
GRIA1	brown
ELAVL4	brown
REPS2	brown
CDK5R1	brown
STXBP6	brown
ZBTB16	brown
DDX25	brown
SPOCK1	brown
UNC13A	brown
HLF	brown
KCNB1	brown
CAMK2N2	brown
MIAT	brown
RTN4R	brown
LINC00966	brown
SHISA7	brown
OMG	brown
PDZD4	brown
CBLN1	brown
RP11-38L15.3	brown
UBE2QL1	brown
CDH22	brown
MMP17	brown
NEGR1	brown
PCDH7	brown
RP11-676J15.1	brown
FAIM2	brown
SYP	brown
DGKB	brown
LINC00403	brown
SLC38A1	brown
TUB	brown
RP11-2E11.9	brown
BZRAP1	brown
SCARNA9	brown
SLC1A1	brown
SPHKAP	brown
CTD-3193O13.9	brown
LRRTM4	brown
MAPK8IP2	brown
BEX2	brown
KCNIP1	brown
STMN4	brown
ATP2B2	brown
SPTBN2	brown
AC066593.1	brown
CLVS2	brown
KCTD4	brown
NTN4	brown
RAB11FIP4	brown
YPEL4	brown
RP11-277L2.5	brown
CACNG2	brown
SLITRK5	brown
44807	brown
CLSTN2	brown
DGCR5	brown
DOK6	brown
SCARNA7	brown
SLC2A13	brown
CUX2	brown
SYN3	brown
MTMR7	brown
NAP1L3	brown
PWAR6	brown
GPR158	brown
WDR86	brown
ATRNL1	brown
FGF14	brown
RIMS4	brown
STX1B	brown
TMEM132B	brown
PDXP	brown
GDF10	brown
MMP24	brown
SGSM1	brown
PLCB1	brown
RAB27B	brown
MAST1	brown
PAK3	brown
TMEFF1	brown
ZDHHC11B	brown
UNC79	brown
BASP1	brown
CACNA1A	brown
MCF2L2	brown
SSTR1	brown
CDH13	brown
GPRIN1	brown
KIF1A	brown
TUSC3	brown
BEX1	brown
AFAP1L2	brown
AFF2	brown
C1orf233	brown
CADPS	brown
PCSK1N	brown
PPFIA2	brown
RIPPLY2	brown
RP11-307B6.3	brown
GS1-72M22.1	brown
SMPD3	brown
TCEAL5	brown
TSPAN7	brown
CCDC85A	brown
KIAA1244	brown
NALCN	brown
PDE8B	brown
RERGL	brown
BAI3	brown
FBLL1	brown
GALNT8	brown
LINC00632	brown
MCF2	brown
PAK7	brown
SLC8A3	brown
RND1	brown
B3GALT2	brown
B4GALNT1	brown
PCBP3	brown
TMEM163	brown
RASL11B	brown
BRSK2	brown
PEG10	brown
ADCY5	brown
AMZ1	brown
C8orf46	brown
HMGCS1	brown
IGSF21	brown
RASGEF1C	brown
SEMA6B	brown
SERP2	brown
TMEM35	brown
TOX2	brown
AP3B2	brown
DGKG	brown
FAM19A5	brown
GRAMD1B	brown
LRRTM1	brown
ZDHHC11	brown
SHC3	brown
AMER3	brown
CRY2	brown
FNDC5	brown
HRH3	brown
KCNK3	brown
NTNG2	brown
RP4-555D20.2	brown
SLC25A27	brown
TMEM246	brown
TRBV26OR9-2	brown
BTNL9	brown
CHRM4	brown
KIT	brown
PHACTR1	brown
CLVS1	brown
NSFP1	brown
RN7SL417P	brown
RP11-128A17.1	brown
GOLGA8B	brown
SCAMP5	brown
STXBP1	brown
TCEAL2	brown
TMEM132C	brown
WASF1	brown
UNC80	brown
HS6ST2	brown
BRINP2	brown
SLC17A7	green
CPLX2	green
STMN2	green
VSNL1	green
GRIN1	green
SNCB	green
CCK	green
NNAT	green
SNAP25	green
GNG3	green
SYT1	green
NRGN	green
SST	green
NEFL	green
FXYD7	green
FAM163B	green
RPH3A	green
CALY	green
CAMK2A	green
HPCAL4	green
PNMA6C	green
SYN2	green
LY6H	green
PTPRN	green
HPCA	green
RGS4	green
SYN1	green
VGF	green
SULT4A1	green
GABRG2	green
NEFM	green
TMEM130	green
CPNE6	green
PACSIN1	green
NPTX2	green
GABRD	green
EEF1A2	green
CELF4	green
CRYM	green
SNCG	green
NPTX1	green
MYT1L	green
PPP1R1B	green
GALNT9	green
CAMK2B	green
TCEAL6	green
WBSCR17	green
PCP4	green
SLC1A2	green
ARHGDIG	green
CAMKV	green
AIFM3	green
IQSEC3	green
CENPV	green
CDK5R2	green
CPNE4	green
NELL2	green
PNMA6A	green
PHYHIP	green
GABRA2	green
VSTM2L	green
DDN	green
PTPN5	green
STAC2	green
SYT7	green
PENK	green
NSG1	green
RBFOX3	green
SLC8A2	green
AC140481.1	green
BAIAP3	green
C1QTNF4	green
CABP1	green
TAGLN3	green
KIF5A	green
SYT13	green
RP11-731J8.2	green
SYT5	green
CALB2	green
LMO3	green
OLFM1	green
DMKN	green
NGEF	green
ENC1	green
DOC2A	green
SHANK1	green
RBFOX1	green
SLC39A12	green
SLC6A11	green
CA4	green
JAKMIP1	green
TNNT1	green
DMTN	green
EMX2OS	green
RAB3A	green
ZFR2	green
SNCA	green
KCNF1	green
NPM2	green
TAC1	green
FBXL16	green
PEG3	green
PCP4L1	green
SYNGR3	green
SYNPR	green
DNM1	green
CTA-134P22.2	green
GFRA2	green
AGAP2	green
C1orf95	green
KCNJ4	green
LGI1	green
GABRA5	green
GDA	green
SLC12A5	green
WI2-1896O14.1	green
GABRA1	green
BEX5	green
DLX1	green
MIR7-3HG	green
SLC6A17	green
DIO2	green
MPPED1	green
RGS7	green
EMX2	green
EPHB6	green
HS3ST2	green
KCNIP4	green
NPTXR	green
CHRM1	green
PDE1A	green
RP11-355I22.7	green
RTN4RL2	green
PRDM8	green
BCL11A	green
CHD5	green
DLGAP3	green
OGDHL	green
LAMP5	green
C1orf173	green
NEURL	green
RFPL1S	green
RIMS1	green
TUBA4A	green
PNMA3	green
KNDC1	green
LRRC3B	green
RP11-14N7.2	green
SLC4A10	green
CAMK4	green
BSCL2	green
FABP3	green
RGS20	green
RP11-566K19.6	green
GPC5	green
ASPDH	green
HMGCLL1	green
MICAL2	green
PARM1	green
RALYL	green
RAP1GAP	green
SOWAHA	green
GABRB1	green
CHST1	green
DYNC1I1	green
NRXN3	green
NEUROD2	green
KCNC2	green
ELMOD1	green
ICAM5	green
KIAA1045	green
LHX2	green
PCDH8	green
RIIAD1	green
SV2B	green
NEFH	green
MEG3	green
MT-RNR1	green
COX7A1	green
LRFN5	green
PVALB	green
CA11	green
FAM81A	green
MGAT5B	green
CADPS2	green
CBLN2	green
PPP4R4	green
PRKCB	green
SLC32A1	green
CADM3	green
CEND1	green
KCNN1	green
SCN4B	green
BEGAIN	green
GRIN2A	green
TAC3	green
VWA5B2	green
SCN2B	green
CCDC64	green
CORO6	green
DIRAS2	green
HS3ST4	green
PPP1R14C	green
RASAL1	green
RP11-571M6.8	green
ZCCHC12	green
SCG5	green
PRRT2	green
MRAP2	green
NDRG4	green
UCHL1	green
CYGB	green
ST6GALNAC5	green
ADCY1	green
CABLES1	green
CDH8	green
CREG2	green
KCNH3	green
MUSTN1	green
RNF175	green
RP11-1263C18.1	green
C10orf35	green
CTXN1	green
DNAJA4	green
RBP4	green
RP1-257A7.5	green
CHRM3	green
CLEC2L	green
LNX1	green
PPL	green
RIMBP2	green
RLBP1	green
RP11-320H14.1	green
SORCS1	green
TENM2	green
CTD-2562J17.7	green
PNCK	green
CAP2	green
C9orf24	green
GALNT16	green
RASGRP1	green
RP11-490M8.1	green
ZDHHC8P1	green
GRIK1	green
NCALD	green
CALB1	green
LPPR4	green
GRM5	green
RP11-2E17.1	green
ITPKA	green
TRNP1	green
ARHGAP44	green
PRSS3	green
RELN	green
SLC6A15	green
AMPH	green
GSTT1	grey
RP11-343H5.4	grey
RP4-765C7.2	grey
RP11-848P1.7	grey
RNU2-2P	grey
RNU2-59P	grey
LUZP6	grey
PIGY	grey
AC034102.1	grey
ZACN	grey
TTTY15	grey
SNORA73B	grey
IRX1	grey
USP41	grey
PCDHGB7	grey
RP11-193F5.4	grey
RNU1-1	grey
RNU1-2	grey
RNU1-27P	grey
RNU1-28P	grey
RNU1-3	grey
RNU1-4	grey
RNVU1-18	grey
AF127577.10	grey
AL109927.1	grey
TMSB4XP6	grey
CDKN2A	grey
SNORD3A	grey
RMRP	grey
CCL4L2	grey
CCL3L3	grey
EIF1AY	grey
RP4-545K15.3	grey
TTTY14	grey
CCL3	grey
SLX1B	grey
AL358333.1	grey
CCL4L1	grey
NPIPA7	grey
RPPH1	grey
CCL4	grey
PCDHGB2	grey
AC007382.1	grey
RP11-500M8.7	grey
AC136297.1	grey
RPL39P3	grey
AL136218.1	grey
CCL3L1	grey
KDM5D	grey
DDX3Y	grey
RPS4Y1	grey
AL139385.1	grey
PCDHB5	grey
PCDHB2	grey
RP11-521B24.5	grey
MT1G	grey
NLGN4Y	grey
RP11-618K13.2	grey
HBA1	grey
RN7SK	grey
TXLNG2P	grey
RP11-632C17__A.1	grey
GPX3	grey
HBA2	grey
RN7SL2	grey
CX3CR1	grey
HBB	grey
AC016629.7	grey
RP11-110I1.5	grey
RP11-262H14.3	grey
RP11-74H8.1	grey
RPSAP58	grey
CDKN2B	grey
MT1X	grey
EGFR	grey
LPL	grey
GP1BB	grey
AC132217.4	grey
RP11-1100L3.7	grey
FOSB	grey
AL589743.1	grey
RP11-770J1.5	grey
RPSAP15	grey
AC091171.1	grey
EGR3	grey
AC068831.15	grey
RPE65	grey
RN7SL1	grey
RPS17	grey
RP11-445N20.3	grey
MT3	grey
RP1-159A19.3	grey
AL354718.1	grey
AZGP1	grey
RP3-326L13.3	grey
ELOVL2	grey
AC040173.1	grey
CTC-250I14.3	grey
PGF	grey
RP11-353N4.6	grey
AC016683.6	grey
HOPX	grey
NPIPA5	grey
RP11-78A19.3	grey
GJA1	grey
SLC2A3P1	grey
PCDHGB1	grey
PVRIG2P	grey
RP11-641D5.1	grey
RP11-79D8.2	grey
EDA2R	grey
CTB-79E8.3	grey
RP13-608F4.5	grey
LYVE1	grey
TMSB4Y	grey
RP11-173P15.5	grey
C1orf194	grey
SCG2	grey
TMEM132E	grey
RMST	grey
ROBO2	grey
RP11-180C16.1	grey
RP11-488C13.7	grey
ZFY	grey
AC005523.2	grey
ACAN	grey
MLIP	grey
CTD-2314B22.3	grey
RPL13P12	grey
CRABP1	grey
GFAP	grey
RP11-498C9.13	grey
USP9Y	grey
POU3F4	grey
SDS	grey
UTY	grey
RP11-436G20.1	grey
RP4-668G5.1	grey
LRRC17	grey
PCDHB8	grey
RP11-38P22.2	grey
RP13-39P12.3	grey
C11orf96	grey
PRPH	grey
RP11-474G23.2	grey
RGS6	grey
RP11-638I2.6	grey
FOXG1	grey
C14orf23	grey
RP11-495P10.2	grey
CECR7	grey
IGF2	grey
LRRC55	grey
RP11-1100L3.8	grey
RP11-706J10.2	grey
SNORD17	grey
GCSHP3	grey
MCHR1	grey
RP11-270C12.3	grey
TGIF2-C20orf24	grey
RP11-11N9.4	grey
CST3	grey
RASD1	grey
HNRNPA3P6	grey
NPIPA3	grey
RP1-63M2.6	grey
RP11-63M22.2	grey
SNORA53	grey
SCARNA10	grey
RPL24P2	grey
DDIT4	grey
PCDHGA10	grey
SCUBE2	grey
Z83840.1	grey
AC004017.1	grey
AC012309.5	grey
AC103801.2	grey
RP11-551L14.1	grey
RP13-228J13.5	grey
RP4-583P15.14	grey
CTC-246B18.10	grey
FIBIN	grey
SYNJ2BP-COX16	grey
AC005944.2	grey
AC068057.1	grey
BCL2L2-PABPN1	grey
PER1	grey
RP11-173P15.3	grey
RP11-498P14.3	grey
C1orf134	grey
HEPH	grey
F5	grey
CHL1-AS2	grey
NRG1	grey
SGK1	grey
SRPX	grey
KCNG1	grey
C3orf70	grey
COL28A1	grey
P2RY1	grey
RP3-430N8.10	grey
SC22CB-1E7.1	grey
DARC	grey
AC114546.1	grey
CLEC3B	grey
FAM21D	grey
GSG1L	grey
RP11-475I24.1	grey
AC008865.1	grey
ZNF826P	grey
AC004057.1	grey
TMIE	grey
FRMD3	grey
TEKT4P2	grey
AC092299.7	grey
GATM	grey
HS3ST1	grey
MRC1L1	grey
PCDHGA1	grey
RP11-24N18.1	grey
RP11-598P20.5	grey
SCARNA2	grey
TSPAN18	grey
APOE	grey
RP13-401N8.3	grey
RPL13AP5	grey
C1DP1	grey
FAM179A	grey
RAET1E-AS1	grey
RP11-15J10.1	grey
RP11-227G15.2	grey
SCARNA12	grey
RASL12	grey
AC015987.2	grey
RP11-3P17.3	grey
GATSL1	grey
GLB1L2	grey
NT5E	grey
RHEBP2	grey
RP11-165A20.3	grey
RP11-204M4.2	grey
RP11-69E11.4	grey
TNF	grey
LYPD1	grey
ARL4A	grey
GYG2	grey
PCDHGA9	grey
RP11-298I3.5	grey
RP11-31F19.1	grey
RP11-34P13.13	grey
HSPB2	grey
ACHE	grey
ETNPPL	pink
SFRP2	pink
LINC01088	pink
USH1C	pink
NTSR2	pink
SLC25A48	pink
SLC14A1	pink
RASL10A	pink
DAAM2	pink
CRLF1	pink
C12orf39	pink
CSDC2	pink
SLCO1A2	pink
SELL	pink
ALDOC	pink
LINC00844	pink
GABRG1	pink
ADCYAP1R1	pink
ATP1A2	pink
ACBD7	pink
HPR	pink
RP11-192H23.5	pink
ENHO	pink
CALN1	pink
P2RY12	pink
ACSL6	pink
NDRG2	pink
AP005530.2	pink
AKR1C3	pink
KCNJ16	pink
KCNN2	pink
B3GAT2	pink
AF131216.5	pink
NMB	pink
DGCR6	pink
EDNRB	pink
CTD-2081K17.2	pink
MASP1	pink
RNF219-AS1	pink
LIX1	pink
SPON1	pink
VEPH1	pink
MGAT4C	pink
NTRK2	pink
AMER2	pink
CTD-3199J23.4	pink
HSPB8	pink
RHBDL3	pink
GGTA1P	pink
HIF3A	pink
AKR1C1	pink
LCNL1	pink
NRG3	pink
PSD2	pink
RGS9	pink
AQP4	pink
CD38	pink
CPE	pink
FAM189A2	pink
SLC6A1	pink
SLC4A4	pink
GPR98	pink
SLC25A18	pink
C15orf59	pink
ABI3BP	pink
KCNN3	pink
RND2	pink
SLC15A2	pink
FAM167A	pink
PRSS35	pink
IGSF1	pink
GPR37L1	pink
ADCY2	pink
RANBP3L	pink
TJP2	pink
FUT9	pink
GRIN2C	pink
KLF15	pink
AC005013.1	pink
RP11-439C15.4	pink
TRIL	pink
ARHGEF26-AS1	pink
STOX1	pink
SDPR	pink
AGT	pink
ADCY8	pink
SLC24A4	pink
LFNG	pink
PHYHD1	pink
C2orf88	pink
AC006466.5	pink
ARHGAP36	pink
IL17D	pink
RP11-61I13.3	pink
FSTL5	pink
RP11-64B16.2	pink
ABLIM3	pink
WASF3	pink
C1orf192	pink
MRO	pink
RP11-133F8.2	pink
SNX31	pink
ACY3	pink
KAL1	pink
EDN3	pink
RP11-572C15.6	pink
CAMK2G	pink
CASQ1	pink
GLUD1	pink
MRVI1	pink
ADHFE1	pink
MARVELD3	pink
NEBL	pink
ALDH5A1	pink
HERC2P3	pink
KBTBD11	pink
KIAA1161	pink
SLC1A4	pink
PHKG1	pink
PSTPIP1	pink
HSD17B6	pink
RP11-332H18.4	pink
ADRA1A	pink
TMEM47	pink
NET1	pink
ATP13A4	pink
HIPK2	pink
SPARCL1	pink
AMOT	pink
BBOX1	pink
C14orf132	pink
HPSE2	pink
RXRG	pink
SYTL4	pink
ALDH2	pink
ATP9A	pink
DTX4	pink
MLC1	pink
PAPLN	pink
FAM133A	pink
FAM196B	pink
NKAIN3	pink
SULT1C4	pink
DCLK1	pink
LCAT	pink
LIFR	pink
RP11-624M8.1	pink
SLC29A2	pink
GPR75	pink
MKX	pink
RP11-47I22.1	pink
ABAT	pink
C1QTNF5	pink
ERBB4	pink
MOBP	red
RP11-862L9.3	red
MBP	red
ERMN	red
CNDP1	red
MOG	red
MAG	red
MAL	red
NPY	red
NKX6-2	red
CARNS1	red
AL358113.1	red
KLK6	red
HAPLN2	red
SPOCK3	red
TMEM88B	red
SOX10	red
GJB1	red
PLP1	red
LGI3	red
ENPP2	red
FA2H	red
HHATL	red
PCSK6	red
CNTNAP4	red
CNTN2	red
FXYD1	red
TMEM144	red
PPP2R2C	red
MYRF	red
BCAS1	red
TF	red
LINC00320	red
CLDN11	red
RP1-111D6.3	red
NKAIN2	red
PTGDS	red
RP11-288G11.3	red
OPALIN	red
AK5	red
TPPP	red
RASGRF1	red
TMEM151A	red
SH3GL3	red
UGT8	red
CAPN3	red
S100A1	red
SERPINI1	red
FBXO2	red
FGFR3	red
TPTEP1	red
TUBB4A	red
TMEM235	red
PDK4	red
CTD-2396E7.10	red
SLC5A11	red
PEX5L	red
CTD-2396E7.9	red
EDIL3	red
AC007192.6	red
TMEM125	red
PI16	red
ST18	red
PPP1R14A	red
PRODH	red
AATK	red
CLDN10	red
ADAP1	red
ALDH1A1	red
PLLP	red
ADARB2	red
BOK	red
MYBPC1	red
SLC24A2	red
CHADL	red
PPAP2C	red
CD22	red
CMTM5	red
KCNK1	red
C2orf82	red
GRM3	red
TPD52L1	red
LHPP	red
44808	red
PPP1R16B	red
ATP8A1	red
GPD1	red
ADIRF	red
HSPA2	red
PRR18	red
FAM107A	red
FLJ30594	red
CCNI2	red
AC018647.3	red
C7orf41	red
DHRS9	red
CTD-2325P2.4	red
SCD	red
FOLH1	red
RCAN2	red
HCN2	red
PAQR6	red
ASPA	red
LPAR1	red
SRCIN1	red
CYB5R2	red
ERBB3	red
GPR37	red
ZNF536	red
GAL3ST1	red
MAP6D1	red
MAP7	red
EFHD1	red
PLEKHH1	red
ANLN	red
PADI2	red
KLHL32	red
APOD	red
NINJ2	red
ANKS1B	red
CDK18	red
PLCH2	red
PAQR8	red
ATP1B1	red
KIAA1598	red
RP11-267A15.1	red
PDIA2	red
SLC31A2	red
ASPHD1	red
LDB3	red
NECAB1	red
DBNDD2	red
RAPGEF5	red
ME1	red
RNASE1	red
SEC14L5	red
PLEKHB1	red
PRCD	red
RN7SL3	red
PAIP2B	red
APLP1	red
HMSD	red
HOXD-AS1	red
GSTM5	red
S1PR5	red
ACSBG1	red
CA14	red
LGI4	red
SLAIN1	red
DHCR24	red
ENPP5	red
FGFR2	red
PIP4K2A	red
SELENBP1	red
SEPP1	red
ANKRD65	red
GPIHBP1	red
POPDC3	red
DNAJC6	red
CES4A	red
LILRA4	red
CDKN1C	red
DLG2	red
ENPP6	red
RBP7	red
RP11-392E22.5	red
SFTPC	red
EVI2A	red
LIPE	red
IP6K3	red
GPR62	red
ANK3	red
ENTPD2	red
FGF1	red
C4orf48	red
CNP	red
GALNT15	red
GJC2	red
CTNNA3	red
CERCAM	red
KIF6	red
PLA2G16	red
SYNJ2	red
RP11-480C22.1	red
RP3-406A7.7	red
GLDN	red
COL9A2	red
SNTA1	red
TMCC2	red
LRP2	red
RASGEF1A	red
NIPAL3	red
TMEM160	red
RP4-613B23.1	red
COBL	red
FAM131C	red
KIRREL3	red
MEGF10	red
PYGM	red
ARRDC2	red
CRHBP	red
PDE1C	red
PTPRD	red
S100B	red
SLC45A3	red
DOCK5	red
FAHD2CP	red
B3GAT1	red
CSRP1	red
SCN1B	red
TMEM63A	red
EPB41L3	red
CYP2J2	red
DNAH17	red
IQCA1	red
IQCJ-SCHIP1	red
RAB40B	red
TTYH2	red
KIF19	red
ABCA2	red
AP003039.3	red
CHI3L1	turquoise
TIMP1	turquoise
IGFBP2	turquoise
COL4A1	turquoise
RP1-261G23.7	turquoise
COL3A1	turquoise
ANXA1	turquoise
EMP3	turquoise
COL4A2	turquoise
COL1A1	turquoise
SPOCD1	turquoise
NNMT	turquoise
PDPN	turquoise
ANXA2	turquoise
COL6A2	turquoise
METTL7B	turquoise
RBP1	turquoise
MIR4435-1HG	turquoise
TNFRSF12A	turquoise
SERPINE1	turquoise
COL1A2	turquoise
SOCS3	turquoise
RARRES2	turquoise
IGFBP3	turquoise
LINC00152	turquoise
C1R	turquoise
MGP	turquoise
S100A4	turquoise
CD163	turquoise
FABP5	turquoise
CXCL14	turquoise
TAGLN2	turquoise
SERPINH1	turquoise
COL5A2	turquoise
RP11-161H23.5	turquoise
RP3-437C15.1	turquoise
FN1	turquoise
OCIAD2	turquoise
CTD-3049M7.1	turquoise
ABCC3	turquoise
TGFBI	turquoise
HSPG2	turquoise
FCGR2C	turquoise
PLAU	turquoise
PDLIM4	turquoise
PLP2	turquoise
PDLIM1	turquoise
SLN	turquoise
VEGFA	turquoise
BGN	turquoise
VIM	turquoise
COL22A1	turquoise
IL13RA2	turquoise
CD44	turquoise
LAMB1	turquoise
CD93	turquoise
CD248	turquoise
MOXD1	turquoise
PLAT	turquoise
COL5A1	turquoise
ACTN1	turquoise
AEBP1	turquoise
CLIC1	turquoise
CYR61	turquoise
HSPB6	turquoise
EGR1	turquoise
LGALS3	turquoise
MSN	turquoise
H19	turquoise
TAGLN	turquoise
HSPA7	turquoise
ANGPT2	turquoise
ITGA5	turquoise
TNC	turquoise
RP11-195F19.5	turquoise
SRPX2	turquoise
PLA2G5	turquoise
STEAP3	turquoise
SERPING1	turquoise
TGFB2	turquoise
MMP14	turquoise
AC011558.5	turquoise
SPRY4	turquoise
ADM	turquoise
LUM	turquoise
PINLYP	turquoise
EFEMP2	turquoise
ESM1	turquoise
LOXL2	turquoise
C8orf4	turquoise
LGALS1	turquoise
PRSS23	turquoise
CA12	turquoise
PLEKHA4	turquoise
C21orf62	turquoise
FLNC	turquoise
TUBA1C	turquoise
TUBB6	turquoise
PLVAP	turquoise
MRC2	turquoise
MMP9	turquoise
CAV1	turquoise
SPON2	turquoise
ACTG2	turquoise
CNGA3	turquoise
EMP1	turquoise
FBXO17	turquoise
LOXL1	turquoise
SFRP4	turquoise
TSTD1	turquoise
LAMC1	turquoise
CCDC109B	turquoise
FLNA	turquoise
FSTL1	turquoise
IGFBP5	turquoise
CTC-429P9.4	turquoise
HOTAIRM1	turquoise
ACTA2	turquoise
GDF15	turquoise
ETV4	turquoise
PLAUR	turquoise
FCGR2B	turquoise
FOS	turquoise
HMOX1	turquoise
JUNB	turquoise
EMILIN1	turquoise
RAB34	turquoise
LDHA	turquoise
PTRF	turquoise
TMEM158	turquoise
C1RL	turquoise
MDK	turquoise
MT1M	turquoise
CTHRC1	turquoise
TREM1	turquoise
CLEC18B	turquoise
MFAP2	turquoise
PKIB	turquoise
SYNPO	turquoise
RGS16	turquoise
CASP4	turquoise
OSMR	turquoise
PYGL	turquoise
PCOLCE	turquoise
TM4SF1	turquoise
F3	turquoise
EGR2	turquoise
SLC43A3	turquoise
THBS1	turquoise
DYNLT3	turquoise
DIRAS3	turquoise
C10orf10	turquoise
HSPB1	turquoise
S1PR3	turquoise
FABP7	turquoise
FAM20A	turquoise
FAM20C	turquoise
SPRY1	turquoise
BCAT1	turquoise
IL8	turquoise
RP11-138C9.1	turquoise
CHL1	turquoise
FKBP9	turquoise
COL6A3	turquoise
FBLIM1	turquoise
IGFBP6	turquoise
TEAD4	turquoise
VASN	turquoise
OLFML2B	turquoise
PTX3	turquoise
HSPA6	turquoise
NAMPT	turquoise
ARL4C	turquoise
GADD45A	turquoise
MYL12A	turquoise
TNFRSF1A	turquoise
ASS1	turquoise
FBLN7	turquoise
IGFBP4	turquoise
MCAM	turquoise
SLC16A3	turquoise
SOD3	turquoise
WWTR1	turquoise
RUNX1	turquoise
EMILIN2	turquoise
LZTS1	turquoise
TOM1L1	turquoise
APLN	turquoise
CDKN1A	turquoise
DUSP1	turquoise
RP11-386G11.10	turquoise
PVT1	turquoise
CTD-2369P2.12	turquoise
FOSL2	turquoise
SHOX2	turquoise
GNG12	turquoise
GAP43	turquoise
ADAM12	turquoise
AHNAK2	turquoise
CTGF	turquoise
S100A3	turquoise
TP73-AS1	turquoise
UPP1	turquoise
AC010441.1	turquoise
G0S2	turquoise
ISG20	turquoise
ISLR	turquoise
PDIA5	turquoise
SEL1L3	turquoise
DUSP6	turquoise
FAM129A	turquoise
GEM	turquoise
MAP3K7CL	turquoise
GPX8	turquoise
PSORS1C1	turquoise
YBX3	turquoise
ATF3	turquoise
GADD45B	turquoise
IL1RAP	turquoise
TMSB10	turquoise
FBLN5	turquoise
KIAA0040	turquoise
NGFR	turquoise
RP1-20B21.4	turquoise
RDH10	turquoise
PTGFRN	turquoise
VWA1	turquoise
SEMA3F	turquoise
AKAP12	turquoise
FZD7	turquoise
PCSK1	turquoise
PDLIM7	turquoise
COL18A1	turquoise
ECSCR	turquoise
BHLHE40	turquoise
IQGAP1	turquoise
NMNAT3	turquoise
NRN1	turquoise
TEAD2	turquoise
SERPINA5	turquoise
FILIP1L	turquoise
FAM114A1	turquoise
LAMC3	turquoise
NRP1	turquoise
DES	turquoise
MYOF	turquoise
RAB36	turquoise
CNR1	turquoise
LAMA4	turquoise
MMP11	turquoise
PHLDA2	turquoise
TPM4	turquoise
CALD1	turquoise
BACE2	turquoise
CD58	turquoise
HIST2H2AA4	turquoise
IRF1	turquoise
MYO1B	turquoise
TGIF1	turquoise
DUSP5	turquoise
FABP5P7	turquoise
RP4-665J23.1	turquoise
IGFBP7	turquoise
CNN2	turquoise
LRRN4CL	turquoise
SLC47A2	turquoise
ANGPTL4	turquoise
CALU	turquoise
CCDC3	turquoise
[truncated: 502 more rows]
