# Supplementary material for: Optimization of cancer immunotherapy through pyroptosis: A pyroptosis-related signature predicts survival benefit and potential synergy for immunotherapy in glioma
Source: Front Immunol. 2022 Aug 3;13:961933. doi: 10.3389/fimmu.2022.961933 (PMC9382657; doi:10.3389/fimmu.2022.961933)
Supplement: Supplementary file 12 [file Table_11.xlsx]

## Sheet: Sheet1
Supplementary Table 11. Analysis of differentially expressed genes between high- and low-PRRS group in TCGA cohort
Symbols	logFC	P.Value	adj.P.Val
SMOC1	-2.35401	2.2e-47	6.73e-46
SHD	-2.12271	1.17e-64	2.63e-62
RTP5	-2.1179	1.97e-77	1.9e-74
DLL3	-2.04505	1.01e-46	2.92e-45
SFRP2	-2.02492	6.94e-29	5.24e-28
SOX8	-2.00173	4.87e-66	1.22e-63
NSG2	-1.97307	9.59e-41	1.65e-39
TNR	-1.92523	4.91e-45	1.23e-43
INA	-1.88666	1.74e-40	2.93e-39
ZDHHC22	-1.83453	3.19e-61	4.31e-59
CRTAC1	-1.82632	4.43e-54	2.67e-52
ATCAY	-1.72295	1.93e-43	4.15e-42
GPR17	-1.70921	1.51e-30	1.27e-29
JPH3	-1.70714	2.34e-59	2.58e-57
GALNT13	-1.70052	1.15e-45	3.01e-44
FERMT1	-1.69188	5.34e-50	2.11e-48
CHGB	-1.67997	8.44e-39	1.26e-37
CSDC2	-1.67979	6.11e-43	1.27e-41
KLRC2	-1.64964	5.48e-41	9.62e-40
RASL10A	-1.64225	1.46e-59	1.65e-57
SEZ6L	-1.63295	4.9e-42	9.46e-41
DSCAML1	-1.61483	7.42e-73	4.05e-70
KCNIP2	-1.59429	3.94e-44	9.1e-43
SCRT1	-1.59188	1.97e-52	9.89e-51
BMP2	-1.58848	3.64e-52	1.78e-50
ETNPPL	-1.58842	6.58e-25	3.95e-24
TMEM100	-1.58395	5.19e-44	1.18e-42
DLL1	-1.56748	1.95e-58	1.99e-56
RCOR2	-1.56653	2.65e-61	3.65e-59
RPRM	-1.56523	1.65e-47	5.1e-46
DUSP26	-1.55924	6.02e-63	1.07e-60
PLPPR1	-1.55368	2.72e-44	6.4e-43
ASIC4	-1.54243	3.94e-39	6.02e-38
JPH4	-1.53544	1.13e-54	7.29e-53
SNAP91	-1.5128	1.61e-44	3.84e-43
CPLX2	-1.51097	1.15e-23	6.41e-23
GDAP1L1	-1.50933	9.13e-55	6.01e-53
CHGA	-1.50468	1.84e-26	1.21e-25
OLIG1	-1.49422	1.95e-48	6.49e-47
TNK2	-1.49237	3e-81	9.64e-78
GABBR1	-1.48204	1.02e-52	5.33e-51
ELFN2	-1.4645	2.75e-67	7.59e-65
NOG	-1.46119	3.58e-55	2.45e-53
CDHR1	-1.45763	1.49e-63	2.9e-61
OLIG2	-1.45201	1.06e-48	3.64e-47
ZNF488	-1.45006	4.23e-39	6.46e-38
GRIA2	-1.44805	2.21e-57	1.98e-55
VIPR2	-1.44228	6.77e-36	8.15e-35
RUNDC3A	-1.44064	2.06e-53	1.16e-51
HES6	-1.42246	3.47e-48	1.13e-46
USH1C	-1.40973	2.93e-31	2.58e-30
ACTL6B	-1.40851	5.15e-36	6.23e-35
SHISA7	-1.40477	1.2e-64	2.66e-62
SCG3	-1.40368	2.84e-33	2.83e-32
MACROH2A2	-1.40216	2.76e-52	1.36e-50
SH3GL2	-1.40161	1.46e-30	1.23e-29
SPHKAP	-1.39973	8.03e-51	3.48e-49
MYT1	-1.39498	1.09e-48	3.75e-47
HIP1R	-1.3917	1.81e-57	1.63e-55
FAM222A	-1.37824	9.62e-61	1.24e-58
PSD	-1.37009	2.03e-41	3.72e-40
ATOH8	-1.36729	3.51e-51	1.57e-49
NEU4	-1.36325	1.21e-41	2.25e-40
GRIN1	-1.36164	1.47e-23	8.11e-23
KCNIP3	-1.35994	1.46e-54	9.35e-53
PCDH15	-1.34878	7.85e-56	5.8e-54
VSTM2B	-1.34204	1.15e-49	4.39e-48
SLIT1	-1.3317	2.77e-35	3.16e-34
SNX22	-1.33146	5.82e-39	8.79e-38
SPTBN2	-1.32024	2.59e-54	1.62e-52
ATP1A3	-1.31064	5.46e-29	4.15e-28
GRIA4	-1.30942	2.88e-46	7.91e-45
PDZD4	-1.30903	6.27e-57	5.31e-55
ABCC8	-1.30851	1.21e-46	3.46e-45
UGT8	-1.3052	7.88e-36	9.43e-35
CPLX1	-1.30173	2.51e-33	2.52e-32
CELF3	-1.2986	5.06e-38	7.08e-37
KCNJ9	-1.29851	1.2e-39	1.92e-38
IFITM10	-1.29571	3.04e-54	1.86e-52
KIF21B	-1.28866	8.61e-57	7.16e-55
GFRA1	-1.2838	3.15e-41	5.67e-40
LUZP2	-1.28191	1.01e-29	8.05e-29
CA10	-1.28015	2.04e-28	1.5e-27
ATP6V1G2	-1.26386	2.22e-41	4.05e-40
ENHO	-1.25374	6.25e-34	6.54e-33
GABRA3	-1.25231	4.75e-38	6.68e-37
PHYHIPL	-1.25146	1.52e-44	3.62e-43
TLCD3B	-1.24745	3.7e-64	7.76e-62
RGS11	-1.23441	1.7e-52	8.65e-51
HMX1	-1.23383	1.74e-47	5.35e-46
LCNL1	-1.23167	4.2e-47	1.26e-45
LINC00634	-1.22933	4.16e-52	2.02e-50
MMD2	-1.22845	2.56e-29	1.99e-28
TUBB4A	-1.22736	4.5e-27	3.07e-26
FAM110B	-1.22726	2.27e-63	4.29e-61
AMER2	-1.2265	6.8e-44	1.53e-42
SLC25A27	-1.22304	1.1e-76	9.19e-74
PHACTR3	-1.22143	5.52e-46	1.48e-44
AATK	-1.21836	4.29e-44	9.88e-43
PDE2A	-1.2162	6.28e-39	9.44e-38
GADD45G	-1.21502	1.42e-32	1.36e-31
KCNJ11	-1.21027	7.38e-35	8.22e-34
L1CAM	-1.21015	3.02e-20	1.35e-19
BCAN	-1.20666	7.34e-30	5.91e-29
TRIM67	-1.20298	2.22e-23	1.22e-22
SMIM18	-1.19936	2.18e-46	6.09e-45
PRR36	-1.19699	1.73e-57	1.58e-55
DCX	-1.19574	3.36e-34	3.57e-33
FBLL1	-1.19502	6.65e-43	1.38e-41
UNC5A	-1.19313	9.41e-41	1.62e-39
RGR	-1.19079	6.14e-43	1.27e-41
BTBD17	-1.19015	6.19e-30	5.02e-29
NKAIN4	-1.18942	4.33e-29	3.31e-28
LINGO1	-1.18626	1.02e-40	1.75e-39
TSPOAP1	-1.18292	3.9e-57	3.39e-55
ADGRB1	-1.18188	1.11e-29	8.86e-29
MAST1	-1.18097	3.09e-60	3.75e-58
DNM3	-1.17617	1.87e-64	4.05e-62
STX1B	-1.17523	6.05e-41	1.06e-39
CDK5R1	-1.17091	2.42e-42	4.77e-41
DAAM2	-1.1704	1.4e-21	6.8e-21
NMNAT2	-1.17027	8.16e-32	7.44e-31
WNT7B	-1.16663	2.04e-37	2.74e-36
SLITRK1	-1.16599	2.35e-45	6.04e-44
AMH	-1.16416	1.17e-41	2.2e-40
PRLHR	-1.16371	5.45e-29	4.14e-28
ATP8A1	-1.16179	1.1e-51	5.23e-50
RIPPLY2	-1.16067	2.15e-64	4.61e-62
GABRB3	-1.1576	9.96e-39	1.48e-37
SAPCD2	-1.15669	8.17e-33	7.96e-32
LIMS2	-1.15517	2.46e-31	2.18e-30
ALDOC	-1.15498	3e-28	2.2e-27
MEGF11	-1.15389	1.37e-41	2.56e-40
TUB	-1.1531	7.96e-53	4.19e-51
CELF5	-1.15091	2.28e-40	3.79e-39
TMEM151B	-1.14881	5.69e-28	4.09e-27
FA2H	-1.14875	4.1e-28	2.98e-27
CMTM5	-1.14325	2.1e-44	4.98e-43
ARPP21	-1.13909	3.14e-54	1.91e-52
TMEFF2	-1.13763	8.21e-44	1.83e-42
EPHB1	-1.13541	8.43e-36	1.01e-34
DSCAM	-1.13498	6.33e-48	2.01e-46
RAPGEF4	-1.13119	6.66e-38	9.22e-37
PTPRT	-1.13082	1.22e-37	1.67e-36
SEMA6B	-1.1276	2.34e-48	7.72e-47
NRSN1	-1.12483	1.65e-30	1.38e-29
SSTR2	-1.1197	1.36e-36	1.72e-35
RTN1	-1.11909	3.62e-29	2.79e-28
NKAIN1	-1.11848	5.98e-43	1.24e-41
GPR27	-1.11736	6.04e-34	6.32e-33
HES5	-1.11699	1.01e-24	5.95e-24
RHBDL3	-1.11547	5.04e-42	9.7e-41
GABRD	-1.11526	1.18e-21	5.77e-21
TPPP	-1.11249	9.86e-24	5.52e-23
CDH20	-1.10754	2.44e-41	4.44e-40
FBXL16	-1.10392	9.55e-26	6e-25
SCN3A	-1.10079	6.14e-39	9.26e-38
ASIC1	-1.10067	2.45e-47	7.47e-46
CACNG2	-1.09836	2.6e-36	3.22e-35
PLP1	-1.09705	1.52e-18	6.11e-18
UNC13A	-1.09647	1.45e-34	1.58e-33
CTTNBP2	-1.09632	1.57e-54	9.98e-53
FAM155A	-1.09398	2.71e-43	5.77e-42
CALN1	-1.09328	1.66e-25	1.03e-24
AMOTL2	-1.09313	1.16e-52	6e-51
DISP3	-1.08745	1.4e-48	4.73e-47
DLGAP1	-1.08626	2.7e-40	4.47e-39
SCN3B	-1.08602	1.08e-24	6.41e-24
TMEM179	-1.08523	4.68e-30	3.83e-29
PDIA2	-1.08237	1.78e-46	5e-45
HPSE2	-1.08204	1.15e-21	5.63e-21
CASKIN1	-1.07772	1.84e-50	7.66e-49
CAMSAP3	-1.07505	1.62e-56	1.31e-54
CBLN1	-1.07331	1.16e-44	2.78e-43
KCNB1	-1.06964	8.08e-39	1.21e-37
CARNS1	-1.06936	2.27e-16	8.09e-16
PLPPR3	-1.06933	1.81e-39	2.84e-38
NTNG2	-1.06854	5.46e-65	1.29e-62
SVOP	-1.06805	1.66e-24	9.71e-24
SEPTIN3	-1.06635	3.29e-38	4.67e-37
NDRG2	-1.0638	3.89e-33	3.85e-32
NXPH1	-1.06377	1.97e-25	1.22e-24
TCEAL2	-1.06304	1.32e-32	1.27e-31
REPS2	-1.06179	8.31e-47	2.43e-45
SYN1	-1.05699	3.63e-17	1.35e-16
KCNQ2	-1.05544	1.69e-35	1.97e-34
FAM163B	-1.05179	7.68e-16	2.65e-15
FAIM2	-1.05146	7.5e-35	8.34e-34
MTURN	-1.0507	1.3e-30	1.1e-29
BCL7A	-1.04982	4.07e-64	8.44e-62
CADM2	-1.04766	1.93e-35	2.23e-34
LHFPL4	-1.04733	5.55e-39	8.39e-38
BRSK2	-1.0452	1.01e-55	7.36e-54
OPHN1	-1.04422	5.83e-40	9.48e-39
SOX4	-1.04188	1.88e-28	1.39e-27
SLC25A48	-1.03793	5.53e-30	4.5e-29
STMN4	-1.03508	1.04e-28	7.76e-28
MAPT	-1.03307	2.28e-45	5.88e-44
SUSD5	-1.0303	1.05e-19	4.54e-19
SCD	-1.02778	1.17e-29	9.3e-29
CACNG4	-1.02766	6.51e-23	3.47e-22
NET1	-1.02736	3.67e-43	7.73e-42
MAPK8IP2	-1.02699	3.26e-39	5.03e-38
PID1	-1.02638	5.33e-39	8.07e-38
GRIK2	-1.02538	2.05e-37	2.76e-36
SNCB	-1.02198	1.93e-12	5.44e-12
FXYD6	-1.02109	3.86e-37	5.07e-36
SLC1A1	-1.01909	1.03e-35	1.22e-34
LRATD2	-1.01754	3.65e-33	3.64e-32
CELSR3	-1.01708	5.99e-47	1.78e-45
MBP	-1.01571	2.5e-09	5.8e-09
GABBR2	-1.01541	3.37e-18	1.33e-17
RAB33A	-1.01532	3.02e-39	4.69e-38
MOBP	-1.0134	6.68e-13	1.93e-12
NKD1	-1.01122	1.38e-40	2.35e-39
ST8SIA3	-1.00997	1.1e-28	8.17e-28
SLC8A2	-1.00924	1.27e-25	7.92e-25
SSTR1	-1.00912	2.09e-27	1.46e-26
TMCC2	-1.0052	1.48e-50	6.28e-49
HRH3	-1.00511	2.01e-27	1.4e-26
NDN	-1.0045	3.98e-28	2.89e-27
SNAP25	-1.00292	9.11e-11	2.31e-10
TOX3	-1.00207	2.7e-38	3.87e-37
SELL	-1.00188	1.24e-11	3.32e-11
ARHGDIG	-0.999362	2.43e-23	1.33e-22
HAPLN2	-0.99924	1.45e-18	5.86e-18
CHADL	-0.997052	7.52e-34	7.79e-33
MN1	-0.996991	2.79e-43	5.94e-42
UNC79	-0.996748	6.27e-41	1.1e-39
ARFGEF3	-0.996748	6.87e-41	1.2e-39
VSTM2A	-0.99462	3.09e-21	1.47e-20
OMG	-0.994195	2.67e-37	3.56e-36
SRRM3	-0.993495	3.63e-35	4.11e-34
FAM13C	-0.993283	2.23e-58	2.26e-56
CUX2	-0.990334	7.81e-37	1.01e-35
EYA1	-0.990182	1.38e-31	1.24e-30
LINC00672	-0.990122	1.43e-29	1.13e-28
NAP1L3	-0.98848	3.48e-41	6.24e-40
CXXC4	-0.987933	9.61e-53	5.02e-51
DPYSL4	-0.977964	3e-51	1.36e-49
BASP1	-0.976778	6.49e-28	4.66e-27
ZDHHC11B	-0.975046	9.67e-60	1.12e-57
CNTNAP2	-0.973708	8.84e-28	6.3e-27
MYH7	-0.973009	3.29e-27	2.27e-26
GABRG2	-0.972432	9.49e-16	3.26e-15
SLCO1A2	-0.972371	7.99e-30	6.42e-29
IGFN1	-0.971398	3.17e-38	4.51e-37
HSF4	-0.971033	2.09e-50	8.67e-49
SH3GL3	-0.9669	3.72e-31	3.24e-30
SMPD3	-0.966413	1.95e-53	1.11e-51
GPIHBP1	-0.966261	2.93e-30	2.43e-29
PDGFRA	-0.966079	5.59e-17	2.06e-16
SEC31B	-0.965471	6.5e-70	2.46e-67
NPPA	-0.965258	2.11e-17	7.96e-17
CSMD3	-0.962188	2.53e-53	1.4e-51
RAP2A	-0.957964	1.14e-53	6.51e-52
KLRC4	-0.957568	6.4e-48	2.03e-46
MAP2	-0.957112	2.57e-34	2.76e-33
GNAL	-0.95693	3.7e-43	7.78e-42
PNMA3	-0.95693	6.96e-32	6.37e-31
KIF26A	-0.956809	3.74e-47	1.13e-45
KIAA0895L	-0.955562	3.73e-59	4.02e-57
KIF1A	-0.952128	1.21e-27	8.58e-27
ACAP3	-0.945167	8.76e-49	3.05e-47
NECAB2	-0.944742	1.32e-27	9.32e-27
FGF12	-0.941763	1.05e-32	1.01e-31
USP54	-0.940942	3.54e-39	5.44e-38
KIF5A	-0.940213	1.45e-17	5.52e-17
CNTN1	-0.933587	1.31e-20	6e-20
ADGRA1	-0.93304	1.01e-40	1.73e-39
PLXNB3	-0.932523	2.4e-42	4.73e-41
TSPYL2	-0.932097	5.98e-36	7.23e-35
CHRNA4	-0.931611	6.46e-53	3.45e-51
YPEL4	-0.931246	6.02e-47	1.78e-45
NRXN1	-0.930881	1.47e-30	1.24e-29
LGI3	-0.929909	1.22e-18	4.94e-18
PGAP4	-0.926322	4.69e-33	4.64e-32
SYP	-0.925836	2.74e-23	1.49e-22
GABRG1	-0.925684	1.93e-19	8.25e-19
SULF2	-0.925319	4.36e-32	4.05e-31
ADGRV1	-0.924347	1.26e-29	9.95e-29
BRINP1	-0.923313	3.63e-17	1.35e-16
GOLGA8A	-0.922736	4.48e-34	4.74e-33
FSD1	-0.920729	2.01e-55	1.42e-53
TF	-0.920547	1.2e-15	4.11e-15
NECTIN1	-0.918267	1.16e-48	3.95e-47
VAX2	-0.918146	1.46e-32	1.4e-31
WASF1	-0.917872	1.83e-38	2.65e-37
PIANP	-0.916809	8.02e-38	1.11e-36
RNF112	-0.916322	6.32e-50	2.49e-48
RASGEF1C	-0.916049	2.91e-39	4.51e-38
KCNK3	-0.913191	5.03e-28	3.63e-27
EPOP	-0.911733	9.56e-63	1.65e-60
CNTFR	-0.911672	1.39e-25	8.68e-25
KIAA1755	-0.911277	1.1e-46	3.17e-45
PCSK2	-0.910091	5.09e-19	2.12e-18
USP43	-0.909574	1.79e-50	7.49e-49
SATB1	-0.909058	6.97e-49	2.46e-47
ANGPTL2	-0.907903	3.68e-25	2.24e-24
FUT9	-0.907508	3.77e-38	5.34e-37
ZCCHC24	-0.907416	4.29e-50	1.71e-48
GLCCI1	-0.907052	2.31e-41	4.21e-40
GAL3ST1	-0.906839	3.75e-35	4.24e-34
C1QL1	-0.906839	3.79e-13	1.11e-12
MYCN	-0.905441	3.62e-34	3.84e-33
ALCAM	-0.904134	1.36e-43	2.97e-42
ADCY5	-0.903921	3.5e-48	1.13e-46
RNF165	-0.90307	1.56e-57	1.44e-55
ADARB2	-0.902036	1.28e-31	1.15e-30
ASPHD1	-0.901884	9.37e-26	5.9e-25
GNAI1	-0.901337	5.45e-42	1.05e-40
BEX1	-0.901216	2.36e-29	1.84e-28
CACNA1A	-0.900547	1.36e-42	2.74e-41
PTGDS	-0.9	1.82e-13	5.46e-13
MARCHF4	-0.897842	1.26e-23	6.97e-23
HIPK2	-0.897477	1.02e-35	1.21e-34
NRXN2	-0.897264	9.61e-38	1.32e-36
TEF	-0.897143	1.62e-37	2.19e-36
SHISAL1	-0.896839	1.06e-20	4.87e-20
EBF4	-0.895745	3.89e-56	3.06e-54
TOX	-0.895745	1.35e-31	1.21e-30
AMER3	-0.894772	1.37e-37	1.86e-36
MARCHF8	-0.894711	1.57e-47	4.87e-46
SNCG	-0.894286	1.79e-13	5.36e-13
PTCH1	-0.894073	2.24e-37	2.99e-36
COL20A1	-0.89386	4.15e-14	1.3e-13
TMEM151A	-0.893799	1.26e-19	5.44e-19
NALCN	-0.89231	9.86e-41	1.69e-39
TTC3	-0.891884	1.11e-56	9.12e-55
PODXL2	-0.891854	3.57e-40	5.9e-39
HDAC4	-0.891094	2.7e-66	6.85e-64
KCNH8	-0.889939	3.96e-53	2.15e-51
FAAH	-0.889514	5.09e-44	1.16e-42
COL11A2	-0.889331	1.63e-59	1.82e-57
PRSS35	-0.888997	7.76e-22	3.85e-21
NTRK2	-0.888875	1.42e-17	5.39e-17
GAREM2	-0.885805	8.43e-37	1.08e-35
KLHL32	-0.885471	2.88e-31	2.54e-30
MST1	-0.884681	2.78e-45	7.07e-44
NTN4	-0.884286	1.35e-25	8.43e-25
ADAM22	-0.883982	5.9e-44	1.34e-42
NCAM1	-0.88386	1.69e-44	4.01e-43
BEST3	-0.881915	7.17e-27	4.84e-26
SLC6A1	-0.881884	2.7e-24	1.55e-23
LRRC4	-0.881429	3.37e-42	6.54e-41
CNTN3	-0.881368	5.48e-29	4.16e-28
FGFBP3	-0.881155	4.2e-27	2.87e-26
FAM171A1	-0.880638	6.24e-40	1.01e-38
ELAVL3	-0.880517	9.23e-36	1.1e-34
GPSM1	-0.879574	1.08e-66	2.85e-64
FAM133A	-0.878693	5.96e-43	1.24e-41
FCHSD2	-0.877356	1.57e-51	7.39e-50
EFS	-0.877021	9.33e-44	2.07e-42
SAMD11	-0.875076	1.03e-34	1.14e-33
CRLF1	-0.87386	1.53e-11	4.08e-11
PAK5	-0.872584	3.52e-43	7.44e-42
GAD1	-0.871824	2.96e-21	1.41e-20
TMEM271	-0.870578	6.97e-25	4.18e-24
SCNN1D	-0.869453	5.48e-48	1.75e-46
SOX6	-0.868419	1.15e-40	1.96e-39
CHRM1	-0.865502	1.95e-17	7.36e-17
LRRTM4	-0.865198	1.39e-36	1.76e-35
CHD7	-0.863526	5.61e-42	1.07e-40
THRA	-0.862918	5.58e-45	1.39e-43
GNAO1	-0.862553	3.85e-35	4.36e-34
MAG	-0.861945	4.44e-08	9.49e-08
SLC38A1	-0.861155	6.9e-22	3.43e-21
LHFPL3	-0.860152	6.7e-12	1.83e-11
ELAVL4	-0.86003	2.19e-28	1.61e-27
H2AW	-0.858663	4.11e-24	2.35e-23
SLC8A3	-0.858024	3e-34	3.2e-33
KAT2A	-0.856596	1.22e-42	2.47e-41
DLGAP3	-0.854985	3.26e-27	2.25e-26
GRID1	-0.854438	2.53e-44	5.95e-43
SLC7A14	-0.854103	2.35e-23	1.29e-22
C14orf132	-0.85383	2.01e-25	1.24e-24
CRY2	-0.853739	1.01e-39	1.62e-38
GALNT9	-0.853374	9.14e-25	5.44e-24
LGR5	-0.853283	3.49e-48	1.13e-46
DUSP9	-0.853009	1.87e-38	2.7e-37
KLRC3	-0.852888	1.79e-42	3.57e-41
CELF4	-0.851824	3.08e-17	1.15e-16
MTSS2	-0.849392	4.63e-39	7.04e-38
TBKBP1	-0.849301	1.85e-84	1.78e-80
SCAMP5	-0.848997	2.37e-40	3.94e-39
FASN	-0.848906	1.45e-46	4.1e-45
PCBP4	-0.847751	8.05e-54	4.69e-52
ANKRD13B	-0.846869	3.94e-69	1.41e-66
UNC80	-0.846505	1.87e-40	3.13e-39
SMAD9	-0.84614	8.6e-36	1.02e-34
NAP1L2	-0.845441	1.21e-20	5.52e-20
C5orf38	-0.84383	7.57e-22	3.75e-21
ZNF711	-0.842553	1.4e-48	4.73e-47
EEPD1	-0.842188	6.12e-26	3.9e-25
TAGLN3	-0.841398	7.87e-16	2.71e-15
NTSR2	-0.840122	1.9e-10	4.74e-10
CNTNAP4	-0.838055	4.74e-19	1.98e-18
CALCRL	-0.837842	4.52e-19	1.89e-18
PAK3	-0.835289	2.94e-32	2.76e-31
PLCB1	-0.834316	6.3e-37	8.18e-36
CD24	-0.83386	3.23e-13	9.54e-13
SBK1	-0.832188	4.72e-39	7.17e-38
TAFA5	-0.830973	1.45e-35	1.7e-34
RTKN	-0.830486	5.72e-48	1.83e-46
CABP1	-0.829757	1.25e-22	6.52e-22
PAIP2B	-0.829392	2.46e-30	2.05e-29
P2RX7	-0.828541	1.64e-35	1.91e-34
GNG4	-0.826687	2.89e-29	2.24e-28
ELMO1	-0.826535	8.38e-40	1.35e-38
PPP2R2C	-0.824498	4.3e-15	1.42e-14
HPCAL4	-0.823921	6.07e-12	1.66e-11
CHRNB2	-0.823161	9.23e-25	5.49e-24
LY6H	-0.822705	2.84e-13	8.42e-13
PLEKHH1	-0.822523	6.11e-29	4.62e-28
CTIF	-0.821976	5.39e-58	5.18e-56
CORO6	-0.821915	3.29e-33	3.27e-32
KLF15	-0.821003	6.15e-28	4.42e-27
IQSEC3	-0.820942	6.88e-19	2.84e-18
ALDH5A1	-0.820547	1.46e-36	1.85e-35
FRRS1L	-0.820547	5.3e-21	2.48e-20
PDK4	-0.819179	2.59e-18	1.03e-17
NLGN2	-0.818723	1.3e-60	1.61e-58
HMGN5	-0.818207	5.03e-38	7.06e-37
IGSF21	-0.818085	1.9e-26	1.24e-25
PACSIN1	-0.817356	3.55e-08	7.65e-08
APC2	-0.817112	2.05e-37	2.76e-36
ASIC3	-0.81696	2.65e-48	8.66e-47
RASGRF1	-0.81693	9.47e-21	4.38e-20
SPON1	-0.816322	4.99e-14	1.55e-13
DDN	-0.81617	6.31e-10	1.52e-09
NSUN6	-0.815714	1.4e-77	1.5e-74
PHF21B	-0.815684	2.89e-56	2.28e-54
CARMIL3	-0.814438	4.3e-57	3.72e-55
TTC9B	-0.812158	1.3e-22	6.8e-22
DNAJC12	-0.811976	1.61e-42	3.23e-41
CYTH1	-0.809514	1.75e-72	8.9e-70
ADGRB3	-0.807538	7.69e-34	7.94e-33
LRP4	-0.80696	8.4e-24	4.71e-23
PCBP3	-0.806839	1.26e-46	3.59e-45
SERINC5	-0.805836	1.25e-31	1.13e-30
GPR173	-0.805623	4.2e-64	8.63e-62
ELAVL2	-0.805593	2.07e-25	1.28e-24
PPP1R1A	-0.805593	6.19e-19	2.56e-18
CDK5R2	-0.805106	1.05e-13	3.2e-13
CAMKV	-0.804772	2.48e-13	7.37e-13
PRRT2	-0.804407	2.37e-24	1.37e-23
SYT4	-0.804316	1.04e-11	2.81e-11
AGAP2	-0.804012	2.02e-15	6.81e-15
BCR	-0.803374	5.08e-37	6.63e-36
RICTOR	-0.801337	8.83e-59	9.28e-57
STMN2	-0.801337	8.4e-07	1.65e-06
ZMAT1	-0.800638	3.73e-40	6.16e-39
GOLGA8B	-0.799119	4.93e-33	4.87e-32
KCND2	-0.798085	3.59e-18	1.42e-17
IRX2	-0.797538	5.09e-24	2.89e-23
STXBP1	-0.79693	4.08e-21	1.93e-20
SNORC	-0.796353	9.14e-16	3.14e-15
VEPH1	-0.794681	6.93e-20	3.03e-19
LRIG1	-0.791733	1.82e-26	1.2e-25
RAB3A	-0.791611	3.22e-13	9.52e-13
AC126407.1	-0.791003	1.61e-37	2.17e-36
RAB3C	-0.789544	2.88e-17	1.08e-16
HLF	-0.789362	5.7e-25	3.44e-24
RAB11FIP4	-0.788906	1.32e-29	1.04e-28
SEZ6	-0.7869	2.58e-13	7.68e-13
RGMB	-0.785805	1.44e-38	2.11e-37
CDH22	-0.785684	4.65e-26	2.98e-25
SCN1A	-0.785532	8.23e-37	1.06e-35
SGSM1	-0.783799	1.6e-35	1.87e-34
TJP2	-0.783587	2.12e-18	8.46e-18
ADHFE1	-0.782857	1.06e-35	1.26e-34
ATP9A	-0.782614	6.64e-29	5.01e-28
DOK6	-0.782432	1.6e-29	1.26e-28
OPCML	-0.781945	1.5e-17	5.71e-17
STUM	-0.781003	7.28e-19	3e-18
FAM171A2	-0.779453	1.11e-44	2.67e-43
TMEM121B	-0.778328	2.05e-51	9.5e-50
MTSS1	-0.777264	1.55e-36	1.95e-35
FRY	-0.776991	1.31e-44	3.14e-43
CSPG5	-0.775988	1.3e-16	4.71e-16
CPNE5	-0.775167	1.39e-17	5.31e-17
ST6GAL2	-0.773647	3.66e-22	1.85e-21
ALDH2	-0.773526	2.24e-32	2.12e-31
HCN2	-0.772766	7.94e-26	5.03e-25
NUMA1	-0.770517	7.56e-52	3.64e-50
MYORG	-0.770365	2.89e-26	1.88e-25
TNRC6C	-0.769301	6.52e-63	1.14e-60
PAQR6	-0.767842	8.04e-21	3.73e-20
SPOCK3	-0.767781	7.43e-14	2.29e-13
PNISR	-0.767538	2.13e-52	1.07e-50
RTN4R	-0.767264	3.42e-27	2.35e-26
BCAS1	-0.7669	8.91e-12	2.41e-11
ADCYAP1R1	-0.76614	9.04e-14	2.77e-13
UCN	-0.764985	4.54e-44	1.04e-42
PPM1L	-0.76465	1.47e-34	1.6e-33
MAPK8IP3	-0.764134	2.31e-47	7.07e-46
FXYD7	-0.763647	7.83e-11	2e-10
RFTN2	-0.763587	1.35e-38	1.98e-37
SNX32	-0.762736	7.11e-62	1.11e-59
SHANK2	-0.761976	3.58e-41	6.4e-40
PPP1R16B	-0.761763	1.2e-16	4.36e-16
RUSC2	-0.759301	9.17e-47	2.67e-45
TCF12	-0.759088	6.22e-26	3.96e-25
HAPLN1	-0.758663	2.42e-18	9.66e-18
DST	-0.758359	1.74e-33	1.76e-32
KIF3C	-0.75769	1.31e-28	9.71e-28
SHC2	-0.757052	7.09e-44	1.59e-42
SRCIN1	-0.756261	9.73e-23	5.13e-22
FRAT1	-0.755684	2.53e-46	7.02e-45
GLUD1	-0.75535	1.21e-34	1.33e-33
GPR162	-0.755198	4.08e-34	4.33e-33
MOG	-0.755198	1.26e-07	2.61e-07
GPR158	-0.75462	2.19e-21	1.05e-20
ZNF25	-0.753526	1.56e-54	9.95e-53
XKR7	-0.750699	5.03e-30	4.11e-29
SORCS3	-0.750152	3.98e-30	3.28e-29
LHX5	-0.749787	6.95e-27	4.7e-26
GRIA3	-0.749483	1.42e-30	1.2e-29
GRAMD1B	-0.748663	8.38e-28	5.98e-27
MAGEH1	-0.748176	4.96e-36	6.01e-35
LUC7L3	-0.747264	4.51e-58	4.35e-56
IL17D	-0.747021	2.83e-21	1.35e-20
GPRIN1	-0.745866	6.65e-24	3.75e-23
ASCL1	-0.745319	5.79e-18	2.27e-17
GRIN3A	-0.745015	1.62e-24	9.51e-24
PCSK6	-0.744772	7.49e-24	4.21e-23
AKAP6	-0.74383	7.54e-34	7.8e-33
KIF3A	-0.743526	9.4e-39	1.4e-37
B3GALT2	-0.743343	3.87e-33	3.84e-32
PIK3R1	-0.742128	1.23e-33	1.25e-32
NCAM2	-0.742067	3.35e-27	2.3e-26
OPALIN	-0.741702	3.39e-08	7.3e-08
TMEM88B	-0.74155	4.02e-22	2.03e-21
KIF5C	-0.741277	3.77e-20	1.68e-19
DGCR2	-0.741033	5.65e-51	2.5e-49
SOX3	-0.740973	2.42e-25	1.49e-24
CSNK1E	-0.740942	9.21e-54	5.35e-52
BSN	-0.740334	3.27e-21	1.55e-20
TMOD2	-0.740152	2.49e-27	1.73e-26
ACSL6	-0.739422	4.16e-23	2.24e-22
LRRC75B	-0.738571	1.69e-58	1.75e-56
CCSER2	-0.737994	8.15e-46	2.15e-44
PABPC5	-0.737386	6.27e-36	7.55e-35
USP49	-0.737325	3.31e-61	4.44e-59
STOX1	-0.736565	1.72e-15	5.81e-15
FSTL5	-0.736049	9.75e-20	4.23e-19
LRRN1	-0.735836	6.64e-21	3.1e-20
RAB3IP	-0.734164	7.04e-25	4.22e-24
B4GALNT4	-0.733647	2.16e-31	1.92e-30
ASB13	-0.732492	1.41e-54	9.11e-53
SLC17A7	-0.732401	1e-05	1.83e-05
SST	-0.732219	1.33e-08	2.95e-08
VAT1L	-0.731125	2.37e-10	5.86e-10
DTX4	-0.730365	8.61e-26	5.44e-25
RAPGEFL1	-0.730243	1.08e-37	1.48e-36
RIMS2	-0.729878	9.78e-28	6.96e-27
POLR2F	-0.728875	7.01e-80	1.23e-76
ZNF276	-0.727112	8.6e-69	2.86e-66
KIZ	-0.727112	1.32e-58	1.38e-56
SLC22A17	-0.725957	9.36e-42	1.76e-40
MMP24	-0.724286	1.4e-20	6.38e-20
FGF17	-0.723982	6.44e-35	7.18e-34
PNCK	-0.723678	4.18e-28	3.03e-27
SLC22A6	-0.723374	2.96e-26	1.92e-25
LRRTM3	-0.723252	9.91e-26	6.23e-25
FOXO4	-0.722523	1.85e-38	2.67e-37
WSB1	-0.721611	7.04e-26	4.47e-25
ADAMTS13	-0.721307	3.84e-61	5.11e-59
AP3B2	-0.721064	2.6e-33	2.6e-32
CECR2	-0.720881	9.56e-55	6.26e-53
ZMYND11	-0.719787	3.82e-44	8.81e-43
WASF3	-0.719119	1.36e-25	8.47e-25
ADGRL1	-0.718815	2.76e-50	1.12e-48
ABCA2	-0.717508	1.52e-23	8.41e-23
ZMIZ1	-0.717386	7.06e-37	9.13e-36
AKR1C3	-0.717325	3.14e-19	1.33e-18
KIF13A	-0.717173	2.81e-41	5.11e-40
ATAT1	-0.716565	6.16e-47	1.82e-45
CLASP2	-0.716535	1.73e-43	3.73e-42
HR	-0.716292	8.12e-30	6.52e-29
UBE2QL1	-0.715623	7.34e-18	2.85e-17
CDH10	-0.715562	5.29e-26	3.38e-25
REC8	-0.714438	6.9e-23	3.67e-22
SCRT2	-0.713252	1.75e-28	1.29e-27
PHYHIP	-0.712675	2.37e-08	5.16e-08
YJEFN3	-0.712401	1.33e-34	1.46e-33
SPRN	-0.711611	8.74e-31	7.47e-30
ZNF248	-0.711581	5.34e-74	3.68e-71
HHATL	-0.711064	1.15e-12	3.28e-12
RGS9	-0.710274	7.24e-19	2.98e-18
DPP10	-0.709362	4.68e-22	2.35e-21
ZBTB18	-0.708663	7.61e-39	1.14e-37
MEX3B	-0.708602	5.14e-40	8.4e-39
KYAT1	-0.707933	4.67e-51	2.07e-49
PSD2	-0.706505	9.64e-14	2.95e-13
FBXW4	-0.705714	7.82e-44	1.74e-42
CGREF1	-0.704802	4.25e-32	3.95e-31
TMEM63C	-0.70459	7.35e-31	6.31e-30
IL3RA	-0.702766	4.69e-43	9.83e-42
SLC24A3	-0.702401	4.06e-21	1.92e-20
AMZ1	-0.702128	1.1e-31	9.93e-31
WNK2	-0.701216	1.29e-19	5.58e-19
TUBGCP6	-0.700304	2.74e-49	1.02e-47
LRRTM2	-0.697599	8.3e-25	4.95e-24
PRKCZ	-0.697143	7.48e-25	4.48e-24
MT-ND4	-0.696778	6.37e-25	3.83e-24
TMEM35A	-0.696657	1.82e-22	9.37e-22
NPY	-0.696565	4.23e-09	9.69e-09
NUDT11	-0.695957	1.41e-27	9.91e-27
KCTD4	-0.695714	3e-23	1.63e-22
KCNN1	-0.695441	5.83e-24	3.3e-23
KAT6B	-0.694742	1.36e-44	3.27e-43
ANKRD24	-0.694134	3.49e-35	3.96e-34
ZBTB47	-0.693891	2.12e-33	2.14e-32
CNRIP1	-0.693495	5.05e-40	8.26e-39
SYNGR1	-0.692553	4.82e-22	2.42e-21
DGCR6	-0.692462	1.26e-24	7.44e-24
BOP1	-0.692401	2.27e-43	4.86e-42
CLGN	-0.690608	5.25e-28	3.78e-27
ETV1	-0.689635	6.34e-15	2.07e-14
TMEM235	-0.689271	2.31e-14	7.31e-14
MKRN3	-0.68924	2.55e-44	5.98e-43
DOCK3	-0.689149	1.65e-26	1.09e-25
RAC3	-0.688845	2.8e-28	2.05e-27
MXI1	-0.688571	5.95e-38	8.29e-37
DRP2	-0.688541	1.82e-40	3.06e-39
LRP1B	-0.687325	1.21e-30	1.02e-29
WDR86	-0.687234	1.07e-49	4.11e-48
NEGR1	-0.686565	5.85e-23	3.13e-22
MGAT3	-0.686413	1.14e-27	8.1e-27
TMEM130	-0.68617	1.37e-07	2.84e-07
ERMN	-0.686109	1.47e-06	2.84e-06
TRO	-0.685866	1.39e-49	5.29e-48
PNMA8B	-0.68535	1.46e-22	7.59e-22
IGIP	-0.685228	4.9e-35	5.51e-34
MAGEE1	-0.683343	1.34e-22	6.96e-22
PLA2G6	-0.681368	8.1e-64	1.63e-61
TFAP2E	-0.681216	9.88e-44	2.19e-42
CHD3	-0.681155	1.44e-37	1.95e-36
SHANK1	-0.680851	2.38e-16	8.46e-16
GDAP1	-0.680274	2.21e-36	2.75e-35
PPP1R9A	-0.68	8.95e-37	1.15e-35
ACBD7	-0.679362	2e-11	5.3e-11
SYT1	-0.67924	4.7e-06	8.76e-06
CPEB3	-0.679058	1.47e-35	1.72e-34
SLC1A4	-0.678693	5.36e-19	2.23e-18
MT-CYB	-0.678602	2.74e-22	1.4e-21
AC004158.1	-0.678237	2.98e-37	3.96e-36
MAP1A	-0.678116	1.5e-20	6.81e-20
KCNJ10	-0.677994	6.51e-18	2.53e-17
SLITRK5	-0.677812	1.38e-55	9.94e-54
ERBB3	-0.677781	6.33e-15	2.07e-14
SBF1	-0.677234	5.07e-49	1.82e-47
SERP2	-0.67696	1.05e-40	1.79e-39
PLCL1	-0.6769	2.02e-35	2.34e-34
SULT4A1	-0.676839	9.11e-07	1.78e-06
CTNNA3	-0.676809	1.26e-33	1.29e-32
GDF10	-0.67617	1.18e-12	3.37e-12
FRA10AC1	-0.674833	7.19e-62	1.11e-59
GDPD1	-0.674742	1.38e-45	3.57e-44
GRID2	-0.674742	1.17e-23	6.51e-23
MMP16	-0.673678	7.23e-21	3.37e-20
TMEM145	-0.673404	1.79e-30	1.5e-29
RNF144A	-0.673009	3.56e-37	4.69e-36
CRTC1	-0.672827	3.28e-49	1.21e-47
CAMK2A	-0.672827	2.74e-05	4.84e-05
GOLGA7B	-0.672584	9.7e-17	3.54e-16
TOM1L2	-0.672553	8.38e-44	1.87e-42
GSE1	-0.672492	2.51e-35	2.88e-34
TARBP1	-0.671611	1.49e-50	6.3e-49
SLAIN1	-0.671368	2.16e-22	1.11e-21
FNDC10	-0.671277	8.52e-19	3.49e-18
TTLL12	-0.671246	9.97e-54	5.78e-52
SLC1A6	-0.670486	7.71e-49	2.7e-47
RNF150	-0.670334	7.35e-41	1.28e-39
KLHL25	-0.670091	4.78e-35	5.38e-34
SEZ6L2	-0.670061	1.17e-10	2.96e-10
PTPRD	-0.669939	1.64e-21	7.93e-21
SREBF2	-0.669878	8.05e-34	8.31e-33
CIRBP	-0.669696	5.9e-51	2.6e-49
NEFM	-0.669483	1.83e-06	3.51e-06
MTMR7	-0.66921	4.11e-32	3.83e-31
MAL	-0.668571	5.01e-07	9.98e-07
ABAT	-0.668024	1.03e-22	5.43e-22
KCNN2	-0.667447	3e-21	1.43e-20
ZNF692	-0.66538	2.56e-33	2.57e-32
PEX5L	-0.66462	1.84e-16	6.57e-16
LUC7L	-0.663951	1.82e-41	3.35e-40
FHDC1	-0.663951	5.89e-22	2.94e-21
PLCH2	-0.662644	1.31e-33	1.33e-32
ARHGAP32	-0.662492	2.59e-35	2.97e-34
ZEB1	-0.662492	1.34e-27	9.45e-27
TMPRSS5	-0.662371	1.25e-26	8.26e-26
P2RX6	-0.661429	1.09e-32	1.05e-31
MACROD1	-0.661185	5.62e-46	1.51e-44
ARMCX4	-0.660851	1.6e-68	5.05e-66
NKAIN2	-0.65997	3.56e-13	1.05e-12
PRKCG	-0.659818	1.49e-09	3.51e-09
MT-CO3	-0.659453	4.18e-27	2.86e-26
PTPRS	-0.659058	3.31e-42	6.44e-41
TMEM132C	-0.658875	9.05e-22	4.46e-21
MICAL1	-0.658359	4.55e-26	2.92e-25
TDRP	-0.657994	6.39e-56	4.82e-54
GNB3	-0.657082	2.16e-34	2.33e-33
ABLIM3	-0.656717	1.05e-18	4.28e-18
OGA	-0.656474	1.82e-55	1.29e-53
NYAP1	-0.655714	2.25e-29	1.75e-28
ZNF804A	-0.655046	1.26e-28	9.38e-28
MEX3A	-0.654438	3.32e-19	1.4e-18
LRRC8A	-0.654195	5.08e-23	2.73e-22
C1orf61	-0.652736	6.36e-18	2.48e-17
HEXD	-0.651884	9.49e-45	2.31e-43
PCDH7	-0.651337	2.03e-21	9.73e-21
NUDT10	-0.651155	6.86e-30	5.55e-29
AKT3	-0.650547	7.42e-40	1.2e-38
ZNF423	-0.650334	1.09e-29	8.68e-29
PRDM8	-0.650243	2.94e-21	1.4e-20
B3GAT1	-0.649939	1.72e-28	1.27e-27
CAVIN2	-0.649574	7.7e-14	2.37e-13
IDI1	-0.649483	7.25e-35	8.08e-34
MLLT6	-0.649362	3.36e-60	4.06e-58
CBX7	-0.648815	2.21e-24	1.28e-23
MDGA2	-0.648784	2.14e-37	2.87e-36
UPK2	-0.648602	3.05e-46	8.36e-45
OLFM1	-0.648511	5.34e-11	1.37e-10
HCN3	-0.647082	1.51e-44	3.62e-43
KMT2A	-0.646748	2.1e-37	2.81e-36
LCAT	-0.646565	6.93e-22	3.44e-21
PLEKHG3	-0.645927	3.15e-35	3.58e-34
MAPK8	-0.644985	3.42e-57	3e-55
PC	-0.644195	4.69e-34	4.96e-33
PKP4	-0.643222	3.15e-37	4.17e-36
GRIK4	-0.643009	1.2e-35	1.41e-34
SOX1	-0.642827	3.57e-20	1.59e-19
MVD	-0.642401	3.65e-39	5.6e-38
TARS3	-0.642188	1.08e-49	4.14e-48
ARVCF	-0.641733	5.89e-40	9.56e-39
MYT1L	-0.64155	2.53e-14	7.98e-14
CACNA2D1	-0.640638	1.3e-21	6.31e-21
LRRC1	-0.640061	3.73e-45	9.41e-44
PWWP3A	-0.639848	3.56e-71	1.6e-68
D2HGDH	-0.639088	1.68e-39	2.65e-38
MT-CO2	-0.638936	6.46e-26	4.11e-25
MT-ND1	-0.638723	8.15e-19	3.35e-18
CACNA2D2	-0.63845	2.67e-38	3.82e-37
PPFIA3	-0.638237	1.92e-29	1.51e-28
HSPA12A	-0.637933	5.43e-18	2.13e-17
MB21D2	-0.637264	7.69e-38	1.06e-36
CD38	-0.637052	9.45e-12	2.55e-11
C1QTNF4	-0.636535	1.38e-19	5.95e-19
CEND1	-0.635957	3.38e-14	1.06e-13
JADE3	-0.635745	1.54e-31	1.37e-30
LRRC20	-0.634681	3e-44	7e-43
PRKCE	-0.63459	2.1e-25	1.3e-24
PRRT1	-0.634559	5.14e-24	2.92e-23
SEC14L5	-0.634559	1.02e-14	3.28e-14
MYCL	-0.634134	1.5e-23	8.31e-23
NRG3	-0.633404	1.49e-17	5.66e-17
DLG2	-0.633252	6.61e-22	3.29e-21
SPOCK1	-0.6331	4.07e-10	9.93e-10
ANO8	-0.633009	1.11e-29	8.86e-29
GPT	-0.632948	6.31e-38	8.75e-37
PHLPP1	-0.632675	1.44e-34	1.57e-33
SEMA3D	-0.632553	9.61e-22	4.72e-21
PLEKHA6	-0.631884	1.35e-16	4.87e-16
VPS51	-0.63152	2.53e-57	2.25e-55
TSPAN11	-0.631368	2.4e-19	1.02e-18
ACVR2B	-0.631277	2.86e-62	4.68e-60
MYO5A	-0.631185	3.25e-23	1.76e-22
MYO16	-0.630578	2.15e-24	1.25e-23
SMAD7	-0.630122	3.17e-47	9.62e-46
CHST1	-0.63	1.59e-12	4.5e-12
DIP2C	-0.629878	2.14e-38	3.08e-37
CDH18	-0.629757	1.24e-20	5.66e-20
DDX25	-0.629514	9.6e-32	8.72e-31
ZHX2	-0.629301	4.7e-30	3.84e-29
BRINP2	-0.629301	2.9e-15	9.68e-15
PATZ1	-0.628936	1.23e-48	4.19e-47
GNG8	-0.628845	1.57e-22	8.12e-22
RASSF4	-0.628055	7.63e-22	3.78e-21
MADD	-0.627964	9.89e-38	1.36e-36
ARHGEF4	-0.627812	1.15e-23	6.38e-23
NOTCH1	-0.627082	6.9e-24	3.89e-23
EXD3	-0.626261	3.01e-54	1.86e-52
RNF208	-0.625927	4.36e-30	3.57e-29
RGS7	-0.625805	1.46e-13	4.42e-13
MTHFD2	-0.625167	8.02e-15	2.61e-14
SUSD4	-0.624742	9.59e-21	4.43e-20
MYH14	-0.624681	9.54e-23	5.03e-22
CHD5	-0.62465	7.71e-11	1.97e-10
RBM6	-0.624529	2.23e-40	3.73e-39
STARD10	-0.623891	8.95e-48	2.81e-46
HIF3A	-0.623891	8.26e-13	2.38e-12
JMJD1C	-0.622097	9.34e-34	9.6e-33
TM7SF2	-0.622006	2.87e-34	3.07e-33
ZBTB16	-0.621884	3.14e-15	1.04e-14
LIPE	-0.62155	3.75e-26	2.42e-25
MOB3B	-0.621489	6.46e-20	2.83e-19
TSNARE1	-0.621459	1.28e-68	4.18e-66
BCAR1	-0.621429	6.76e-46	1.8e-44
GPC2	-0.621368	1.83e-19	7.82e-19
RUFY3	-0.620851	9.19e-40	1.47e-38
DGKB	-0.620395	7.28e-20	3.18e-19
TCAP	-0.61924	1.29e-46	3.67e-45
EVI5L	-0.618845	2.28e-50	9.45e-49
EFHD1	-0.618784	1.05e-12	3.02e-12
KLK6	-0.618328	3.51e-06	6.6e-06
SHANK3	-0.61769	4.74e-24	2.7e-23
TAF1C	-0.617538	4.26e-38	6e-37
INSYN1	-0.617234	4.26e-20	1.89e-19
ANKS1B	-0.617082	1.08e-18	4.38e-18
NOL4	-0.61693	4.8e-34	5.06e-33
MARCKSL1	-0.61693	1.13e-25	7.1e-25
ATRNL1	-0.61693	2.73e-17	1.02e-16
PIP4K2A	-0.615988	1.18e-18	4.78e-18
IGLON5	-0.615684	2.11e-14	6.71e-14
SEMA6C	-0.61541	3.55e-35	4.02e-34
CACNG7	-0.615258	2.94e-23	1.6e-22
HECTD4	-0.615106	3e-40	4.97e-39
MT-ND6	-0.614316	2.39e-15	8e-15
NETO1	-0.614255	1.99e-19	8.5e-19
SAMD8	-0.61386	2.6e-35	2.97e-34
DOP1A	-0.613647	9.34e-45	2.28e-43
ATP2B2	-0.61307	1.33e-13	4.04e-13
UST	-0.612705	1.59e-18	6.41e-18
NTM	-0.612432	5.86e-20	2.58e-19
KDM4B	-0.61228	1.86e-52	9.43e-51
RBSN	-0.610912	2.49e-48	8.2e-47
ZNF704	-0.610608	6.94e-31	5.97e-30
TRIM8	-0.610578	7.24e-44	1.62e-42
LSAMP	-0.610091	2.88e-25	1.76e-24
LMTK3	-0.608936	5.7e-31	4.93e-30
LRRC4C	-0.608663	4.72e-25	2.86e-24
PABPN1	-0.60848	7.82e-46	2.07e-44
MAP4K5	-0.607933	1.85e-45	4.78e-44
MT-ATP6	-0.60693	1.45e-21	7.05e-21
MT-ND2	-0.606079	2.58e-17	9.7e-17
VWA5B2	-0.605988	2.01e-26	1.32e-25
SLC16A9	-0.605988	1.14e-20	5.25e-20
PELI2	-0.605897	9.63e-38	1.32e-36
PSTPIP1	-0.605866	7.8e-25	4.67e-24
PHACTR1	-0.605775	2.71e-23	1.47e-22
FAM107B	-0.604985	7.04e-24	3.97e-23
POU6F1	-0.604863	2.13e-55	1.49e-53
CAMK2N2	-0.604772	1.53e-18	6.16e-18
ZNF74	-0.604742	7.68e-56	5.7e-54
SCD5	-0.603982	1.32e-20	6.01e-20
CABLES1	-0.60383	4.03e-15	1.33e-14
NOXA1	-0.602462	8.06e-22	3.98e-21
TMEM196	-0.601945	3.39e-18	1.34e-17
MFSD6	-0.601915	1.03e-26	6.86e-26
SYT13	-0.601824	8.16e-08	1.71e-07
DOK4	-0.601033	2.8e-32	2.63e-31
LHPP	-0.600912	1.75e-18	7.02e-18
TMEM125	-0.600517	3.42e-09	7.88e-09
DHTKD1	-0.600365	2.33e-35	2.67e-34
CRIP3	-0.599696	2.19e-51	1.01e-49
RPS6KL1	-0.599666	1.87e-39	2.93e-38
IGF1R	-0.599422	3.31e-31	2.9e-30
UBXN1	-0.599027	2.67e-45	6.79e-44
NPTXR	-0.598845	4.99e-12	1.37e-11
RIC3	-0.598723	5.39e-41	9.47e-40
NKX6-2	-0.598663	1.07e-08	2.38e-08
MT-CO1	-0.598571	3.2e-23	1.73e-22
SLC25A18	-0.597508	4.21e-14	1.31e-13
KCNN3	-0.597204	1.62e-11	4.33e-11
RASSF2	-0.596292	5.71e-16	1.98e-15
GRIN2C	-0.596049	6.92e-20	3.03e-19
DACH2	-0.595015	4.7e-20	2.07e-19
PDZD8	-0.594833	2.37e-33	2.38e-32
MDN1	-0.594681	3.63e-44	8.41e-43
ZFYVE16	-0.594407	1.39e-53	7.93e-52
SETD5	-0.594012	6.38e-34	6.67e-33
CASTOR3	-0.593891	1e-35	1.19e-34
AK5	-0.593799	6.17e-08	1.31e-07
CLEC4F	-0.593739	1.84e-38	2.65e-37
ZBTB12	-0.593647	9.62e-31	8.2e-30
SEPTIN4	-0.593343	5.14e-12	1.41e-11
TLX1	-0.59304	3.36e-17	1.25e-16
VAMP2	-0.592766	1.49e-25	9.26e-25
LRTM2	-0.592705	3.41e-15	1.13e-14
TSPAN7	-0.592128	6.74e-20	2.95e-19
SCN2B	-0.591702	8.13e-12	2.21e-11
DLG5	-0.591429	6.98e-20	3.05e-19
SEMA4G	-0.591337	7.11e-50	2.77e-48
PPP1R3E	-0.591246	2.67e-51	1.22e-49
RHBDL1	-0.590942	1.61e-23	8.87e-23
HNRNPH3	-0.590456	3.78e-55	2.58e-53
CLVS2	-0.590334	1.55e-16	5.58e-16
FBXL19	-0.590243	1.99e-46	5.57e-45
PALM	-0.589939	7.5e-21	3.49e-20
TMEM132B	-0.588997	4.23e-14	1.32e-13
SHF	-0.588693	1.92e-40	3.21e-39
COL26A1	-0.588389	1.95e-15	6.57e-15
RGCC	-0.587477	3.47e-16	1.22e-15
MYRF	-0.587325	2.14e-08	4.67e-08
FAM181B	-0.587112	1.1e-16	3.99e-16
ZC3H12B	-0.586657	1.04e-42	2.12e-41
RND2	-0.586505	1.84e-15	6.2e-15
FBXO41	-0.585471	1.72e-16	6.18e-16
PCDHB7	0.585198	2.62e-12	7.31e-12
MANF	0.585532	2.58e-32	2.43e-31
REXO2	0.585562	6.41e-45	1.57e-43
ECRG4	0.585653	5.3e-17	1.96e-16
MAP3K6	0.58617	6.68e-29	5.04e-28
DENND2D	0.586353	2.07e-51	9.58e-50
C7	0.586444	4.52e-17	1.68e-16
ARHGAP25	0.586687	2.71e-41	4.92e-40
PTGER4	0.587447	3.43e-41	6.15e-40
ECT2	0.587599	2.11e-21	1.01e-20
C4orf47	0.588055	6.52e-23	3.47e-22
COL22A1	0.588389	1.38e-13	4.18e-13
CYTIP	0.588784	2.37e-44	5.59e-43
ISG20	0.588936	9.66e-58	9.09e-56
LRRC42	0.588997	1.6e-36	2.01e-35
ACTG2	0.588997	3.12e-21	1.48e-20
DKK1	0.588997	2.1e-14	6.65e-14
OST4	0.589027	3.75e-37	4.93e-36
RINL	0.589301	4.24e-38	5.98e-37
ARNTL2	0.589544	1.02e-40	1.75e-39
LOXL3	0.589909	3.63e-26	2.35e-25
GPR34	0.590091	7.84e-12	2.13e-11
ANKRD45	0.590456	3.44e-37	4.54e-36
SIPA1L1	0.590821	8.39e-31	7.18e-30
PCDH18	0.590912	2.67e-30	2.22e-29
SPHK1	0.590942	2.9e-23	1.58e-22
ETHE1	0.591003	1.54e-38	2.24e-37
NIPSNAP2	0.591125	1.9e-19	8.12e-19
TMEM147	0.591337	1.87e-35	2.17e-34
TM4SF18	0.591337	2.57e-31	2.27e-30
DPP4	0.591489	2.93e-27	2.02e-26
TPI1	0.591945	3.95e-31	3.44e-30
B4GALT1	0.592219	3.27e-29	2.52e-28
LILRB1	0.592492	1.82e-28	1.34e-27
MYO1F	0.592492	2.83e-26	1.84e-25
NEK2	0.593495	1.54e-17	5.85e-17
TEKT1	0.593556	6.88e-18	2.67e-17
DRAXIN	0.593739	2.46e-15	8.22e-15
ETV7	0.594134	2.95e-46	8.09e-45
ATRAID	0.594468	7.78e-34	8.03e-33
HES1	0.59462	9.28e-21	4.29e-20
CARD19	0.594802	1.27e-20	5.81e-20
CD300LF	0.594894	2.32e-36	2.88e-35
PNP	0.594924	3.24e-36	3.97e-35
H2AC6	0.594954	2.72e-14	8.58e-14
TRIP4	0.595167	1.33e-31	1.2e-30
DYRK3	0.595684	8.78e-55	5.8e-53
F2RL2	0.595988	2.74e-28	2.01e-27
RAB13	0.596869	1.63e-26	1.08e-25
VKORC1	0.5969	9.88e-33	9.58e-32
ASPN	0.596991	9.53e-30	7.62e-29
TCF19	0.597264	1.87e-20	8.46e-20
FAM110C	0.597629	4.51e-24	2.57e-23
CD3D	0.597872	9.88e-44	2.19e-42
GPR82	0.598389	1.85e-47	5.68e-46
HJURP	0.598389	1.9e-15	6.41e-15
NID1	0.59845	3.78e-13	1.11e-12
BTG3	0.598845	2.2e-27	1.53e-26
HSPA1B	0.599027	1.3e-10	3.28e-10
NOP10	0.599271	3.86e-33	3.83e-32
SPRED3	0.599301	9.49e-26	5.97e-25
DNAH9	0.600182	3.25e-39	5.02e-38
GCLM	0.600243	2.65e-52	1.31e-50
PTN	0.600638	1.19e-13	3.63e-13
ARPC5	0.601094	2.93e-40	4.85e-39
IFI27	0.602006	8.45e-18	3.26e-17
GSTK1	0.602371	2.51e-47	7.63e-46
PRICKLE3	0.602401	4.81e-57	4.14e-55
RAB27A	0.602523	1.28e-56	1.04e-54
CMTM3	0.602918	7.35e-27	4.95e-26
COLGALT1	0.602979	3.6e-29	2.77e-28
COL6A1	0.603252	1.44e-14	4.61e-14
CDH6	0.603495	2.71e-35	3.1e-34
AC099850.3	0.604134	1.02e-20	4.69e-20
IGSF6	0.605167	1.94e-22	1e-21
FCGR2C	0.60535	4.8e-44	1.09e-42
TFPI	0.60535	7.67e-18	2.97e-17
ZMYND12	0.60538	3.85e-38	5.44e-37
SYK	0.605775	4.73e-21	2.23e-20
GAPDH	0.605957	2.71e-36	3.35e-35
ACOT9	0.606292	1.24e-39	1.96e-38
LCTL	0.606626	2.86e-51	1.3e-49
CDCP1	0.606687	1.36e-42	2.74e-41
NR2F2	0.606839	1.14e-18	4.62e-18
ANGPT1	0.60693	2.58e-26	1.68e-25
MICALL2	0.606991	2.91e-20	1.3e-19
C5orf49	0.607143	8.38e-15	2.72e-14
ACP5	0.607204	5.25e-20	2.31e-19
SMC4	0.607356	7.17e-24	4.03e-23
CKS1B	0.60769	9.8e-25	5.81e-24
OTX1	0.607994	3.36e-24	1.93e-23
CAPZA2	0.608055	2.26e-44	5.35e-43
NCKAP1L	0.608237	2.25e-24	1.3e-23
GYPC	0.608237	2.54e-17	9.53e-17
CAP1	0.608419	4.09e-58	3.97e-56
CAPNS1	0.60848	2.99e-44	7e-43
BTN2A2	0.608541	1.72e-53	9.77e-52
ANTXR2	0.608571	4.13e-41	7.35e-40
RGS19	0.608571	6.51e-31	5.61e-30
NECAP2	0.608663	3.97e-37	5.2e-36
RFC2	0.609058	9.59e-30	7.66e-29
DUSP10	0.609362	2.91e-26	1.89e-25
CSRP1	0.609605	1.87e-12	5.27e-12
EYA4	0.610122	1.35e-28	1e-27
PLXND1	0.610152	5.47e-32	5.06e-31
ITGA2	0.610304	6.17e-27	4.19e-26
HOXC4	0.610304	8.18e-23	4.33e-22
HERC6	0.610578	8.71e-23	4.61e-22
EPDR1	0.610973	5.41e-30	4.42e-29
TUBA1B	0.61155	4.69e-26	3.01e-25
PDLIM7	0.61155	5.51e-21	2.58e-20
CCN2	0.612432	9.85e-12	2.66e-11
ZDHHC1	0.612492	2.21e-24	1.28e-23
FZD2	0.612584	1.24e-26	8.25e-26
GJA4	0.612766	3.05e-27	2.1e-26
MLF1	0.613131	7.09e-32	6.49e-31
DUSP4	0.613435	2.59e-16	9.18e-16
GNA15	0.613769	7.03e-30	5.67e-29
PAM	0.613921	3.03e-33	3.02e-32
CEP55	0.613951	1.65e-24	9.65e-24
WDR1	0.613982	4.68e-71	2.05e-68
GSX2	0.614012	1.11e-23	6.19e-23
MGST1	0.614863	1.98e-16	7.08e-16
TRIP10	0.615957	4.58e-29	3.5e-28
P4HA2	0.616049	1.11e-42	2.26e-41
DENND2A	0.616292	2.68e-22	1.37e-21
RNF19B	0.616413	3.7e-54	2.25e-52
TACC3	0.616991	9.21e-15	2.98e-14
STAC2	0.617416	1.09e-08	2.42e-08
CHL1	0.617508	2.32e-11	6.12e-11
LSM10	0.617538	2.9e-37	3.85e-36
GASK1B	0.617568	1.15e-17	4.41e-17
LTBP2	0.617872	4.36e-37	5.7e-36
CCDC89	0.618116	8.29e-41	1.44e-39
PIGT	0.618389	1.52e-50	6.37e-49
NFKBIZ	0.618632	3.97e-33	3.93e-32
HBA1	0.619362	9.22e-14	2.82e-13
GALNT2	0.619453	1.94e-49	7.28e-48
TGFB1I1	0.619818	2.52e-23	1.37e-22
OSTF1	0.62	5.93e-34	6.2e-33
SLC4A3	0.620152	5.21e-19	2.16e-18
TMEM109	0.620243	4.53e-56	3.5e-54
FPGT	0.620365	9.73e-49	3.38e-47
PDIA3	0.620517	7.04e-56	5.27e-54
DKK3	0.622249	2.61e-18	1.04e-17
GAS2L3	0.622462	6.15e-30	4.99e-29
SAA2	0.623404	1.26e-18	5.09e-18
ADAM19	0.623587	7.97e-24	4.47e-23
AQP9	0.624073	3.34e-27	2.3e-26
CTSA	0.624347	7.73e-51	3.37e-49
PTAFR	0.624711	2.02e-19	8.6e-19
OSBPL3	0.625289	2.87e-31	2.53e-30
PIM1	0.625289	4.58e-26	2.94e-25
TIGAR	0.627052	6.89e-49	2.44e-47
PHF11	0.627082	3.82e-37	5.01e-36
CCDC3	0.627082	4.3e-16	1.5e-15
AURKB	0.627568	7.4e-12	2.01e-11
TTC26	0.62766	4.25e-45	1.07e-43
PFN1	0.628146	1.92e-35	2.23e-34
MICA	0.628207	1.1e-36	1.41e-35
CHODL	0.628237	4.25e-19	1.78e-18
SEMA3F	0.628511	7.16e-28	5.13e-27
NDC80	0.629088	3.17e-17	1.18e-16
SCPEP1	0.62921	5.86e-37	7.61e-36
GPR84	0.629331	1.13e-38	1.66e-37
TMED5	0.629483	1.14e-49	4.37e-48
CD9	0.629939	1.4e-23	7.74e-23
PLEKHG1	0.630091	4.8e-34	5.06e-33
ARL9	0.630243	3.44e-32	3.21e-31
SLC25A24	0.630547	1.92e-52	9.65e-51
KCNJ8	0.632675	3.64e-41	6.5e-40
TIFA	0.632705	7.1e-54	4.16e-52
KLHL26	0.632827	6.14e-22	3.06e-21
CFD	0.6331	1.16e-17	4.45e-17
MYL6	0.633313	1.72e-34	1.87e-33
CD69	0.633526	3.37e-42	6.54e-41
ENPEP	0.633556	2.44e-39	3.81e-38
IL17RC	0.634316	4.89e-29	3.72e-28
TTC38	0.634559	1.41e-34	1.54e-33
PPIA	0.634833	3.94e-26	2.54e-25
UBE2S	0.63535	4.24e-16	1.49e-15
CD274	0.635988	1.07e-46	3.09e-45
SIGLEC7	0.636018	1.15e-38	1.7e-37
CD37	0.636231	6.27e-19	2.59e-18
RNASE3	0.637021	1.54e-32	1.47e-31
RBM47	0.637872	7.37e-48	2.33e-46
UBE2T	0.638024	7.41e-13	2.14e-12
MARCO	0.638055	2.84e-20	1.27e-19
FGFBP2	0.638207	6.46e-16	2.24e-15
LMNA	0.638267	4.16e-29	3.18e-28
TMEM230	0.638511	7.89e-51	3.43e-49
LAMC3	0.638906	3.84e-30	3.17e-29
C4B	0.639027	4.83e-16	1.68e-15
CALR	0.639757	2.78e-46	7.7e-45
FES	0.640699	1.43e-43	3.12e-42
AURKA	0.640821	9.92e-22	4.87e-21
PLIN3	0.641003	1.08e-27	7.7e-27
DEDD2	0.642553	1.42e-33	1.45e-32
LILRB4	0.642736	4.76e-19	1.99e-18
SP140L	0.642918	4.83e-56	3.72e-54
BATF	0.642918	1.32e-42	2.66e-41
DRC1	0.643009	1.66e-23	9.14e-23
HK3	0.643313	2.12e-34	2.29e-33
CEBPA	0.643647	1e-20	4.62e-20
STING1	0.64459	1.38e-33	1.4e-32
FCGR2B	0.644742	2.45e-40	4.07e-39
MET	0.646687	7.95e-20	3.46e-19
MT1G	0.647021	9.16e-11	2.33e-10
IL2RG	0.647599	7.14e-49	2.52e-47
MRPS15	0.64772	1.07e-39	1.71e-38
WIPI1	0.648055	5.44e-56	4.15e-54
EVC	0.648754	2.06e-35	2.38e-34
LHFPL6	0.649544	8.51e-29	6.38e-28
HOXD9	0.649878	1.01e-14	3.27e-14
LRRC61	0.650578	1.65e-19	7.06e-19
TNFAIP8L2	0.651125	1.33e-22	6.93e-22
CHCHD2	0.651216	3.26e-22	1.66e-21
CASP7	0.651641	1.99e-53	1.12e-51
CYTH4	0.651763	3.09e-29	2.39e-28
MMP7	0.652371	1.02e-18	4.15e-18
DOK3	0.65307	1.29e-38	1.9e-37
FBXO32	0.65307	7.26e-16	2.51e-15
PIK3AP1	0.653131	6.21e-30	5.04e-29
SERINC2	0.653252	9.44e-20	4.09e-19
CDK1	0.653374	8.85e-14	2.71e-13
SMYD2	0.653708	8.92e-23	4.72e-22
STAB1	0.653708	3.05e-16	1.08e-15
SPA17	0.653891	9.55e-38	1.31e-36
PDK3	0.654043	1.81e-58	1.85e-56
CD300C	0.654043	7.45e-40	1.2e-38
HOXB3	0.654164	1.6e-21	7.76e-21
NUCB1	0.654742	5.51e-55	3.71e-53
SPRED2	0.655198	2.71e-23	1.48e-22
IFT22	0.656292	3.59e-49	1.32e-47
IL10RA	0.656383	4.99e-26	3.19e-25
FYB1	0.656596	3.86e-22	1.95e-21
PTPN6	0.656748	1.24e-29	9.84e-29
SHROOM3	0.6569	1.15e-38	1.7e-37
SYNC	0.656991	6.9e-45	1.69e-43
BLVRB	0.657538	2.66e-26	1.73e-25
GLA	0.65766	1.21e-44	2.91e-43
MCM2	0.657812	1e-17	3.86e-17
TRPV2	0.658267	4.58e-49	1.65e-47
AP2S1	0.658328	2.87e-34	3.07e-33
SUMF2	0.659514	1.19e-30	1.01e-29
APBB1IP	0.659726	3.58e-18	1.41e-17
HEBP1	0.659757	1.55e-28	1.15e-27
MYCBP	0.660152	7.44e-51	3.25e-49
EFHC2	0.660334	1.54e-32	1.48e-31
RHOD	0.660547	2.96e-26	1.92e-25
NAGA	0.661337	1e-44	2.44e-43
GAPT	0.66155	1.12e-52	5.84e-51
GRN	0.66155	1.14e-35	1.34e-34
PDIA6	0.662644	2.48e-48	8.2e-47
TES	0.663343	1.86e-61	2.66e-59
EDEM2	0.66462	3.74e-49	1.36e-47
GSAP	0.66462	3.14e-43	6.67e-42
ADAP2	0.66535	9.99e-33	9.68e-32
TNFAIP2	0.665441	2.72e-19	1.15e-18
FBLN7	0.665927	9.59e-30	7.66e-29
SSR3	0.666869	2.96e-70	1.19e-67
DAP	0.666869	1.33e-52	6.84e-51
THBS4	0.66696	3.5e-15	1.16e-14
COTL1	0.667052	5.57e-34	5.84e-33
GNG11	0.667477	8.21e-29	6.17e-28
RAB20	0.667964	2.94e-23	1.6e-22
RARRES1	0.667994	4.47e-24	2.55e-23
RPA3	0.668176	1.53e-39	2.41e-38
SPAG4	0.668359	3.78e-33	3.75e-32
KLF10	0.668389	2.66e-26	1.73e-25
CTSL	0.668602	6.65e-39	9.98e-38
SLC39A8	0.668693	7.74e-41	1.35e-39
RTP4	0.668693	6.87e-34	7.15e-33
PTGR1	0.668815	1.15e-43	2.53e-42
GLB1	0.669666	4.44e-63	8.09e-61
OSCAR	0.669757	1.91e-36	2.39e-35
TMEM35B	0.669909	2.35e-55	1.63e-53
ITGB5	0.670122	4.28e-28	3.1e-27
H1-2	0.670304	6.68e-14	2.06e-13
TOM1L1	0.670517	1.98e-47	6.06e-46
KANK2	0.670669	1.91e-28	1.41e-27
MAP3K20	0.670699	3.98e-55	2.7e-53
MAGT1	0.670881	4.04e-52	1.97e-50
HOXA4	0.671277	8.82e-22	4.35e-21
AQP4	0.671429	3.76e-10	9.2e-10
LST1	0.671489	3.55e-23	1.92e-22
CTBS	0.671884	5.1e-63	9.11e-61
LEFTY2	0.672219	2.71e-14	8.54e-14
WLS	0.67231	1.32e-30	1.12e-29
SHISA5	0.672432	2.27e-52	1.13e-50
IL4I1	0.67304	7.85e-38	1.08e-36
SIGLEC14	0.673161	8.32e-23	4.4e-22
SIGLEC10	0.673313	1.57e-19	6.74e-19
GJC1	0.673617	2.15e-33	2.17e-32
MYO1B	0.673951	1.43e-29	1.13e-28
MYL12B	0.674103	7.38e-53	3.91e-51
PRDX1	0.674286	7.76e-20	3.38e-19
HPD	0.674468	1.08e-36	1.38e-35
ADORA1	0.67459	1.08e-17	4.16e-17
CST7	0.674681	8.23e-55	5.46e-53
ELN	0.675015	7.17e-16	2.48e-15
CXCL16	0.67538	1.34e-31	1.2e-30
BATF2	0.675562	2.75e-32	2.59e-31
CASP3	0.675927	1.46e-38	2.14e-37
GIMAP4	0.676596	6.8e-30	5.49e-29
CYP1B1	0.676626	4.2e-22	2.12e-21
UGCG	0.67693	7.16e-43	1.48e-41
PCLAF	0.677264	1.65e-19	7.06e-19
MNDA	0.677416	1.4e-22	7.27e-22
AKAP12	0.679362	5.63e-18	2.2e-17
NRN1	0.679909	6.05e-11	1.55e-10
AK2	0.680182	6.27e-40	1.02e-38
COL14A1	0.680729	2.24e-25	1.38e-24
SYNGR2	0.680881	1.21e-26	8.03e-26
SLC2A4RG	0.681003	4.68e-28	3.38e-27
PCNA	0.681611	6.66e-26	4.23e-25
ARSF	0.682188	6.19e-20	2.72e-19
RIN1	0.682523	4.3e-30	3.52e-29
PALLD	0.682614	2.71e-43	5.77e-42
JCHAIN	0.6831	5.3e-20	2.34e-19
SERPINB6	0.683222	6.2e-37	8.05e-36
CDCA7L	0.683222	4.26e-18	1.68e-17
THEMIS2	0.68383	6.13e-24	3.47e-23
CIITA	0.684316	5.91e-40	9.59e-39
NNAT	0.684711	2.95e-05	5.19e-05
MDFIC	0.684772	1.23e-25	7.7e-25
HOXD13	0.684954	4.89e-19	2.04e-18
FNDC3B	0.685046	1.14e-56	9.36e-55
F2RL1	0.685805	1.18e-21	5.77e-21
CDC42	0.686231	3.51e-49	1.29e-47
IL1B	0.686322	4.91e-13	1.43e-12
TMEM37	0.686474	2.38e-37	3.19e-36
IL6	0.686565	1.1e-27	7.8e-27
IRAK2	0.686717	4.32e-45	1.08e-43
QPCT	0.686869	1.76e-33	1.78e-32
FOLR1	0.687052	2.14e-23	1.17e-22
MILR1	0.687508	1.68e-29	1.32e-28
GPX1	0.687842	7.35e-29	5.54e-28
DLGAP5	0.688754	7.28e-22	3.61e-21
NMNAT3	0.688875	2.79e-26	1.81e-25
SLC39A1	0.689271	2.64e-54	1.64e-52
CENPA	0.689271	2.05e-22	1.05e-21
ATF5	0.691489	1.41e-31	1.26e-30
KLF6	0.692523	1.49e-40	2.52e-39
MVP	0.693374	3.71e-33	3.69e-32
APOC1	0.693799	2.6e-14	8.2e-14
EGR2	0.693951	1.31e-12	3.71e-12
LGALS9	0.693982	1.04e-23	5.83e-23
C8orf88	0.694073	4.89e-36	5.93e-35
IL1R1	0.694377	3.93e-29	3.02e-28
WIPF3	0.694377	8.08e-21	3.74e-20
AP1S2	0.694498	6.75e-42	1.29e-40
VOPP1	0.695198	1.04e-21	5.1e-21
CYB5R1	0.695623	1.75e-42	3.5e-41
HS2ST1	0.696109	4.24e-56	3.3e-54
HOXD10	0.696292	1.12e-20	5.15e-20
FOXM1	0.696687	8.87e-13	2.55e-12
MT2A	0.69696	3.25e-16	1.15e-15
FAM20A	0.697781	1.76e-38	2.55e-37
KDELR2	0.698267	5.15e-41	9.09e-40
IFI44L	0.698663	3.67e-13	1.08e-12
HP	0.699392	1.94e-23	1.07e-22
CD302	0.699453	1.41e-50	6.01e-49
FZD1	0.699605	1.5e-38	2.19e-37
CLEC18B	0.699666	9.61e-36	1.14e-34
TBC1D1	0.699787	3.99e-49	1.45e-47
PPP1R3B	0.7	5.38e-45	1.34e-43
PYCARD	0.700243	9.47e-26	5.96e-25
PPM1M	0.70079	3.33e-44	7.75e-43
CCNA2	0.701094	3.38e-17	1.26e-16
MYADM	0.701125	1.4e-31	1.25e-30
PDIA5	0.701185	3.18e-42	6.2e-41
PGK1	0.701429	4.43e-35	5e-34
MXRA8	0.701489	1.16e-25	7.24e-25
CMTM6	0.702128	4.01e-55	2.72e-53
CYB561	0.702432	1.01e-34	1.12e-33
GGH	0.702432	5.46e-27	3.72e-26
C6orf141	0.702888	7.37e-31	6.33e-30
CAST	0.703647	1.03e-73	6.64e-71
LAMA4	0.703708	3.88e-28	2.82e-27
HSPA5	0.704377	2.31e-58	2.32e-56
BCL2L12	0.704377	2.66e-37	3.54e-36
SLC1A5	0.704894	5.78e-24	3.28e-23
GATM	0.705106	2.15e-16	7.66e-16
OSM	0.705167	7.94e-25	4.74e-24
OXTR	0.705167	1.89e-16	6.76e-16
CD109	0.706535	8.69e-44	1.93e-42
SLC27A3	0.707508	7.34e-28	5.26e-27
IER5L	0.70766	2.08e-24	1.21e-23
TCIRG1	0.708207	2.1e-27	1.46e-26
CROT	0.708419	8.23e-42	1.56e-40
CD40	0.708967	1.27e-49	4.85e-48
TGFBR2	0.709939	4.49e-37	5.87e-36
PARP14	0.711003	1.59e-38	2.32e-37
TGFB1	0.711216	6.32e-27	4.28e-26
CMPK2	0.71228	5.64e-33	5.55e-32
CAPZA1	0.712371	1.41e-48	4.74e-47
STEAP1	0.712553	2.78e-28	2.03e-27
ANKRD22	0.712766	2.06e-19	8.76e-19
ADGRL2	0.712979	4.26e-25	2.59e-24
AFAP1L1	0.7131	2.5e-28	1.83e-27
TRIM5	0.713404	8.97e-43	1.84e-41
LRRC55	0.714377	3.88e-16	1.36e-15
FCGRT	0.71462	1.97e-34	2.13e-33
CD2	0.714802	3.42e-48	1.11e-46
TNFRSF14	0.714833	1.35e-39	2.14e-38
RELB	0.714894	4.76e-47	1.43e-45
TMIGD3	0.714954	3.72e-19	1.56e-18
ADPRH	0.715532	5.02e-69	1.76e-66
SH3BGRL3	0.715866	7.96e-46	2.1e-44
WDR38	0.715988	1.08e-20	4.97e-20
ZBTB42	0.716079	1.35e-50	5.74e-49
RBMS1	0.717568	1.55e-55	1.11e-53
DDOST	0.718055	8.27e-53	4.34e-51
SLPI	0.718815	6.5e-10	1.57e-09
GBP4	0.718875	5.92e-33	5.82e-32
CTSK	0.718875	3.18e-16	1.12e-15
VMP1	0.719422	9.64e-46	2.53e-44
MATN2	0.721033	3.05e-21	1.45e-20
TMEM159	0.721125	5.04e-35	5.65e-34
TWIST1	0.721216	2e-26	1.31e-25
BATF3	0.721337	2.46e-32	2.33e-31
CENPU	0.72152	1.06e-16	3.87e-16
ELF4	0.722584	6.13e-52	2.96e-50
TENT5B	0.722614	9.69e-35	1.07e-33
ZNF217	0.722827	2.64e-49	9.84e-48
MS4A7	0.724195	1.14e-20	5.24e-20
GJA1	0.724255	5.2e-11	1.34e-10
TMEM51	0.724468	1.05e-42	2.14e-41
SPATA6	0.724833	3.09e-23	1.67e-22
LYPLA1	0.724863	1.8e-38	2.6e-37
HTATIP2	0.725046	3.81e-33	3.79e-32
TXLNB	0.725532	6.84e-41	1.19e-39
ECSCR	0.725745	6.73e-33	6.59e-32
NECTIN2	0.726261	8.46e-50	3.28e-48
CSRP2	0.726565	1.27e-16	4.61e-16
MGST2	0.727082	1.43e-54	9.17e-53
OLFML2A	0.72769	9.14e-39	1.36e-37
KIF20A	0.727994	9.69e-21	4.47e-20
GDPD2	0.728085	1.81e-19	7.75e-19
NPTX2	0.728997	7.98e-09	1.8e-08
ST8SIA4	0.72921	6.58e-48	2.08e-46
SERTAD3	0.730334	1.75e-42	3.5e-41
ADGRL4	0.73076	2.42e-36	3.01e-35
SYNPO	0.731763	6.04e-14	1.87e-13
COL6A3	0.731976	2.62e-23	1.43e-22
C16orf89	0.732614	2.39e-20	1.07e-19
KCNE3	0.733313	1.32e-47	4.1e-46
NUAK2	0.734164	5.76e-53	3.09e-51
FKBP5	0.734468	1.95e-15	6.58e-15
SLA	0.73465	3.39e-28	2.47e-27
LATS2	0.735076	5.31e-57	4.54e-55
STK40	0.735106	8.32e-46	2.19e-44
SAMSN1	0.735198	1.38e-27	9.73e-27
KIF4A	0.735228	9.54e-21	4.41e-20
ZNF436	0.735623	3.96e-45	9.98e-44
APOL6	0.735623	3.24e-44	7.55e-43
YIPF1	0.736018	1.3e-68	4.18e-66
PRDX4	0.736717	3.19e-29	2.47e-28
LTBR	0.736839	1.51e-49	5.73e-48
MT3	0.737021	8.57e-12	2.32e-11
PLEK2	0.737264	6.91e-54	4.07e-52
SLC15A3	0.737325	1.32e-36	1.67e-35
SLC25A43	0.737356	1.82e-36	2.28e-35
ZFP36L2	0.738784	3.2e-36	3.93e-35
HK2	0.738845	1.97e-24	1.15e-23
HSD3B7	0.739909	3.18e-50	1.29e-48
TMEM185B	0.740973	1.42e-41	2.64e-40
CKS2	0.741611	1.07e-14	3.44e-14
IGFBP6	0.741884	1.59e-16	5.71e-16
BACE2	0.742249	2.94e-53	1.61e-51
GAL3ST4	0.742462	1.85e-32	1.76e-31
NCF4	0.742462	5.58e-30	4.54e-29
TNFRSF1B	0.742888	7.88e-30	6.33e-29
C6orf15	0.744134	2.51e-19	1.06e-18
ETV4	0.745258	4.35e-11	1.13e-10
ITPKC	0.74538	5.36e-41	9.43e-40
GLIS3	0.745532	1.61e-32	1.54e-31
SLC44A3	0.745836	2.79e-41	5.06e-40
MELK	0.746201	2.9e-19	1.23e-18
HCK	0.746231	2.77e-28	2.03e-27
SERPINB8	0.746809	2.68e-58	2.65e-56
CCR5	0.746809	2.29e-53	1.28e-51
KDELR1	0.746991	7.21e-47	2.11e-45
RPS6KA1	0.747325	8.67e-36	1.03e-34
SMIM10	0.747599	1.44e-34	1.58e-33
SELENON	0.74766	3.03e-46	8.3e-45
CLEC7A	0.747812	5.36e-38	7.48e-37
CHRNA1	0.747994	5.2e-19	2.16e-18
TTYH3	0.74848	9.16e-29	6.87e-28
MTMR11	0.749787	1.62e-40	2.74e-39
CD164	0.750274	3.99e-58	3.89e-56
IFI16	0.750942	6.84e-33	6.69e-32
NIPSNAP3A	0.751003	4.7e-44	1.07e-42
TMCO4	0.751125	5.96e-54	3.56e-52
POLR2L	0.751307	5.29e-40	8.63e-39
RHPN2	0.751429	2.19e-32	2.09e-31
TLR1	0.752371	1.78e-48	5.96e-47
IRF7	0.752523	1.59e-29	1.25e-28
GALM	0.752705	6.06e-53	3.24e-51
VASP	0.753161	1.26e-52	6.52e-51
YAP1	0.753435	7.52e-28	5.39e-27
PPP1R15A	0.754225	6.1e-36	7.36e-35
C1QTNF1	0.754255	3.65e-17	1.36e-16
F11R	0.754407	2.24e-55	1.56e-53
IL18	0.75465	4.68e-27	3.19e-26
PRDX6	0.754924	1.67e-40	2.81e-39
SPON2	0.755137	5.29e-31	4.59e-30
MAP2K3	0.755593	1.04e-60	1.33e-58
HLA-F	0.756444	5.9e-34	6.18e-33
INAFM1	0.757173	1.01e-27	7.21e-27
MT1A	0.757508	1.48e-29	1.16e-28
C1orf162	0.757599	4.61e-28	3.34e-27
HFE	0.757842	1.46e-67	4.1e-65
MR1	0.758298	1.58e-64	3.46e-62
DBNDD1	0.758389	1.26e-25	7.85e-25
NCF2	0.75845	1e-38	1.48e-37
SLC25A20	0.75845	3.96e-28	2.88e-27
EHD4	0.75848	2.01e-49	7.54e-48
NRP1	0.759058	9.77e-40	1.56e-38
LAT2	0.759058	8.27e-32	7.53e-31
PRF1	0.759909	5.14e-48	1.65e-46
CEBPB	0.759909	5.33e-30	4.35e-29
SLC12A7	0.760213	1.1e-53	6.33e-52
TMEM255A	0.760274	1.39e-23	7.7e-23
PLA2G4A	0.760578	1.09e-35	1.29e-34
IKBIP	0.760669	9.07e-45	2.21e-43
ARID5A	0.760699	2.88e-37	3.83e-36
CDKN3	0.761246	2.16e-24	1.25e-23
IFIH1	0.761307	3.57e-43	7.52e-42
JUN	0.761672	1e-25	6.3e-25
SEC24D	0.762401	5.44e-60	6.41e-58
CAVIN3	0.762675	5.9e-32	5.43e-31
GPSM3	0.762827	4.55e-31	3.95e-30
CYBRD1	0.76386	2.64e-31	2.33e-30
YBX3	0.764498	3.38e-34	3.59e-33
RGN	0.764498	1.88e-21	9.04e-21
ACSS3	0.766778	7.81e-38	1.08e-36
SLC66A3	0.766839	3.44e-55	2.36e-53
SLC35G2	0.767204	1.61e-40	2.72e-39
TNFAIP3	0.767477	6.1e-48	1.94e-46
HCST	0.76766	1.6e-25	9.94e-25
MXRA7	0.768267	6.27e-46	1.67e-44
NQO1	0.768541	3.48e-39	5.36e-38
B3GNT5	0.768723	4.14e-56	3.24e-54
FZD6	0.768875	2.87e-41	5.19e-40
PARP12	0.77155	5.08e-43	1.06e-41
IER3	0.772644	6.92e-20	3.03e-19
MMP2	0.775258	1.01e-18	4.12e-18
PLOD1	0.775471	1.99e-40	3.33e-39
KPNA2	0.775745	9.29e-33	9.03e-32
SCIN	0.77693	4.03e-24	2.31e-23
LAMB2	0.777751	1.73e-45	4.47e-44
TMEM71	0.778359	8.33e-58	7.92e-56
GZMA	0.779453	1.25e-45	3.25e-44
FZD7	0.780122	1e-19	4.35e-19
HTRA3	0.782584	2.33e-38	3.35e-37
ECE1	0.782614	5.92e-44	1.34e-42
FHL3	0.783587	1.35e-39	2.14e-38
NKG7	0.78383	2.14e-46	5.99e-45
OSTC	0.78465	2.61e-42	5.11e-41
PIMREG	0.78535	3.23e-14	1.01e-13
PLK3	0.785502	1.27e-52	6.55e-51
SAMD9	0.786322	8.81e-41	1.53e-39
LHFPL2	0.787295	4.33e-45	1.09e-43
KIF2C	0.787599	1.99e-19	8.49e-19
SLC2A3	0.788055	5.05e-26	3.23e-25
HOXB2	0.789119	6.97e-21	3.25e-20
CAV2	0.790274	9.98e-36	1.18e-34
PHETA2	0.790334	4.65e-50	1.85e-48
IFITM1	0.792006	8.19e-19	3.36e-18
TNFSF10	0.792188	8.36e-41	1.45e-39
SMS	0.79383	9.62e-41	1.65e-39
SYDE1	0.793921	1.1e-44	2.65e-43
CD48	0.794559	5.74e-47	1.71e-45
TRAM1	0.79462	1.41e-63	2.77e-61
CXCL9	0.794681	1.2e-39	1.92e-38
C7orf57	0.79538	4.06e-25	2.47e-24
VWA1	0.795562	9.31e-23	4.92e-22
CTF1	0.795927	1.57e-43	3.4e-42
SLC40A1	0.796049	3.36e-32	3.14e-31
ASS1	0.796231	1.56e-20	7.07e-20
TPX2	0.796717	1.12e-14	3.62e-14
CD4	0.796809	2.44e-32	2.31e-31
LITAF	0.79769	2.55e-35	2.92e-34
LCP2	0.798571	7.5e-50	2.91e-48
ADAM9	0.79924	2.81e-46	7.74e-45
ISLR	0.800881	8.62e-20	3.75e-19
LZTS1	0.801581	5.16e-20	2.28e-19
CASP6	0.802553	2.48e-51	1.14e-49
KCNE5	0.802736	6.56e-14	2.03e-13
CLEC2B	0.803617	9.55e-47	2.78e-45
FERMT3	0.804559	7.2e-34	7.47e-33
APOBEC3G	0.805167	6.38e-62	1.01e-59
SH2D4A	0.80538	5.47e-56	4.16e-54
ELOVL2	0.806505	1.48e-13	4.46e-13
PLTP	0.806809	5.85e-30	4.76e-29
BTN3A2	0.807112	6.57e-37	8.51e-36
SHC1	0.807234	3.82e-40	6.29e-39
COL8A2	0.807264	1.9e-31	1.69e-30
B3GNT7	0.807872	4.69e-33	4.64e-32
CD86	0.807933	7.72e-34	7.98e-33
EPHA2	0.808298	2.16e-39	3.37e-38
PTPRC	0.808663	1.38e-37	1.87e-36
LAMA2	0.81003	4.04e-38	5.72e-37
WARS1	0.810182	7.44e-49	2.61e-47
DUSP23	0.810182	7.44e-33	7.27e-32
PBK	0.81076	4.45e-14	1.39e-13
NR2E1	0.811337	3.73e-27	2.56e-26
RUBCNL	0.812128	2.97e-44	6.95e-43
STK17A	0.812432	1.38e-47	4.29e-46
RRAS	0.812979	1.48e-43	3.21e-42
GNS	0.8131	7.93e-56	5.84e-54
ST14	0.813465	2.78e-31	2.46e-30
P3H2	0.815258	5.66e-45	1.4e-43
RUNX1	0.815593	4.38e-49	1.58e-47
GRIK1	0.815897	7.18e-23	3.82e-22
EN1	0.817021	2.52e-28	1.85e-27
SELENOF	0.81766	7.39e-56	5.51e-54
OASL	0.818754	2.21e-38	3.17e-37
PHLDA2	0.818936	1.68e-33	1.7e-32
NDUFA4L2	0.819179	3.05e-26	1.98e-25
AIF1	0.820578	3.25e-22	1.65e-21
MREG	0.820851	4.54e-36	5.52e-35
LY86	0.821368	7.44e-24	4.18e-23
DPEP1	0.821581	1.37e-27	9.65e-27
AMIGO2	0.821976	3.58e-39	5.49e-38
NKX2-5	0.82304	3.23e-31	2.83e-30
COLEC12	0.823435	6.4e-33	6.28e-32
EYA2	0.823739	9.54e-25	5.67e-24
MMP19	0.825015	3.5e-37	4.62e-36
GLRX	0.82535	3.57e-51	1.6e-49
CRYZ	0.82538	1.26e-45	3.27e-44
EPSTI1	0.825714	1.83e-46	5.13e-45
PNPLA4	0.826049	9.42e-35	1.04e-33
TEAD4	0.826231	9.78e-34	1e-32
UCP2	0.827021	4.47e-24	2.55e-23
CYP27A1	0.827568	2.08e-24	1.21e-23
ITGB1	0.829271	1.04e-45	2.71e-44
CDK2	0.829453	1.96e-35	2.27e-34
SDC1	0.829605	1.67e-25	1.04e-24
COPZ2	0.830395	6.75e-34	7.04e-33
VWF	0.831702	8.93e-31	7.62e-30
CCNB2	0.831854	5.56e-19	2.31e-18
FUCA1	0.832796	9.39e-55	6.17e-53
STAC	0.83304	2.16e-30	1.81e-29
TWSG1	0.833951	1.98e-51	9.25e-50
PLVAP	0.834407	8.71e-21	4.03e-20
AGTRAP	0.835015	1.06e-41	1.99e-40
DNALI1	0.835319	7.05e-34	7.32e-33
IGF2BP2	0.835319	3.36e-25	2.05e-24
ABI3	0.835714	2.47e-31	2.19e-30
DUSP1	0.835836	5.18e-19	2.15e-18
DNAJB1	0.836201	5.59e-42	1.07e-40
CDCA8	0.836231	1.71e-21	8.23e-21
A2M	0.836322	1.44e-39	2.28e-38
PDGFD	0.837477	8.77e-32	7.98e-31
HOXB7	0.838176	2.07e-27	1.44e-26
CAPN5	0.838571	9.63e-34	9.9e-33
TSPO	0.838815	4.32e-25	2.62e-24
GPR3	0.84003	5.83e-46	1.56e-44
LPAR6	0.840395	1.09e-44	2.65e-43
ZDHHC12	0.842128	7.17e-49	2.52e-47
JAG1	0.84231	2.19e-34	2.36e-33
TPST1	0.843404	5.6e-51	2.48e-49
SLC47A2	0.843404	9.17e-36	1.09e-34
FRZB	0.845258	2.17e-29	1.69e-28
ANO6	0.846201	9.34e-58	8.84e-56
SLC7A7	0.846292	2.81e-44	6.59e-43
DTX3L	0.847143	2.68e-53	1.47e-51
TNFSF13B	0.848997	1.51e-21	7.32e-21
CHST6	0.849818	6.65e-34	6.93e-33
IFNGR2	0.850091	8.85e-59	9.28e-57
IL32	0.850243	2.6e-31	2.3e-30
ENG	0.850304	6.6e-43	1.37e-41
GPX7	0.850304	6.92e-34	7.2e-33
RFTN1	0.850395	1.27e-37	1.73e-36
LRRC32	0.851155	2.4e-44	5.67e-43
SIGLEC9	0.85231	7.23e-46	1.92e-44
SDC2	0.852675	2.01e-31	1.79e-30
C2	0.852948	1.2e-43	2.63e-42
HS3ST3B1	0.8531	2.77e-41	5.03e-40
PMP22	0.853131	2.33e-36	2.89e-35
HLA-E	0.853161	5.49e-50	2.16e-48
SLAMF8	0.854985	1.11e-39	1.77e-38
FAM183A	0.855137	3.46e-24	1.98e-23
CLU	0.855441	3.22e-31	2.83e-30
CXCL11	0.855897	1.72e-38	2.51e-37
CNR1	0.856231	5.33e-24	3.03e-23
EVI2B	0.856535	2.57e-32	2.43e-31
NUSAP1	0.8569	2.74e-15	9.15e-15
ACAA2	0.858845	5.03e-40	8.24e-39
HERC5	0.859088	1.11e-41	2.07e-40
GMFG	0.860061	2.15e-39	3.37e-38
TOP2A	0.860608	7.89e-13	2.28e-12
HSPG2	0.861915	9.85e-33	9.56e-32
HBB	0.86228	1.4e-08	3.1e-08
TYMS	0.86234	2.23e-18	8.9e-18
ADAMTS1	0.863526	4.98e-36	6.03e-35
MYBPH	0.864286	2.18e-35	2.51e-34
TK1	0.864468	1e-20	4.62e-20
TENT5A	0.867234	2.08e-49	7.78e-48
GIMAP2	0.867325	2.4e-52	1.19e-50
SOCS1	0.867599	6.54e-44	1.48e-42
HCLS1	0.867599	2.54e-30	2.11e-29
SHOX2	0.869362	4.53e-30	3.7e-29
VCAM1	0.871398	8.53e-17	3.12e-16
AK4	0.87152	3.25e-36	3.99e-35
NMI	0.874742	2.89e-59	3.15e-57
IL13RA1	0.874772	5.15e-41	9.09e-40
RPL39L	0.875258	9.72e-27	6.51e-26
PECAM1	0.87617	2.05e-61	2.89e-59
CHRNA9	0.876596	1.82e-35	2.12e-34
FBLIM1	0.878845	4.21e-31	3.66e-30
CST3	0.879392	1.93e-24	1.12e-23
PROCR	0.880091	2.26e-54	1.42e-52
SP100	0.88076	2.13e-73	1.29e-70
OLFML2B	0.881216	5.65e-24	3.2e-23
CTSB	0.881581	1.11e-57	1.04e-55
CCR1	0.881611	1.04e-33	1.07e-32
LCP1	0.881672	1.16e-36	1.47e-35
LXN	0.882432	1.11e-46	3.18e-45
ANG	0.882462	5.2e-56	3.98e-54
ARAP3	0.882553	1.68e-33	1.71e-32
RAMP3	0.883404	1.54e-18	6.2e-18
HEXB	0.883739	1.84e-63	3.52e-61
ARSJ	0.884103	3.84e-45	9.68e-44
GPR65	0.885441	2.72e-57	2.41e-55
THBD	0.885441	1.81e-42	3.6e-41
ANGPTL4	0.8869	3.18e-20	1.42e-19
FCGR1A	0.888298	4.94e-30	4.04e-29
KLHL4	0.888359	4.83e-28	3.49e-27
CYSTM1	0.888967	1.73e-57	1.58e-55
RNF135	0.889331	8.12e-56	5.96e-54
TEX26	0.890122	4.82e-42	9.31e-41
WEE1	0.890821	1.49e-38	2.18e-37
STC1	0.891216	1.76e-36	2.21e-35
IFI44	0.89152	1.31e-29	1.04e-28
CLIC4	0.891793	4.69e-49	1.69e-47
LTBP1	0.892553	2.43e-36	3.02e-35
UNC93B1	0.893009	4.83e-40	7.91e-39
FKBP10	0.893708	2.41e-27	1.67e-26
GSDMD	0.893891	8.41e-42	1.59e-40
LAIR1	0.893891	3.88e-40	6.38e-39
C3AR1	0.894103	5.51e-27	3.75e-26
MXRA5	0.895471	1.48e-38	2.16e-37
SPATS2L	0.895684	1.38e-77	1.5e-74
IFI35	0.895897	9.76e-42	1.84e-40
SWAP70	0.896596	2.37e-64	5.02e-62
FBLN1	0.89845	3.36e-26	2.17e-25
TPM4	0.898723	9.62e-47	2.79e-45
CD276	0.898723	4.49e-44	1.03e-42
GLMP	0.899605	1.79e-57	1.63e-55
LAP3	0.900942	2.54e-73	1.49e-70
TFRC	0.901155	1.7e-43	3.67e-42
LRRC25	0.90234	4.33e-44	9.96e-43
HDHD3	0.902432	3.84e-39	5.87e-38
TAP1	0.90465	7.82e-45	1.91e-43
ARPC1B	0.905046	1.21e-38	1.79e-37
SPI1	0.905228	1.92e-31	1.71e-30
TREM1	0.908116	1.06e-41	2e-40
FBP1	0.908298	2.15e-42	4.26e-41
DES	0.90997	2.57e-26	1.68e-25
HAVCR2	0.910152	2.43e-32	2.31e-31
FAS	0.910182	3.7e-52	1.81e-50
OLR1	0.910638	3.74e-22	1.89e-21
TRIM21	0.912067	2e-61	2.84e-59
CALD1	0.912432	1.74e-49	6.57e-48
LYN	0.912644	8.73e-59	9.26e-57
TAGLN	0.9131	9.8e-26	6.16e-25
EFNB2	0.913131	1.84e-39	2.89e-38
SAT1	0.91386	3.72e-46	1.01e-44
TEAD3	0.914468	6.55e-44	1.48e-42
ADA2	0.914985	1.64e-46	4.61e-45
VAV3	0.916626	4.28e-44	9.85e-43
GLIPR1	0.917173	1.83e-48	6.1e-47
PDCD1LG2	0.918875	1.08e-60	1.37e-58
IQGAP2	0.919149	1.35e-41	2.53e-40
ARSD	0.919514	8.07e-51	3.49e-49
ELK3	0.920517	4.82e-63	8.69e-61
ALOX5	0.920517	6.09e-40	9.87e-39
RHOC	0.921763	4.61e-47	1.39e-45
ASF1B	0.922067	1.17e-22	6.12e-22
LGALS3BP	0.922614	2.58e-48	8.46e-47
CCN4	0.922644	7.22e-36	8.67e-35
PPCS	0.925258	1.5e-51	7.06e-50
ABRACL	0.925441	2.38e-50	9.85e-49
CD300A	0.925471	8.64e-39	1.29e-37
AHR	0.925805	1.79e-39	2.81e-38
RHOJ	0.926018	4.43e-41	7.87e-40
CA12	0.926444	1.24e-20	5.68e-20
FOSL2	0.9269	1.77e-42	3.53e-41
RCAN1	0.927903	6.95e-43	1.44e-41
POGLUT3	0.928754	4.82e-46	1.3e-44
NGFR	0.928936	7.03e-23	3.74e-22
RSAD2	0.929088	2.34e-30	1.95e-29
BCL3	0.929514	1.41e-46	4.01e-45
PLS3	0.931033	2.76e-52	1.36e-50
MAP1LC3C	0.93228	6.99e-44	1.57e-42
GADD45B	0.932492	1.65e-25	1.03e-24
FXYD5	0.932553	1.37e-43	2.98e-42
CCDC8	0.932979	2.22e-34	2.39e-33
APLN	0.935076	4.19e-30	3.45e-29
SERPINA3	0.937021	3.89e-50	1.56e-48
CHST2	0.937903	1.24e-46	3.53e-45
MEST	0.937903	5.38e-22	2.69e-21
LGR6	0.938571	3.07e-24	1.77e-23
CSTA	0.938784	2.37e-59	2.6e-57
ITGA7	0.939271	9.2e-30	7.36e-29
ARC	0.939666	3.1e-16	1.09e-15
EVA1B	0.940334	5.2e-38	7.27e-37
TLR2	0.942492	7.96e-35	8.84e-34
ZYX	0.943769	6.91e-41	1.2e-39
CFH	0.945593	4.79e-49	1.72e-47
PRSS23	0.945684	9.92e-50	3.82e-48
C1orf54	0.946474	7.14e-50	2.78e-48
STAT1	0.946535	1.41e-49	5.37e-48
GMPR	0.94696	2.33e-25	1.43e-24
PLEK	0.947629	1.54e-41	2.85e-40
TCEA3	0.948328	7.89e-43	1.62e-41
MT1E	0.949635	5.04e-22	2.52e-21
TGIF1	0.949787	2.7e-54	1.67e-52
SASH3	0.950486	1.8e-38	2.6e-37
IRF1	0.950638	1.45e-62	2.43e-60
FPR3	0.951185	1.02e-35	1.21e-34
FILIP1L	0.951368	2.71e-54	1.68e-52
RAB42	0.951793	2.66e-50	1.09e-48
TRIM22	0.953313	1.48e-42	2.97e-41
PDIA4	0.953495	7.15e-49	2.52e-47
HLA-DQB2	0.95383	3.48e-38	4.94e-37
TNFRSF19	0.955471	2.16e-34	2.33e-33
TPPP3	0.957295	9.42e-17	3.44e-16
MCAM	0.958815	4.42e-39	6.74e-38
TEAD2	0.961884	8.55e-36	1.02e-34
H2BC12	0.962948	9.66e-30	7.71e-29
SERTAD1	0.9631	2.6e-50	1.07e-48
PRPS2	0.963739	2.24e-40	3.74e-39
GJB2	0.96614	2.9e-29	2.25e-28
EHD2	0.968116	1.58e-41	2.92e-40
AQP5	0.969422	6.35e-39	9.53e-38
SQOR	0.969757	5.02e-65	1.2e-62
PLIN2	0.969939	4.94e-38	6.93e-37
SLC16A3	0.972523	1.68e-43	3.64e-42
IL1RAP	0.973739	1.7e-35	1.99e-34
HOXC10	0.974255	2.17e-27	1.51e-26
JUNB	0.975441	1.08e-24	6.39e-24
MYL9	0.975502	7.14e-34	7.41e-33
MYD88	0.976535	1.52e-50	6.37e-49
EMILIN2	0.978419	2.8e-46	7.74e-45
GPR183	0.978967	1.43e-37	1.94e-36
SEL1L3	0.979726	1.72e-32	1.65e-31
CCNB1	0.980122	2.95e-26	1.91e-25
PINLYP	0.98155	6.71e-50	2.62e-48
SPRY2	0.98307	3.58e-46	9.75e-45
PLOD2	0.98462	1.08e-53	6.21e-52
CASP4	0.984924	1.86e-72	9.2e-70
S100A13	0.985441	5.48e-31	4.74e-30
FLNA	0.985988	4.66e-37	6.08e-36
PDLIM3	0.986018	2.81e-46	7.74e-45
DCN	0.986109	1.9e-33	1.92e-32
PROS1	0.987538	5.52e-44	1.26e-42
CD52	0.988359	4.71e-45	1.18e-43
CYTL1	0.988389	2.78e-26	1.81e-25
SNX10	0.98848	5.98e-28	4.3e-27
ADAM12	0.989544	1.02e-48	3.53e-47
MYBL2	0.989818	2.45e-16	8.69e-16
CYBB	0.990304	1.65e-29	1.29e-28
CRISPLD1	0.990395	1.99e-34	2.15e-33
OAS3	0.990486	8.76e-36	1.04e-34
LMO2	0.991429	1.48e-50	6.26e-49
ARHGAP18	0.993404	1.15e-64	2.61e-62
CITED1	0.995137	1.24e-27	8.78e-27
TMEM106C	0.99538	2.93e-50	1.19e-48
KDELR3	0.995927	4.47e-46	1.21e-44
OTOS	0.996231	1.24e-27	8.74e-27
FOS	0.997356	3.57e-18	1.41e-17
DCTD	0.998359	6.72e-47	1.98e-45
TCTEX1D1	0.99921	6.23e-33	6.11e-32
ITGB4	0.999666	1.04e-22	5.46e-22
SKAP2	1.00122	3.95e-41	7.04e-40
HILPDA	1.00137	2.67e-31	2.36e-30
CD99	1.00228	1.3e-23	7.19e-23
RAB36	1.00465	1.41e-42	2.83e-41
CDKN1A	1.00498	2.19e-22	1.12e-21
EMILIN3	1.0096	1.42e-17	5.39e-17
MAP3K7CL	1.00991	4.36e-53	2.36e-51
IGFBP4	1.0121	9.28e-29	6.95e-28
MARVELD1	1.01292	1.57e-45	4.08e-44
PTGS1	1.01419	2.39e-43	5.11e-42
PLAAT4	1.0145	1.52e-34	1.66e-33
RRM2	1.0155	6.65e-23	3.54e-22
ADGRE5	1.01556	9.88e-42	1.86e-40
BIRC5	1.01626	8.07e-19	3.31e-18
PDGFA	1.01772	2.16e-33	2.17e-32
UBE2C	1.01951	4.12e-15	1.36e-14
SERPINA5	1.01982	3.49e-50	1.4e-48
MS4A4A	1.02027	4.87e-33	4.81e-32
PAMR1	1.02128	1.16e-33	1.18e-32
DUSP6	1.02173	2.06e-36	2.57e-35
ESM1	1.02322	4.74e-34	5.01e-33
SPINK8	1.02456	1.17e-33	1.2e-32
CTSC	1.02584	2.67e-50	1.09e-48
PTGFRN	1.02736	2.3e-40	3.82e-39
FTL	1.02809	2.5e-42	4.91e-41
PLBD1	1.02845	9.44e-68	2.72e-65
MYOF	1.03	3.72e-63	6.91e-61
CA9	1.03082	1.56e-22	8.09e-22
DYNLT3	1.03158	2.95e-42	5.77e-41
CYBA	1.03198	8.26e-39	1.23e-37
APLNR	1.03511	4.81e-17	1.78e-16
C9orf64	1.03644	3.86e-49	1.4e-47
CDKN2C	1.03775	8.56e-24	4.8e-23
PIRT	1.03781	6.72e-32	6.16e-31
CD151	1.03784	8.74e-49	3.05e-47
HRH1	1.03799	7.81e-54	4.57e-52
FAM114A1	1.04258	1.02e-61	1.53e-59
ARHGDIB	1.0441	1.02e-48	3.53e-47
LOXL1	1.04429	6.13e-45	1.51e-43
PSMB8	1.04502	2.81e-53	1.54e-51
SERPINB1	1.04532	4.39e-60	5.23e-58
SAMD9L	1.04635	8.28e-52	3.96e-50
CNGA3	1.04647	2.02e-25	1.25e-24
RNASE6	1.04827	7.53e-40	1.21e-38
ANGPT2	1.04957	7.13e-36	8.56e-35
XKR8	1.04973	7.42e-53	3.92e-51
PARP9	1.04994	2.93e-74	2.09e-71
CD63	1.05085	2.63e-61	3.65e-59
BHLHE40	1.05368	4.98e-45	1.24e-43
COL5A1	1.05413	1.12e-33	1.14e-32
SOCS2	1.05854	7.43e-35	8.27e-34
SERPINF1	1.05985	4.17e-34	4.42e-33
CRB2	1.06043	4.47e-34	4.73e-33
HOXA5	1.06198	6.46e-29	4.89e-28
CEBPD	1.06286	2.74e-27	1.9e-26
EVA1C	1.06371	2.6e-61	3.64e-59
RAC2	1.06587	1.65e-56	1.33e-54
NEK6	1.06708	1.62e-59	1.82e-57
TREM2	1.06757	4.79e-26	3.07e-25
EMILIN1	1.06918	1.99e-43	4.28e-42
LRRN4CL	1.07006	1.45e-41	2.69e-40
FUCA2	1.07043	4.9e-53	2.64e-51
KCNE4	1.07079	1.21e-39	1.93e-38
PTTG1	1.07325	5.52e-26	3.53e-25
COL8A1	1.07383	8.01e-43	1.65e-41
ACTA2	1.07432	4.79e-34	5.06e-33
FAM20C	1.07529	2.36e-42	4.65e-41
DPY19L1	1.07757	6.38e-68	1.87e-65
UPP1	1.07772	3.62e-49	1.32e-47
CNN3	1.07851	8.09e-59	8.62e-57
CLCF1	1.0786	1.77e-48	5.92e-47
CDC20	1.07894	3.67e-22	1.86e-21
LOXL2	1.07997	1.9e-37	2.56e-36
SLC11A1	1.08046	1.55e-36	1.95e-35
ITGA3	1.08122	1.23e-48	4.19e-47
NPC2	1.08201	5.99e-57	5.09e-55
IFITM2	1.08514	1.19e-48	4.07e-47
SLC16A4	1.08565	9.77e-58	9.15e-56
FBXO17	1.08629	7.31e-44	1.63e-42
ITGB2	1.08666	9.26e-38	1.28e-36
TMEM158	1.08684	8.47e-25	5.05e-24
GEM	1.08726	1.81e-36	2.27e-35
TNFRSF11B	1.08793	2.88e-57	2.54e-55
CXCR4	1.08802	8.36e-37	1.07e-35
CASP1	1.09371	8.32e-61	1.08e-58
MAN1C1	1.09444	6.75e-46	1.8e-44
CBR1	1.09538	1.89e-26	1.24e-25
CD53	1.10036	1.33e-39	2.11e-38
RGS1	1.10064	4.16e-21	1.96e-20
HLA-C	1.10161	3.03e-50	1.23e-48
LAMB1	1.10286	4.75e-35	5.35e-34
CALU	1.10453	5.97e-61	7.84e-59
PSMB9	1.10459	9.25e-57	7.66e-55
CTHRC1	1.10638	6.71e-33	6.57e-32
CTSZ	1.10781	1.79e-51	8.36e-50
CA2	1.10875	4.43e-32	4.11e-31
S100A3	1.11058	3.19e-39	4.94e-38
FGL2	1.11085	5.56e-56	4.21e-54
GAP43	1.11264	1.28e-27	9.03e-27
TRIP6	1.11267	4.97e-47	1.48e-45
OAS2	1.11517	4.71e-47	1.41e-45
CCL5	1.12222	2.21e-56	1.77e-54
CLEC5A	1.12304	6.83e-54	4.03e-52
DUSP5	1.1235	4.82e-43	1.01e-41
SRGN	1.12638	7.2e-42	1.37e-40
SECTM1	1.12872	1.16e-61	1.7e-59
DMRTA2	1.1296	2.42e-35	2.78e-34
IQGAP1	1.13036	7.55e-73	4.05e-70
MX1	1.13067	6.18e-39	9.3e-38
BCL2A1	1.13191	9.67e-43	1.98e-41
S1PR3	1.13246	4.56e-48	1.47e-46
CPQ	1.13483	7.95e-62	1.22e-59
PIFO	1.13581	9.84e-46	2.58e-44
APOL1	1.1383	3.03e-52	1.49e-50
FGFRL1	1.13912	7.85e-46	2.08e-44
PIPOX	1.1404	1.6e-42	3.2e-41
HSPA6	1.14301	3.92e-33	3.88e-32
FOSL1	1.14401	3.05e-54	1.86e-52
S100A16	1.14462	1.06e-46	3.06e-45
CALHM6	1.1469	1.45e-54	9.29e-53
ECM2	1.14884	3.44e-46	9.4e-45
SLC2A10	1.14994	6.35e-58	6.07e-56
LAPTM5	1.15003	2.79e-38	3.99e-37
PPIC	1.15228	1.5e-58	1.55e-56
CARD16	1.15295	4.11e-65	9.91e-63
VAMP8	1.15486	5.56e-45	1.38e-43
HLA-A	1.15842	2.44e-56	1.94e-54
WWTR1	1.15897	2.75e-45	6.99e-44
HAMP	1.16322	1.23e-42	2.48e-41
VSIG4	1.16523	7e-26	4.45e-25
PKIB	1.16584	6.18e-45	1.52e-43
MFAP4	1.17182	1.83e-35	2.13e-34
PSRC1	1.17195	5.8e-37	7.54e-36
ZFP36	1.17498	1e-30	8.54e-30
MDK	1.18043	1.68e-25	1.04e-24
NIBAN1	1.18052	1.46e-65	3.61e-63
B2M	1.1821	6.36e-70	2.45e-67
GNG5	1.18234	2.29e-53	1.28e-51
OLFML3	1.18438	3.04e-49	1.12e-47
OAS1	1.18532	1.74e-44	4.13e-43
GPX8	1.18638	4.66e-53	2.52e-51
DEPP1	1.18687	3.35e-41	6.02e-40
ANXA5	1.18781	6.8e-63	1.18e-60
SDC4	1.19201	1.44e-24	8.49e-24
LOX	1.19526	2.65e-39	4.11e-38
SLC43A3	1.20158	1.01e-56	8.3e-55
LIF	1.20277	2.88e-45	7.3e-44
MT1M	1.20587	2.83e-31	2.5e-30
PCOLCE	1.20878	1.72e-34	1.87e-33
KLHDC8A	1.21292	3.15e-29	2.44e-28
SOD3	1.2145	3.38e-44	7.86e-43
CTSS	1.2155	1.56e-51	7.33e-50
TYROBP	1.21623	1.05e-40	1.8e-39
TMSB10	1.2238	9.73e-48	3.05e-46
HOPX	1.22407	1.75e-29	1.37e-28
ISG15	1.22498	2.61e-27	1.81e-26
TSTD1	1.2259	9.13e-34	9.39e-33
TMSB4X	1.23532	2.51e-57	2.24e-55
GBP3	1.23647	6.16e-45	1.52e-43
ATF3	1.23736	1.19e-48	4.07e-47
EGR1	1.23933	1.8e-23	9.89e-23
C1QC	1.24109	3.05e-38	4.34e-37
FBLN5	1.24313	2.24e-54	1.41e-52
TMEM176A	1.24413	3.61e-40	5.96e-39
THBS1	1.2448	1.26e-40	2.14e-39
VEGFA	1.24733	3.17e-28	2.32e-27
LAMC1	1.25006	1.79e-62	2.98e-60
PI3	1.25143	3.31e-23	1.79e-22
SPRY4	1.26207	4.12e-30	3.39e-29
LSP1	1.26459	1.95e-62	3.22e-60
PYGL	1.26647	1.02e-61	1.53e-59
PLAUR	1.27055	3.55e-65	8.67e-63
RDH10	1.27188	1.11e-54	7.24e-53
C5AR1	1.27471	3.75e-51	1.67e-49
TM4SF1	1.27547	2.26e-50	9.37e-49
GADD45A	1.2755	3.79e-46	1.03e-44
SPRY1	1.2769	6.7e-51	2.95e-49
C1QA	1.27802	5.56e-39	8.4e-38
CAV1	1.2841	7.74e-37	1e-35
HLA-DMB	1.28477	4.96e-50	1.97e-48
CCN1	1.2866	1.02e-26	6.82e-26
EFEMP1	1.28663	6.16e-35	6.88e-34
DPYD	1.28681	2.67e-66	6.85e-64
TMBIM1	1.29018	5.74e-69	1.98e-66
IGFBP7	1.29535	1.03e-59	1.19e-57
BCAT1	1.29623	2.75e-48	9e-47
CPVL	1.29745	2.98e-51	1.35e-49
ITGA5	1.29951	3.03e-68	9.42e-66
FOXJ1	1.30976	1.45e-33	1.47e-32
CD58	1.31085	1.76e-69	6.42e-67
C1RL	1.31447	1.3e-72	6.77e-70
IGFBP5	1.32155	1.15e-35	1.36e-34
CD93	1.32201	8.59e-57	7.16e-55
ARL4C	1.32547	4.34e-48	1.4e-46
LY96	1.32553	7.31e-55	4.86e-53
HLA-B	1.32775	1.13e-61	1.66e-59
VAMP5	1.32784	1.11e-64	2.55e-62
HSPB1	1.33429	2.22e-48	7.38e-47
GBP2	1.33836	5.25e-47	1.57e-45
FCGR2A	1.34003	6.7e-60	7.84e-58
APOBEC3C	1.34009	5.53e-68	1.64e-65
NPNT	1.34116	1.96e-41	3.6e-40
TCIM	1.34347	4.21e-38	5.95e-37
GDF15	1.34483	1.52e-48	5.12e-47
FABP7	1.34863	1.14e-26	7.61e-26
HLA-DMA	1.35036	2.12e-53	1.19e-51
FAM181A	1.35301	4.05e-46	1.1e-44
HLA-DQA2	1.35647	6.44e-32	5.92e-31
CAVIN1	1.35818	6.49e-57	5.47e-55
CD14	1.36429	1.05e-38	1.55e-37
DDIT4L	1.36477	2.52e-48	8.27e-47
TNFRSF1A	1.36729	1.48e-77	1.5e-74
TUBB6	1.37021	4.12e-54	2.49e-52
C21orf62	1.37252	1.37e-48	4.63e-47
LDHA	1.37584	3e-51	1.36e-49
RAB32	1.38128	2.69e-61	3.68e-59
MYL12A	1.38195	4.18e-77	3.67e-74
FPR1	1.38237	4.16e-42	8.07e-41
MRC2	1.38267	6.13e-55	4.11e-53
[truncated: 144 more rows]
