# Supplementary material for: Optimization of cancer immunotherapy through pyroptosis: A pyroptosis-related signature predicts survival benefit and potential synergy for immunotherapy in glioma
Source: Front Immunol. 2022 Aug 3;13:961933. doi: 10.3389/fimmu.2022.961933 (PMC9382657; doi:10.3389/fimmu.2022.961933)
Supplement: Supplementary file 13 [file Table_12.xlsx]

## Sheet: Sheet1
Supplementary Table 12. Analysis of differentially expressed genes between high- and low-PRRS group in CGGA cohort
Symbols	logFC	P.Value	adj.P.Val
DLL3	-2.58356	4.18e-27	2.92e-25
SHD	-2.36124	6.36e-26	3.53e-24
SMOC1	-2.31843	4.54e-21	1.17e-19
SOX8	-2.11174	1.23e-25	6.51e-24
NSG2	-1.93474	2.37e-17	3.54e-16
ZDHHC22	-1.90059	9.92e-25	4.32e-23
TNR	-1.87635	5.55e-19	1.05e-17
BCAN	-1.86379	1.11e-18	2.01e-17
RP11-231C18.1	-1.84517	1.99e-18	3.49e-17
RP11-161M6.2	-1.84266	2.42e-24	1.01e-22
SEZ6L	-1.82858	1.52e-22	4.79e-21
KLRC2	-1.81205	3.37e-14	3.22e-13
LPPR1	-1.79457	1.75e-20	4.17e-19
NKAIN4	-1.74446	1.27e-20	3.09e-19
SCG3	-1.73464	1.14e-20	2.79e-19
LINC00844	-1.73204	9.05e-18	1.44e-16
ETNPPL	-1.73079	2.4e-12	1.76e-11
HES6	-1.73078	2.8e-23	9.87e-22
SLIT1	-1.67958	3.29e-21	8.67e-20
BTBD17	-1.66858	1.24e-22	4e-21
GDAP1L1	-1.65701	1.46e-21	4.05e-20
OLIG2	-1.64193	1.1e-17	1.73e-16
OLIG1	-1.63645	5.85e-15	6.15e-14
VIPR2	-1.6273	1.42e-21	3.92e-20
ENHO	-1.623	3.17e-21	8.4e-20
KCNIP2	-1.58952	5.48e-17	7.71e-16
LUZP2	-1.58499	2.38e-15	2.66e-14
ATP1A3	-1.5687	5.24e-16	6.4e-15
ATCAY	-1.56558	1.3e-16	1.73e-15
GPR17	-1.55137	2.62e-11	1.65e-10
DLL1	-1.54951	2.63e-25	1.29e-23
SLC25A48	-1.54231	5.94e-16	7.18e-15
RPRM	-1.53064	3e-21	7.98e-20
PHYHIPL	-1.52772	2.48e-23	8.81e-22
ALDOC	-1.52614	1.23e-18	2.22e-17
LINC00925	-1.51971	7.01e-22	2.04e-20
RASL10A	-1.51685	2.09e-18	3.66e-17
INA	-1.5163	1.67e-12	1.25e-11
USH1C	-1.50151	2.49e-13	2.09e-12
SNAP91	-1.494	5.98e-17	8.35e-16
PCDH15	-1.49082	2.67e-16	3.41e-15
GALNT13	-1.48459	9.97e-17	1.34e-15
CPLX2	-1.46642	1.36e-09	6.76e-09
JPH3	-1.46073	8.95e-17	1.21e-15
CSDC2	-1.46024	7.7e-19	1.43e-17
NDRG2	-1.45921	1.96e-19	3.92e-18
SFRP2	-1.45207	7.5e-09	3.35e-08
CNTN1	-1.44935	1.23e-16	1.64e-15
CDR1	-1.44594	6.73e-13	5.32e-12
DCX	-1.44469	4.64e-19	8.88e-18
NEU4	-1.44324	6.06e-16	7.32e-15
MIR219-2	-1.43565	6.37e-20	1.37e-18
ELFN2	-1.43321	4.3e-21	1.12e-19
CRTAC1	-1.43233	1.76e-16	2.29e-15
RUNDC3A	-1.42581	2.05e-18	3.6e-17
MMD2	-1.41581	1.25e-17	1.95e-16
FAM57B	-1.40809	2.49e-24	1.03e-22
CHGB	-1.40714	2.52e-13	2.11e-12
CELF3	-1.3989	4.21e-17	6.03e-16
GABRB3	-1.39538	1.8e-17	2.72e-16
SNX22	-1.38794	1e-15	1.18e-14
NXPH1	-1.38498	1.02e-17	1.61e-16
FERMT1	-1.38126	2.34e-14	2.28e-13
RCOR2	-1.38028	1.76e-20	4.18e-19
PHACTR3	-1.37542	1.76e-20	4.19e-19
TPTEP1	-1.37306	9.04e-10	4.61e-09
NKG2-E	-1.36943	3.15e-16	3.99e-15
SLCO1A2	-1.36455	3.35e-18	5.69e-17
DUSP26	-1.36132	2.34e-20	5.45e-19
GRIA4	-1.35897	1.13e-18	2.05e-17
PLP1	-1.35682	7.23e-09	3.24e-08
NRXN1	-1.35625	8.95e-20	1.89e-18
OMG	-1.34835	6.22e-16	7.5e-15
UGT8	-1.34722	1.75e-13	1.51e-12
TUBB4A	-1.34045	2.21e-11	1.41e-10
SH3GL2	-1.33822	2.34e-12	1.72e-11
MYT1	-1.3332	3.63e-21	9.52e-20
FXYD6	-1.33285	1.68e-19	3.4e-18
DSCAML1	-1.32345	2.01e-25	1.02e-23
TMEFF2	-1.31749	2.92e-18	4.99e-17
LINC00689	-1.31562	4.33e-10	2.31e-09
MAPT	-1.3141	2.87e-23	1.01e-21
AC004540.4	-1.31357	1.89e-10	1.06e-09
FAM222A	-1.31153	2.47e-22	7.58e-21
ASCL1	-1.30982	3.3e-16	4.16e-15
ACTL6B	-1.3092	1.07e-13	9.45e-13
TMEM100	-1.30229	2.77e-13	2.3e-12
GADD45G	-1.29212	1.01e-16	1.37e-15
NPPA	-1.2884	4.4e-12	3.09e-11
LINC01088	-1.28313	3.4e-09	1.6e-08
DAAM2	-1.28218	2.43e-13	2.05e-12
EPHB1	-1.28125	2.22e-20	5.18e-19
VSTM2A	-1.26738	2.53e-10	1.39e-09
AMER2	-1.26609	2.87e-19	5.62e-18
BCL7A	-1.26377	7.48e-31	9.88e-29
CNTFR	-1.26304	1.49e-19	3.04e-18
MOBP	-1.26283	8.84e-06	2.51e-05
KCNIP3	-1.2626	5.52e-18	9.03e-17
CDHR1	-1.26232	1.21e-20	2.95e-19
BAI1	-1.25924	9.22e-14	8.24e-13
ZNF488	-1.25677	3.55e-13	2.92e-12
CHGA	-1.25553	1.68e-08	7.16e-08
SCRT1	-1.2544	1.71e-15	1.96e-14
CSPG5	-1.2529	6.7e-14	6.12e-13
CXXC11	-1.25166	2.32e-17	3.47e-16
RP11-284F21.7	-1.25126	1.82e-17	2.76e-16
ADCYAP1R1	-1.246	2.55e-13	2.13e-12
CA10	-1.24505	1.99e-10	1.11e-09
COL20A1	-1.24044	7.77e-08	3.01e-07
EYA1	-1.23094	3.7e-18	6.23e-17
GNG4	-1.23091	1.54e-18	2.74e-17
ASIC4	-1.22965	1.82e-10	1.02e-09
SEZ6	-1.229	1.26e-13	1.1e-12
CDK5R1	-1.22888	2.75e-21	7.36e-20
ATP6V1G2	-1.22848	2.14e-17	3.2e-16
PTCHD2	-1.2282	8.78e-22	2.5e-20
DGCR6	-1.22629	1.55e-16	2.03e-15
BRSK2	-1.22406	7.62e-21	1.92e-19
TOX3	-1.22202	1.53e-17	2.34e-16
RTN1	-1.22103	5.59e-11	3.4e-10
JPH4	-1.22075	3.91e-14	3.69e-13
C1orf61	-1.21684	9.73e-17	1.32e-15
GRIA2	-1.2159	1.04e-16	1.4e-15
HES5	-1.21424	1.06e-15	1.24e-14
NTSR2	-1.21314	7.87e-10	4.05e-09
RP11-158M2.3	-1.21278	4.87e-20	1.08e-18
BEX1	-1.21035	8.95e-14	8.02e-13
CDH20	-1.20119	6.41e-20	1.38e-18
RHBDL3	-1.19528	4.01e-18	6.69e-17
LRRN1	-1.19442	1.14e-17	1.79e-16
LINC00599	-1.19283	9.4e-16	1.11e-14
GAREML	-1.19019	1.21e-24	5.2e-23
RP11-1055B8.3	-1.17809	1.22e-18	2.21e-17
TCEAL2	-1.17804	4.18e-15	4.5e-14
AC062021.1	-1.17675	1.92e-14	1.9e-13
KLRC3	-1.17615	4.71e-17	6.7e-16
CPLX1	-1.17499	3.76e-11	2.33e-10
DLGAP1	-1.16731	3.75e-17	5.44e-16
VSTM2B	-1.16637	3.78e-14	3.58e-13
SHISA7	-1.16532	9.08e-22	2.57e-20
LPPR3	-1.16371	4.08e-14	3.83e-13
CTD-3193O13.11	-1.16299	1.67e-18	2.97e-17
RIPPLY2	-1.16109	9.89e-21	2.46e-19
NKAIN1	-1.15707	1.33e-16	1.77e-15
PSD2	-1.15384	3.99e-14	3.76e-13
CELF5	-1.15319	3.55e-14	3.38e-13
DPP10	-1.15262	7.99e-15	8.28e-14
ASIC1	-1.1521	2.1e-21	5.66e-20
PPP2R2C	-1.15197	4.41e-10	2.35e-09
ABCC8	-1.15026	7.37e-11	4.38e-10
2022-09-03	-1.14323	1.58e-16	2.07e-15
STMN4	-1.14121	7.26e-13	5.71e-12
LINC00320	-1.1407	1.56e-12	1.18e-11
BEST3	-1.14053	2.05e-15	2.32e-14
RP5-1119A7.17	-1.13459	2.11e-12	1.56e-11
H2AFY2	-1.13367	2.54e-17	3.78e-16
NETO1	-1.13286	8.5e-13	6.63e-12
KIF21B	-1.12885	1.49e-19	3.04e-18
LHFPL3	-1.12803	4.33e-08	1.74e-07
KCND2	-1.12547	3.59e-13	2.94e-12
RP11-58B17.2	-1.11868	1.12e-16	1.5e-15
SCN3B	-1.11718	1.2e-10	6.91e-10
MBP	-1.11715	0.000494067	0.00106994
CALN1	-1.117	1.08e-13	9.52e-13
KCNQ2	-1.11276	1.01e-12	7.79e-12
PCSK2	-1.11216	3.43e-11	2.14e-10
ATP8A1	-1.11208	1.95e-16	2.52e-15
HIP1R	-1.111	3.22e-20	7.31e-19
ATOH8	-1.1106	1.26e-13	1.1e-12
SVOP	-1.10271	1.43e-08	6.15e-08
ELAVL4	-1.10192	7.64e-15	7.93e-14
TTC9B	-1.09818	6.44e-11	3.87e-10
SOX4	-1.09724	7.41e-13	5.83e-12
GRIK2	-1.09667	6.76e-16	8.11e-15
GABBR1	-1.09643	2.6e-17	3.86e-16
ACBD7	-1.09553	2.76e-12	2.01e-11
TMEM179	-1.09471	9.52e-14	8.5e-13
RP11-401P9.4	-1.09025	1.69e-17	2.59e-16
CTD-3193O13.9	-1.08886	2.73e-20	6.27e-19
C1QL1	-1.08768	1.09e-07	4.13e-07
ARPP21	-1.08747	4.85e-13	3.9e-12
ST6GAL2	-1.07818	1.94e-15	2.19e-14
LINGO1	-1.07782	3.99e-14	3.76e-13
PDZD4	-1.06957	1.15e-17	1.8e-16
GPR98	-1.06735	9.91e-14	8.82e-13
GABRA3	-1.0658	6.52e-13	5.16e-12
GPR123	-1.06263	5.98e-18	9.76e-17
PDGFRA	-1.06237	3.15e-08	1.29e-07
HMX1	-1.06214	8.64e-13	6.73e-12
MAP2	-1.06027	1.21e-19	2.49e-18
FBXL16	-1.06021	3.56e-10	1.92e-09
NRSN1	-1.06008	1.91e-11	1.23e-10
BMP2	-1.05911	2.06e-11	1.32e-10
CADM2	-1.059	6.73e-12	4.63e-11
LHFPL4	-1.05577	1.47e-18	2.63e-17
RAPGEF4	-1.05568	2.51e-13	2.1e-12
GLCCI1	-1.05353	2.51e-19	4.95e-18
MYCN	-1.05055	5.41e-18	8.87e-17
C5orf38	-1.05052	1.9e-08	8.02e-08
GAD1	-1.04968	2e-11	1.28e-10
TNK2	-1.04674	1.2e-19	2.49e-18
ACSL6	-1.04434	2.67e-12	1.95e-11
ADARB2	-1.04233	1.37e-13	1.19e-12
DSCAM	-1.04074	2.1e-19	4.2e-18
RASGRF1	-1.03857	9.87e-12	6.62e-11
SYP	-1.03636	9.73e-12	6.53e-11
GNAO1	-1.03625	1.21e-17	1.89e-16
SH3GL3	-1.03618	6.36e-10	3.32e-09
GABBR2	-1.03228	6.8e-10	3.53e-09
FLRT1	-1.0318	1.16e-19	2.4e-18
FA2H	-1.02915	6.47e-09	2.92e-08
FAM110B	-1.02605	2.09e-18	3.65e-17
STMN2	-1.02189	3.89e-05	0.000100435
CXXC4	-1.0216	3.88e-22	1.16e-20
LINC00237	-1.01976	9.7e-13	7.5e-12
NOG	-1.01956	3.07e-14	2.95e-13
SMIM18	-1.01908	1.09e-15	1.27e-14
SLITRK1	-1.01713	1.3e-16	1.73e-15
B3GAT2	-1.01712	5.29e-11	3.22e-10
RP11-143K11.1	-1.01198	3.24e-15	3.54e-14
GRIN1	-1.01089	8.92e-06	2.53e-05
SAPCD2	-1.0105	7.26e-13	5.72e-12
BAI3	-1.01027	4.17e-20	9.33e-19
C15orf59	-1.01023	6.39e-13	5.06e-12
CSMD3	-1.01012	1.56e-16	2.05e-15
RP11-849I19.1	-1.00964	1.38e-12	1.04e-11
PTPRT	-1.00925	1.1e-13	9.77e-13
CBS	-1.00906	3.38e-20	7.65e-19
RNF219-AS1	-1.00814	2.92e-14	2.81e-13
KCNJ9	-1.00665	9.25e-12	6.24e-11
UNC5A	-1.00632	5.97e-13	4.75e-12
RGR	-1.00591	7.37e-11	4.38e-10
ELAVL2	-1.00242	6.09e-12	4.21e-11
PPP1R1A	-1.00097	1.59e-09	7.81e-09
CMTM5	-0.997178	9.41e-11	5.5e-10
IL17D	-0.996915	9.09e-16	1.07e-14
RP11-429B14.4	-0.996737	9.12e-18	1.45e-16
FAM155A	-0.995634	2.49e-13	2.09e-12
NTRK2	-0.995621	4.03e-10	2.16e-09
OPHN1	-0.99387	2.53e-16	3.25e-15
MEGF11	-0.993784	6.52e-12	4.49e-11
RAB33A	-0.993589	5.6e-16	6.78e-15
GLUD1	-0.992559	3.21e-24	1.3e-22
OPALIN	-0.991279	4.29e-06	1.28e-05
TMEM151B	-0.990529	3.28e-10	1.77e-09
GABRG1	-0.987925	2.45e-11	1.55e-10
FUT9	-0.983668	4.97e-17	7.03e-16
NCAM1	-0.983258	1.43e-22	4.55e-21
CNTNAP2	-0.982716	3.75e-12	2.67e-11
TMEM145	-0.978775	5.79e-20	1.26e-18
SNAP25	-0.978572	4.3e-05	0.000110397
DDX25	-0.978358	5.47e-13	4.37e-12
SSTR2	-0.977458	2.6e-12	1.9e-11
AATK	-0.975651	1.74e-09	8.51e-09
FAM19A5	-0.974848	4.03e-16	5.01e-15
MAST1	-0.974834	2.95e-16	3.75e-15
CASKIN1	-0.974236	5.38e-13	4.3e-12
HAPLN2	-0.972533	1.02e-05	2.88e-05
LINC00634	-0.972036	4.79e-14	4.46e-13
KIF5A	-0.970921	7.18e-09	3.21e-08
TUB	-0.970404	3.32e-18	5.63e-17
SBK1	-0.969407	1.99e-20	4.69e-19
CELSR3	-0.96753	2.4e-19	4.74e-18
RP3-525N10.2	-0.967214	1.25e-16	1.66e-15
CKMT1B	-0.966192	5.2e-09	2.37e-08
KCNJ11	-0.966134	9.49e-12	6.39e-11
MAPK8IP2	-0.965875	1.18e-12	9e-12
PAIP2B	-0.962188	2e-14	1.97e-13
THRA	-0.962186	2.52e-22	7.73e-21
USP54	-0.962022	3.59e-18	6.06e-17
KCNB1	-0.961837	5.3e-16	6.46e-15
UNC13A	-0.958409	3.97e-14	3.75e-13
PWAR6	-0.958168	2.47e-16	3.17e-15
PAQR6	-0.957433	3.63e-11	2.26e-10
TMEFF1	-0.957133	3.97e-14	3.75e-13
PID1	-0.956573	1.33e-13	1.16e-12
REPS2	-0.954788	4.16e-16	5.16e-15
FLJ30594	-0.952187	2.43e-13	2.05e-12
TAGLN3	-0.948266	1.21e-08	5.28e-08
KCNJ10	-0.944837	6.76e-13	5.34e-12
ST8SIA3	-0.944371	8.75e-10	4.48e-09
RFTN2	-0.943937	5.8e-21	1.48e-19
SPON1	-0.942922	1.31e-09	6.51e-09
WASF1	-0.942691	1.57e-18	2.78e-17
TMEM88B	-0.941023	1.66e-06	5.28e-06
CTD-2396E7.10	-0.938432	5.73e-09	2.6e-08
NALCN	-0.938372	1.12e-16	1.49e-15
KLF15	-0.938058	4.91e-15	5.24e-14
ELAVL3	-0.937694	2.69e-16	3.44e-15
TCF12	-0.936955	1.39e-13	1.21e-12
STX1B	-0.935739	2.5e-14	2.44e-13
ARHGDIG	-0.935685	1.2e-07	4.5e-07
SLC1A6	-0.93352	3.12e-13	2.57e-12
APC2	-0.933083	1.34e-16	1.77e-15
PCSK6	-0.932908	1.65e-07	6.07e-07
WNT7B	-0.93092	5.63e-11	3.42e-10
TJP2	-0.930339	8.2e-14	7.39e-13
TSPAN7	-0.927138	5.02e-15	5.35e-14
MSTN	-0.926553	5.47e-08	2.17e-07
CTD-2396E7.9	-0.925955	1.34e-08	5.81e-08
RP11-713C5.1	-0.925384	1.13e-12	8.7e-12
GRID2	-0.921356	3.25e-15	3.55e-14
KIF1A	-0.920367	5.05e-12	3.52e-11
FGFBP3	-0.92013	1.29e-14	1.3e-13
KCNH8	-0.919605	1.22e-17	1.9e-16
CTTNBP2	-0.918562	4.08e-17	5.85e-16
WNK2	-0.918439	1.48e-10	8.41e-10
PSAT1	-0.917565	2.93e-17	4.3e-16
HPSE2	-0.91742	6.15e-15	6.45e-14
GDNF-AS1	-0.915058	1.08e-18	1.96e-17
CHST9	-0.91378	3.76e-09	1.75e-08
SLC24A3	-0.91326	1.43e-15	1.64e-14
EFHD1	-0.912434	6.16e-11	3.72e-10
LGI3	-0.912416	5.47e-07	1.88e-06
SLC6A1	-0.911472	9.36e-12	6.31e-11
KLRC4	-0.911309	8.59e-13	6.7e-12
NCAN	-0.911069	4.42e-08	1.77e-07
SMAD9	-0.910969	4e-19	7.73e-18
RP11-547I7.2	-0.909581	1.7e-13	1.46e-12
AC053503.11	-0.90895	2.29e-15	2.57e-14
ABAT	-0.906366	4.48e-14	4.19e-13
CKMT1A	-0.905867	1.79e-08	7.6e-08
ATP2B2	-0.904867	9.19e-12	6.2e-11
CAMK2N2	-0.9039	4.5e-14	4.21e-13
NAP1L3	-0.902985	3.89e-16	4.84e-15
C14orf132	-0.902557	1.39e-17	2.14e-16
NRXN2	-0.902097	1.82e-14	1.81e-13
LIX1	-0.899177	5.27e-09	2.4e-08
IGFN1	-0.896725	5.64e-13	4.5e-12
CNTN3	-0.895685	2.98e-13	2.47e-12
DPYSL4	-0.895245	6.54e-18	1.06e-16
SPOCK3	-0.894123	9.39e-06	2.66e-05
MASP1	-0.8941	1.14e-09	5.71e-09
LINC00672	-0.893596	8.32e-13	6.5e-12
PSD	-0.892845	1.19e-08	5.2e-08
RP11-192H23.5	-0.892333	3.84e-06	1.15e-05
SHANK2	-0.891495	1.35e-12	1.02e-11
GPR27	-0.890699	2.74e-10	1.5e-09
ADAM22	-0.888312	2.49e-18	4.3e-17
ZNF711	-0.888177	6.31e-20	1.36e-18
PIANP	-0.887379	5.41e-13	4.32e-12
GABRG2	-0.88643	3.14e-06	9.56e-06
ETV1	-0.886107	8.5e-09	3.77e-08
PRLHR	-0.881337	5.78e-09	2.62e-08
SPHKAP	-0.8813	2.96e-12	2.14e-11
B3GAT1	-0.880854	5.71e-15	6.02e-14
SCD	-0.879802	1.32e-11	8.72e-11
C6orf3	-0.877639	2.75e-23	9.72e-22
RP11-120J1.1	-0.876857	1.28e-15	1.48e-14
PODXL2	-0.876768	1.1e-19	2.29e-18
CACNG4	-0.87529	4.53e-09	2.09e-08
FAM84B	-0.874242	6.17e-11	3.72e-10
STOX1	-0.873489	4.29e-12	3.02e-11
RNF165	-0.87252	3.47e-16	4.38e-15
FAM181B	-0.872309	4.17e-10	2.22e-09
LRP4	-0.871248	3.58e-16	4.48e-15
SCN3A	-0.870892	1.1e-11	7.36e-11
CDH10	-0.870156	3.06e-13	2.53e-12
TMEM246	-0.869897	4.62e-13	3.73e-12
FAM69C	-0.869752	1.23e-12	9.37e-12
PHLPP1	-0.865684	1.04e-26	6.81e-25
AC073479.1	-0.864685	5.79e-14	5.32e-13
RP11-728F11.4	-0.864268	6.3e-17	8.76e-16
NPY	-0.863799	9.79e-05	0.00023701
DGCR5	-0.863513	8.13e-14	7.32e-13
LINC00632	-0.860593	4.97e-12	3.47e-11
TMEM35	-0.859189	6.91e-14	6.28e-13
TPPP	-0.858537	1.07e-06	3.5e-06
GNAL	-0.858492	2.36e-11	1.5e-10
SYN1	-0.857339	4.76e-06	1.41e-05
CBLN1	-0.856102	7.92e-13	6.21e-12
GPM6A	-0.852812	7.56e-15	7.86e-14
NKD1	-0.851297	5.63e-14	5.19e-13
TTYH2	-0.849387	5.45e-16	6.63e-15
PHF21B	-0.848991	3.55e-18	6e-17
USP49	-0.847709	3.19e-20	7.24e-19
PDE2A	-0.846776	6.07e-09	2.74e-08
FBLL1	-0.84643	1.21e-13	1.06e-12
LINC00643	-0.845568	1.84e-10	1.03e-09
LINC00461	-0.845507	1.11e-14	1.13e-13
AMOTL2	-0.844666	4.41e-16	5.45e-15
SERINC5	-0.843023	6.68e-11	4e-10
SLC8A2	-0.842467	1.85e-08	7.83e-08
SRRM3	-0.841941	3.35e-09	1.57e-08
KIAA1161	-0.841661	5.55e-16	6.73e-15
CLASP2	-0.841235	1.15e-20	2.82e-19
RP11-47I22.1	-0.841217	6.56e-09	2.95e-08
CACNG2	-0.840662	6.08e-10	3.17e-09
CELF4	-0.839997	2.97e-06	9.06e-06
HLF	-0.838336	1.23e-10	7.08e-10
PTCH1	-0.837482	1.02e-12	7.85e-12
MGAT4C	-0.836226	4.9e-11	3e-10
CKB	-0.83544	1.97e-12	1.47e-11
ANKRD13B	-0.835426	2.23e-23	8e-22
FAIM2	-0.835167	1.3e-10	7.48e-10
SMPD3	-0.834885	5.84e-17	8.16e-16
RP11-73C9.1	-0.833632	2.03e-18	3.55e-17
MARCKSL1	-0.832097	5.7e-19	1.08e-17
HPCAL4	-0.831614	9.27e-06	2.63e-05
C2orf82	-0.830274	2.65e-07	9.48e-07
CPNE5	-0.828845	5.26e-10	2.77e-09
FAM171A2	-0.828761	1.33e-18	2.4e-17
USP32P3	-0.827987	6.66e-17	9.2e-16
ALDH5A1	-0.82736	7.36e-17	1.01e-15
NTNG2	-0.826773	1.31e-17	2.03e-16
NUDT11	-0.826587	5.48e-17	7.71e-16
RGS9	-0.824592	2.06e-11	1.32e-10
PLCB1	-0.824337	4.14e-14	3.89e-13
EEPD1	-0.824032	1.15e-12	8.83e-12
CAHM	-0.823754	2.77e-20	6.35e-19
FADS2	-0.822621	1.93e-11	1.24e-10
SOX6	-0.821066	2.14e-12	1.58e-11
NEGR1	-0.820626	2.17e-09	1.04e-08
SNCB	-0.820615	0.000313179	0.00070067
KLHL32	-0.820611	8.52e-11	5.01e-10
KCNN3	-0.820584	1.38e-11	9.08e-11
MOG	-0.81992	0.00110982	0.0022628
FSD1	-0.817636	1.92e-18	3.39e-17
C7orf41	-0.817599	3.5e-09	1.64e-08
ADHFE1	-0.81741	7.63e-16	9.08e-15
DIRAS2	-0.816738	1.59e-09	7.82e-09
PDXP	-0.816258	8.09e-11	4.78e-10
C8orf46	-0.815108	5.51e-13	4.4e-12
MEX3A	-0.81463	5.07e-11	3.1e-10
ERMN	-0.814468	0.000803583	0.00168415
SALL3	-0.814433	4.28e-10	2.28e-09
KLHL25	-0.813503	1.02e-18	1.87e-17
PHGDH	-0.812697	1.31e-17	2.03e-16
RP11-1055B8.4	-0.810266	6.05e-17	8.44e-16
KLHL23	-0.810238	1.88e-21	5.14e-20
AC018647.3	-0.809379	1.32e-08	5.73e-08
TF	-0.809094	7.95e-05	0.000195161
HCN2	-0.807876	4.22e-09	1.95e-08
ADCY5	-0.807491	3.38e-15	3.69e-14
RAC3	-0.807158	1.36e-15	1.57e-14
CRMP1	-0.806551	3.13e-17	4.59e-16
RP11-262H14.5	-0.806317	2.22e-12	1.63e-11
ARHGEF26-AS1	-0.806141	1.77e-12	1.32e-11
AC084018.1	-0.805467	2.38e-18	4.12e-17
CARNS1	-0.804346	0.0001889	0.00043843
SERP2	-0.804009	8.98e-15	9.23e-14
CNTNAP4	-0.803236	2.25e-06	7e-06
P2RY12	-0.802282	5.72e-06	1.67e-05
CTD-2081K17.2	-0.801648	9.37e-09	4.13e-08
CHRNB2	-0.801412	1.51e-12	1.14e-11
MAPT-AS1	-0.801282	2.58e-12	1.89e-11
TRIM67	-0.801151	5.97e-08	2.35e-07
GRIN2C	-0.797944	2.91e-12	2.11e-11
GDPD1	-0.797468	1.63e-18	2.89e-17
ATP9A	-0.796657	3.76e-16	4.7e-15
LRRC4	-0.796242	2.09e-15	2.35e-14
CHD7	-0.796205	3.56e-13	2.92e-12
SPTBN2	-0.795351	1.15e-09	5.77e-09
CD24P4	-0.79411	9.24e-07	3.07e-06
GFRA1	-0.793456	1.14e-09	5.72e-09
AP3B2	-0.793224	4.33e-14	4.06e-13
CLVS2	-0.79274	1.12e-12	8.58e-12
SLC16A9	-0.792562	5.33e-14	4.93e-13
RP11-862L9.3	-0.792327	0.00218994	0.00423065
PLEKHH1	-0.792182	7.37e-09	3.3e-08
MTSS1L	-0.79175	1.93e-14	1.91e-13
NECAB2	-0.790785	1.48e-08	6.36e-08
SATB1	-0.790751	4.91e-17	6.96e-16
AP005530.2	-0.790518	5.48e-09	2.49e-08
WASF3	-0.789493	1.11e-12	8.55e-12
NET1	-0.787642	1.07e-14	1.09e-13
CAMKV	-0.787023	7.52e-06	2.16e-05
TMSB15A	-0.786807	4.46e-05	0.000113945
SLC15A2	-0.785901	1.08e-09	5.45e-09
GPIHBP1	-0.785693	8.35e-11	4.92e-10
FAM171A1	-0.784912	1.02e-19	2.15e-18
ELMO1	-0.784337	1.26e-11	8.33e-11
BZRAP1	-0.784208	2.47e-09	1.18e-08
FGF12	-0.784115	2.08e-08	8.72e-08
PCDH7	-0.783269	1.65e-10	9.31e-10
CRB1	-0.782262	9.9e-14	8.82e-13
EBF4	-0.782193	2.18e-15	2.45e-14
FAM13C	-0.781803	3.36e-15	3.67e-14
HR	-0.781514	2.06e-11	1.32e-10
LIPE	-0.781357	2.96e-10	1.61e-09
LINC00641	-0.781201	3.16e-19	6.16e-18
RP11-61I13.3	-0.781182	6.22e-12	4.29e-11
MKRN3	-0.780979	4.75e-17	6.75e-16
RNF144A	-0.779976	5.45e-15	5.77e-14
DAPL1	-0.778633	1.19e-08	5.2e-08
SLC1A4	-0.77853	4.73e-13	3.81e-12
RAB3C	-0.778497	6.97e-08	2.71e-07
CTD-2380F24.1	-0.778412	6.16e-15	6.46e-14
FAXC	-0.777214	1.27e-18	2.29e-17
C2orf27A	-0.777074	4.73e-13	3.82e-12
MN1	-0.77638	4.18e-15	4.5e-14
LRRTM3	-0.776132	1.61e-13	1.39e-12
C2orf88	-0.773396	5.06e-11	3.09e-10
BRINP1	-0.772253	1.01e-06	3.33e-06
PRR18	-0.771967	2.43e-07	8.73e-07
PTPRD	-0.770687	3.63e-12	2.59e-11
FRRS1L	-0.77008	6.62e-09	2.98e-08
SCD5	-0.769877	2.79e-11	1.75e-10
ALCAM	-0.76938	5.07e-12	3.53e-11
P2RX7	-0.769376	2.49e-12	1.82e-11
RP11-21A7A.2	-0.769214	9.59e-18	1.52e-16
NKAIN2	-0.768875	3.59e-06	1.08e-05
NOL4	-0.768616	5.96e-15	6.26e-14
UNC79	-0.76707	9.17e-13	7.12e-12
TTYH1	-0.76616	2.68e-10	1.47e-09
FAM163B	-0.765909	7.42e-05	0.000182901
SCAMP5	-0.765349	1.87e-15	2.13e-14
CASQ1	-0.765053	1.5e-10	8.53e-10
RP6-201G10.2	-0.764467	5.15e-18	8.46e-17
KIF5C	-0.764285	2.79e-11	1.76e-10
CHADL	-0.764101	1.35e-07	5.03e-07
FSTL5	-0.763705	1.22e-09	6.11e-09
CHRNA4	-0.763542	8.01e-11	4.74e-10
RAB3A	-0.762969	2.22e-06	6.92e-06
CAMSAP3	-0.762657	6.12e-11	3.7e-10
MMP24	-0.7625	4.64e-11	2.85e-10
HERC2P3	-0.762283	1.13e-11	7.5e-11
SLC25A21-AS1	-0.76219	1.62e-15	1.86e-14
HMGN2P15	-0.760852	8.51e-11	5.01e-10
RP11-82C23.2	-0.75998	1.73e-08	7.35e-08
CRYAB	-0.759827	1.79e-06	5.67e-06
BRINP3	-0.759148	5.05e-08	2.01e-07
MYCL	-0.758991	4.23e-12	2.99e-11
AC013402.2	-0.758775	3.83e-13	3.13e-12
ACAP3	-0.758347	2.11e-16	2.72e-15
NMNAT2	-0.757825	2.38e-07	8.59e-07
MAGEH1	-0.755694	5.56e-14	5.14e-13
SLC25A27	-0.754788	2.59e-13	2.16e-12
PHF16	-0.754727	1.34e-21	3.71e-20
C17orf96	-0.754683	4.32e-17	6.17e-16
MYT1L	-0.754679	5.83e-06	1.7e-05
SCRT2	-0.753997	1.3e-15	1.51e-14
ADCY2	-0.75236	1.13e-07	4.27e-07
LINC00928	-0.751814	1.55e-16	2.03e-15
TMEM151A	-0.750583	8.86e-06	2.52e-05
SLC14A1	-0.750127	0.000520191	0.00112262
PRSS35	-0.750114	2.4e-10	1.32e-09
LINC00403	-0.749756	1.52e-09	7.5e-09
BEX2	-0.749435	1.2e-07	4.5e-07
RP11-706O15.1	-0.749032	7.82e-11	4.63e-10
L1CAM	-0.748841	4.09e-05	0.000105303
CD38	-0.748437	2.73e-08	1.13e-07
CNRIP1	-0.747867	7.43e-16	8.86e-15
ZNF300P1	-0.747724	9.02e-08	3.45e-07
ZBTB18	-0.744289	2.98e-21	7.93e-20
PPM1L	-0.743903	3.74e-17	5.43e-16
PACSIN1	-0.743736	0.000777375	0.00163331
B3GALT2	-0.742785	8.41e-13	6.57e-12
SYT4	-0.742409	1.05e-05	2.96e-05
FGF13	-0.742325	6.42e-07	2.18e-06
HRH3	-0.741749	1.62e-08	6.93e-08
OLFM1	-0.739289	1.39e-05	3.83e-05
DGKB	-0.738809	5.09e-10	2.69e-09
HIPK2	-0.736885	6.51e-14	5.95e-13
RP11-676J15.1	-0.736143	1.22e-09	6.07e-09
SOX3	-0.735614	1.18e-09	5.93e-09
NRG3	-0.734324	7.4e-09	3.31e-08
MTMR7	-0.733413	1.15e-12	8.83e-12
UBE2QL1	-0.733229	1.22e-08	5.3e-08
DGCR9	-0.733059	5.63e-17	7.9e-16
GSX1	-0.733013	3.02e-06	9.22e-06
DLGAP3	-0.729667	2.52e-08	1.04e-07
SLC1A1	-0.727626	5.01e-10	2.65e-09
RAB11FIP4	-0.727595	5.87e-09	2.66e-08
RP11-513I15.6	-0.727211	7.96e-09	3.54e-08
FCHSD2	-0.726559	2.06e-18	3.6e-17
IGLON5	-0.726255	7.05e-11	4.21e-10
EDNRB	-0.725732	1.83e-07	6.68e-07
SCHIP1	-0.725006	2.63e-18	4.52e-17
SNHG1	-0.724707	1.26e-11	8.3e-11
RP11-38L15.3	-0.724668	2.06e-10	1.14e-09
LRIG1	-0.724278	8.82e-12	5.96e-11
FLJ20373	-0.723792	2.84e-08	1.17e-07
DNM3	-0.722997	2.53e-13	2.11e-12
PAK3	-0.722188	2e-11	1.29e-10
RGMB	-0.721826	6.95e-11	4.15e-10
ZDHHC11B	-0.721752	2.7e-10	1.48e-09
PEA15	-0.721527	2.13e-16	2.74e-15
ALDH2	-0.720682	3.38e-12	2.42e-11
CCK	-0.720416	0.0035153	0.0065392
FOXO6	-0.720242	7.06e-16	8.46e-15
SYN2	-0.719347	0.000770927	0.0016206
FAAH	-0.718859	3.31e-12	2.37e-11
LINC00693	-0.71772	2.12e-11	1.36e-10
LMO3	-0.716919	3.84e-06	1.15e-05
MXI1	-0.716521	4.26e-19	8.19e-18
RP11-357K6.1	-0.716192	5.33e-13	4.27e-12
RP1-111D6.3	-0.715711	0.000158537	0.000371432
CDH22	-0.715091	1.07e-09	5.43e-09
MOB3B	-0.714952	2.96e-14	2.84e-13
CUX2	-0.714734	5.12e-10	2.71e-09
AP000356.1	-0.714061	2.27e-09	1.09e-08
PCDHGC4	-0.713939	1.97e-07	7.17e-07
RP13-514E23.1	-0.713713	1.43e-13	1.25e-12
RP11-259K15.2	-0.713582	3.46e-12	2.47e-11
C12orf39	-0.713493	2.65e-05	7.03e-05
LRTM2	-0.71299	1.02e-09	5.18e-09
RP11-137H2.6	-0.711862	1.44e-13	1.25e-12
DCLK2	-0.71181	8.45e-14	7.6e-13
RP5-1177M21.1	-0.710887	8.46e-09	3.75e-08
KIAA1244	-0.709573	8.61e-14	7.73e-13
CALCRL	-0.70948	1.98e-06	6.2e-06
PEX5L	-0.709378	2.81e-06	8.61e-06
HHATL	-0.709042	8.36e-05	0.000204515
CAMK2G	-0.708447	2.78e-12	2.02e-11
GPSM1	-0.708141	2.32e-18	4.03e-17
SNORD3A	-0.708117	0.00197247	0.00383889
KBTBD11	-0.708063	3.14e-10	1.7e-09
LRRTM2	-0.707859	3.05e-10	1.66e-09
TSPAN11	-0.707467	8.4e-09	3.73e-08
CABP1	-0.706823	0.000108869	0.000261746
TMCC2	-0.706521	2.3e-12	1.7e-11
RPS6KL1	-0.706345	5.44e-15	5.76e-14
EFS	-0.704752	2.5e-12	1.83e-11
MTSS1	-0.704285	1.73e-12	1.29e-11
MGAT5B	-0.704125	2.39e-09	1.15e-08
RTN4R	-0.70386	2.81e-08	1.16e-07
NFIB	-0.703596	3.92e-13	3.2e-12
DTX4	-0.703353	2.98e-11	1.87e-10
FXYD7	-0.702543	0.000407434	0.000893709
PDIA2	-0.700877	8.1e-08	3.13e-07
LRRC16B	-0.699873	2.3e-15	2.58e-14
ZNF704	-0.699814	7.88e-14	7.13e-13
RASGEF1C	-0.699544	2.8e-10	1.53e-09
LRRC1	-0.698935	1.88e-22	5.87e-21
ID4	-0.698669	3.37e-08	1.37e-07
SLC8A3	-0.697954	5.42e-09	2.46e-08
SLC17A7	-0.697171	0.011361	0.0192069
AC144521.1	-0.697154	2.97e-13	2.46e-12
RP11-54O7.3	-0.697119	2.53e-18	4.37e-17
HMGCS1	-0.6946	4.39e-12	3.09e-11
RP11-75C9.1	-0.694179	3.49e-14	3.33e-13
AF131216.5	-0.694176	1.19e-07	4.47e-07
SYT1	-0.694028	0.00237704	0.00456384
IDI1	-0.694005	1.86e-13	1.59e-12
RP11-158M2.5	-0.693945	2.74e-21	7.36e-20
LRP1B	-0.693534	8.81e-12	5.96e-11
SLC1A2	-0.692445	6.44e-05	0.000160489
TMOD2	-0.691717	1.62e-13	1.4e-12
SLAIN1	-0.69029	1.73e-09	8.48e-09
CCBL1	-0.69002	3.67e-23	1.27e-21
RP11-340F14.5	-0.68965	2.57e-11	1.63e-10
STMN1	-0.688095	2.54e-12	1.86e-11
UNC80	-0.687747	8.78e-13	6.83e-12
FRY	-0.687722	1.41e-15	1.62e-14
MICAL3	-0.687635	5.31e-13	4.25e-12
LHPP	-0.687083	2.65e-06	8.15e-06
C1orf95	-0.687045	4.71e-08	1.88e-07
RAP2A	-0.687002	3.38e-14	3.22e-13
LGR5	-0.686875	8.94e-12	6.04e-11
GABRD	-0.68683	3.15e-05	8.25e-05
WDFY3-AS2	-0.686526	3.26e-14	3.12e-13
CTD-3199J23.4	-0.686396	1.71e-07	6.3e-07
KCNN2	-0.686284	3.66e-07	1.29e-06
AL358113.1	-0.685046	0.000762789	0.00160418
RGS7	-0.684409	9.77e-08	3.72e-07
SUSD5	-0.683677	1.95e-05	5.27e-05
SLC38A1	-0.682917	2.61e-07	9.37e-07
POLR2F	-0.682221	3.18e-13	2.62e-12
BASP1	-0.682045	4.36e-07	1.52e-06
ALDH6A1	-0.681808	1.46e-12	1.1e-11
RP11-797H7.1	-0.681291	1.78e-19	3.59e-18
HIST3H2A	-0.680643	1.72e-07	6.3e-07
CTB-1I21.1	-0.680297	8e-13	6.27e-12
OPCML	-0.680018	1.38e-06	4.44e-06
TMEM235	-0.67986	3.38e-05	8.83e-05
PCDH11X	-0.678282	1.65e-13	1.42e-12
PPP1R1B	-0.678096	0.00035656	0.000789234
PAK7	-0.678008	3.64e-12	2.59e-11
TRAF3IP2-AS1	-0.677684	4.81e-20	1.07e-18
RAB6B	-0.677129	9.91e-12	6.65e-11
BCRP2	-0.676982	3.77e-16	4.71e-15
GPRIN1	-0.676718	2.75e-11	1.73e-10
ZC4H2	-0.676144	5.87e-12	4.07e-11
APBA2	-0.67602	1.64e-17	2.5e-16
HRSP12	-0.67548	1.63e-10	9.23e-10
RALGPS1	-0.675423	1.16e-22	3.76e-21
AC004158.3	-0.675051	1.11e-14	1.13e-13
KIAA1644	-0.674946	2.45e-06	7.59e-06
NDUFA6-AS1	-0.674547	6.66e-20	1.43e-18
DDN	-0.673699	0.000625318	0.00133364
PLEKHB1	-0.673146	1.15e-07	4.32e-07
RP11-158M2.4	-0.672506	5.36e-18	8.79e-17
RP11-1415C14.4	-0.672218	6.89e-10	3.57e-09
LPHN3	-0.671214	3.44e-12	2.46e-11
SNCAIP	-0.670146	1.1e-09	5.52e-09
CTNNA3	-0.66976	1.14e-10	6.58e-10
RPH3A	-0.669401	0.000523551	0.00112917
RIMS1	-0.669329	7.86e-08	3.04e-07
CYP17A1-AS1	-0.668844	1.2e-12	9.19e-12
CECR6	-0.668106	3.26e-18	5.55e-17
SLC7A14	-0.668103	2.66e-07	9.51e-07
RNF112	-0.667947	7.24e-13	5.7e-12
RAP1GAP	-0.667061	6.53e-08	2.55e-07
SLITRK2	-0.667048	7.09e-09	3.18e-08
PKIA	-0.666268	1.65e-10	9.29e-10
GPR173	-0.664666	5.03e-20	1.11e-18
CDK5R2	-0.66348	3.55e-06	1.07e-05
ANKS1B	-0.662646	1.89e-06	5.96e-06
CRLF1	-0.661941	0.00068831	0.00145839
PCBP4	-0.661714	1.05e-17	1.65e-16
AGAP2	-0.661689	2.43e-05	6.46e-05
KCTD4	-0.66139	8.24e-09	3.66e-08
PRKCZ	-0.66066	2.39e-07	8.59e-07
RAB3IP	-0.660602	2.52e-10	1.38e-09
RRP7B	-0.660084	4.88e-16	6e-15
ZCCHC24	-0.660069	1.1e-12	8.42e-12
PKMP3	-0.660009	4.49e-18	7.46e-17
VEPH1	-0.659903	4.12e-06	1.23e-05
DLG2	-0.659752	3.79e-09	1.77e-08
RND2	-0.659686	6.11e-08	2.4e-07
GGTA1P	-0.659396	6.16e-06	1.79e-05
AMZ1	-0.65898	6.34e-10	3.31e-09
CECR2	-0.657996	5.65e-17	7.93e-16
AMH	-0.657887	4.38e-06	1.3e-05
FAM167A	-0.657772	1.38e-07	5.13e-07
SPOCK1	-0.657627	5.86e-06	1.71e-05
RBFOX1	-0.657099	0.000151281	0.000355595
CSMD1	-0.657026	2.55e-10	1.4e-09
PPP1R16B	-0.656229	5.19e-06	1.53e-05
KIAA1211	-0.656169	4.26e-10	2.27e-09
SHF	-0.656081	3.38e-16	4.25e-15
TEF	-0.655251	4.47e-12	3.14e-11
FADS1	-0.654393	1.07e-14	1.09e-13
RP11-74E22.4	-0.65367	1.38e-17	2.14e-16
IRX2	-0.653323	4.4e-07	1.53e-06
GAL3ST1	-0.653205	3.99e-07	1.39e-06
CLGN	-0.652898	3.85e-11	2.39e-10
CACNG7	-0.652421	8.74e-13	6.81e-12
AL358333.1	-0.652072	0.00274094	0.0051981
BCHE	-0.652071	2.97e-08	1.22e-07
RP11-307B6.3	-0.651646	3.46e-09	1.62e-08
REEP1	-0.651498	3.88e-10	2.08e-09
GNAI1	-0.65098	1.36e-08	5.86e-08
RP1-293L6.1	-0.649919	5.46e-10	2.87e-09
RIMS2	-0.649912	1.44e-06	4.62e-06
IFITM10	-0.648667	9.63e-09	4.24e-08
TMEM59L	-0.648528	4.21e-10	2.25e-09
SRCIN1	-0.647991	1.7e-06	5.4e-06
MAL	-0.647917	0.00468288	0.0084999
CLSTN2	-0.647891	5.52e-09	2.51e-08
PABPC5	-0.647588	1.42e-10	8.1e-10
SEMA5B	-0.646537	1.41e-07	5.23e-07
RP11-513M16.7	-0.646338	1.93e-10	1.07e-09
HMGN5	-0.646233	6.27e-14	5.74e-13
DNER	-0.646198	5.01e-07	1.73e-06
RP11-701H24.3	-0.645717	7.18e-12	4.93e-11
DYNC1I1	-0.645015	1.93e-06	6.07e-06
PCBP3	-0.643086	2.3e-09	1.1e-08
TMEM125	-0.643083	0.000126122	0.0003002
NCAM2	-0.642839	1.46e-07	5.42e-07
MYO16	-0.642756	2.68e-10	1.47e-09
ZMYND11	-0.642629	9.9e-19	1.81e-17
WDR86	-0.642066	1.36e-10	7.8e-10
RP11-391M1.4	-0.640076	1.04e-20	2.57e-19
RP11-513M16.8	-0.639645	2.56e-14	2.49e-13
RNU2-2P	-0.639461	0.0324638	0.0500263
CRHR1-IT1	-0.639045	7.96e-21	2e-19
MT-RNR1	-0.638951	3.19e-08	1.3e-07
SYT13	-0.638493	0.000141519	0.000333989
FRMPD3	-0.638479	4.56e-11	2.81e-10
SEC14L5	-0.637728	3.37e-06	1.02e-05
SLITRK5	-0.637698	8.46e-10	4.34e-09
LCAT	-0.637254	1.64e-09	8.04e-09
FAM189A2	-0.636734	4.33e-06	1.29e-05
ATP1A2	-0.636635	0.000829659	0.00173551
SLC22A17	-0.636618	2.03e-12	1.51e-11
GDAP1	-0.636532	6.98e-14	6.34e-13
AC114730.3	-0.636376	1.81e-10	1.02e-09
KIAA0408	-0.636272	2e-13	1.7e-12
VAX2	-0.634747	1.39e-09	6.87e-09
STXBP1	-0.634736	1.12e-07	4.22e-07
2022-09-04	-0.634725	2.36e-05	6.32e-05
GPC2	-0.634109	8.43e-08	3.24e-07
SNCG	-0.633983	0.00074743	0.00157325
LINC00966	-0.633602	4.09e-08	1.65e-07
2022-03-08	-0.63312	2.16e-13	1.83e-12
C2orf80	-0.632828	1.33e-05	3.68e-05
NPTXR	-0.632397	3.28e-06	9.94e-06
RAMP2-AS1	-0.631978	2.4e-13	2.02e-12
PEG10	-0.631394	2.37e-05	6.32e-05
SALL2	-0.631299	4.73e-13	3.81e-12
NKAIN3	-0.630532	2.54e-11	1.61e-10
YPEL4	-0.630096	1.18e-08	5.14e-08
RGS11	-0.630061	3.49e-07	1.23e-06
CNP	-0.629773	5.25e-08	2.08e-07
PATZ1	-0.629759	2.59e-19	5.11e-18
RND1	-0.629658	1.18e-08	5.16e-08
PCSK1N	-0.628724	5.97e-06	1.74e-05
TBKBP1	-0.628499	5.63e-20	1.23e-18
SEC61A2	-0.628424	5.47e-18	8.97e-17
ADD2	-0.628358	2.97e-10	1.61e-09
SYNPR	-0.627978	0.000450488	0.000980546
RP11-441F2.5	-0.627786	1.51e-15	1.73e-14
LCNL1	-0.627058	1.79e-06	5.66e-06
FAM133A	-0.626267	3.92e-13	3.2e-12
AC104655.3	-0.625448	5.92e-15	6.22e-14
KIF26A	-0.62445	3.25e-09	1.53e-08
PLLP	-0.623848	0.000146507	0.000345142
LRRC20	-0.623533	9.91e-18	1.57e-16
RP11-2E11.9	-0.623387	4.93e-07	1.7e-06
TMEM132B	-0.623121	1.92e-06	6.03e-06
BCR	-0.622898	1.48e-10	8.43e-10
CCDC144CP	-0.622465	1.19e-19	2.47e-18
RASSF2	-0.621121	1.75e-08	7.46e-08
LRRTM4	-0.620773	5.54e-08	2.19e-07
KCNN1	-0.620235	3.17e-07	1.12e-06
ATAT1	-0.620061	2.27e-17	3.39e-16
DOK6	-0.619568	3.75e-09	1.75e-08
IGSF21	-0.619516	2.12e-07	7.68e-07
PPP2R5A	-0.619449	5.88e-13	4.68e-12
DHRS9	-0.618857	3.81e-06	1.14e-05
GPR158	-0.618725	2.14e-08	8.97e-08
SLC44A1	-0.61812	1.8e-09	8.77e-09
SYN3	-0.617597	9.97e-09	4.38e-08
MYO10	-0.617444	1.68e-11	1.09e-10
MANEAL	-0.61654	3.05e-13	2.52e-12
GKAP1	-0.615559	2.27e-20	5.3e-19
DOCK3	-0.615335	7.85e-11	4.65e-10
PPP1R9A	-0.615207	4.12e-13	3.35e-12
ABHD6	-0.614415	7.92e-14	7.16e-13
TMEM170B	-0.613971	4.47e-18	7.44e-17
ANKRD46	-0.613775	2.89e-15	3.18e-14
PLXNB1	-0.613764	1.01e-12	7.8e-12
NFIX	-0.613667	8.86e-12	5.99e-11
ASRGL1	-0.612113	4.38e-14	4.1e-13
PTPRS	-0.611962	3.93e-13	3.2e-12
PVRL1	-0.611259	1.45e-11	9.49e-11
GRID1	-0.611169	3.63e-12	2.59e-11
NTN4	-0.611036	8.51e-08	3.27e-07
KIAA1549	-0.611031	2.53e-15	2.82e-14
PDK4	-0.609502	0.000161285	0.000377505
GALNT9	-0.608979	6.91e-05	0.000171408
ADD3	-0.60835	9e-11	5.28e-10
NPM2	-0.608291	9.05e-06	2.57e-05
LIMS2	-0.6081	5.43e-07	1.87e-06
GPRC5B	-0.60766	7.1e-10	3.68e-09
RP4-719C8.1	-0.606662	3.86e-17	5.58e-16
HIF3A	-0.606155	7.64e-06	2.19e-05
AKAP6	-0.605982	2.17e-10	1.2e-09
CXorf57	-0.605685	6.34e-08	2.48e-07
SSTR1	-0.605348	1.93e-07	7.02e-07
BCAS1	-0.604818	0.004194	0.00769871
C1QTNF4	-0.604375	3.74e-05	9.7e-05
LRRC37A4P	-0.604241	2.78e-14	2.69e-13
PLCL1	-0.603584	1.34e-09	6.63e-09
SST	-0.603558	0.00358205	0.00665218
RIMS3	-0.602586	4.65e-06	1.38e-05
PFN2	-0.602533	2.87e-13	2.38e-12
RBFOX3	-0.60244	0.000456992	0.00099408
KIF1B	-0.602074	4.65e-16	5.73e-15
PALM	-0.601827	9.16e-10	4.67e-09
DHTKD1	-0.601282	2.96e-18	5.07e-17
ARHGEF4	-0.601215	4.13e-10	2.21e-09
SGSM1	-0.601185	8.9e-10	4.54e-09
MAPK8IP1	-0.6004	3.47e-12	2.48e-11
NDN	-0.60013	3.57e-06	1.08e-05
AKR1C3	-0.599942	6e-05	0.000150342
NLGN3	-0.599843	2.1e-09	1.01e-08
GSTA4	-0.599614	8.01e-17	1.09e-15
ZNF74	-0.599572	3.59e-16	4.5e-15
DPP6	-0.59926	1.48e-08	6.37e-08
RTKN	-0.598583	2.06e-11	1.32e-10
LIFR	-0.598205	5.69e-08	2.25e-07
ARL3	-0.598133	1.79e-18	3.16e-17
ATRNL1	-0.597962	1.34e-06	4.33e-06
PAQR8	-0.597868	1.9e-06	5.97e-06
CACNA2D2	-0.59782	1.52e-12	1.15e-11
RP11-54O7.17	-0.597589	9.23e-11	5.41e-10
ZNF571-AS1	-0.597499	2.65e-12	1.94e-11
HEY1	-0.597423	4.4e-08	1.76e-07
MMP16	-0.59714	1.96e-07	7.14e-07
SEMA6B	-0.597068	2.05e-08	8.59e-08
SEC31B	-0.59684	3.75e-13	3.07e-12
DAPK1	-0.595184	2.34e-11	1.49e-10
SOX2-OT	-0.594717	6.87e-10	3.56e-09
AC117395.1	-0.594619	4.25e-12	3e-11
GRIA3	-0.5945	1.44e-10	8.22e-10
SREBF2	-0.594421	1.87e-14	1.85e-13
SELL	-0.59387	0.00389951	0.00719832
RP11-15H20.5	-0.593782	1.99e-13	1.69e-12
SAMD11	-0.593629	3.12e-06	9.49e-06
CTD-2587H19.2	-0.593554	9.27e-10	4.71e-09
RP11-1263C18.1	-0.593195	1.64e-08	6.98e-08
FAT3	-0.592489	3.13e-10	1.7e-09
SHC2	-0.592442	8.85e-14	7.93e-13
AC073283.4	-0.592347	1.68e-12	1.26e-11
EFNA2	-0.592307	5.11e-11	3.12e-10
KCNK3	-0.591814	8.54e-09	3.79e-08
FAM66C	-0.591375	7.45e-16	8.89e-15
MYCNOS	-0.591206	3.53e-14	3.36e-13
NAP1L2	-0.590955	3.55e-05	9.24e-05
DICER1-AS1	-0.590496	1.4e-12	1.06e-11
ASPA	-0.590453	6.51e-06	1.89e-05
FAM211B	-0.589465	3.59e-13	2.94e-12
DNAJC6	-0.589076	1.63e-06	5.2e-06
RP11-229P13.23	-0.589012	8.7e-06	2.47e-05
LRRC8A	-0.588242	4.54e-13	3.67e-12
DANCR	-0.587621	8.17e-10	4.19e-09
RASL10B	-0.58703	8.4e-14	7.56e-13
IGFBPL1	-0.586874	3.49e-05	9.1e-05
SRGAP3	-0.58684	1.13e-15	1.32e-14
LPHN1	-0.586663	3.5e-16	4.4e-15
OTUD7A	-0.586608	1.64e-11	1.06e-10
RP11-355I22.7	-0.586439	1.72e-06	5.47e-06
MAP6D1	-0.586085	4.56e-06	1.35e-05
RTN3	-0.585575	2.56e-17	3.8e-16
ATP1A1	0.585121	3.18e-13	2.62e-12
CCL3	0.585323	0.00403218	0.00742238
RGN	0.585364	7.31e-06	2.1e-05
TFAP2C	0.585415	2.22e-15	2.49e-14
POM121L9P	0.585484	2.51e-10	1.38e-09
TMEM150B	0.585544	2.13e-22	6.63e-21
LPP	0.585807	1.87e-25	9.58e-24
WNT5A	0.58587	9.03e-09	3.99e-08
RASSF3	0.586348	3.66e-18	6.16e-17
RP4-665J23.1	0.586521	9.37e-08	3.58e-07
CPPED1	0.586629	6.93e-12	4.77e-11
STK10	0.58665	6.68e-18	1.08e-16
MTHFS	0.587005	8.34e-14	7.5e-13
EVC2	0.587131	4.98e-21	1.28e-19
PGM2	0.587282	8.1e-16	9.63e-15
PELO	0.58758	1.62e-26	1.02e-24
SMOC2	0.587588	6.68e-12	4.6e-11
RCSD1	0.587793	1.3e-13	1.14e-12
C21orf88	0.58785	4.44e-14	4.15e-13
KIF16B	0.588045	3.28e-17	4.8e-16
TPM3	0.588086	3.41e-22	1.03e-20
SEPN1	0.588466	2.13e-11	1.36e-10
SLC2A4RG	0.588541	3.4e-10	1.83e-09
ADORA3	0.588631	3.24e-06	9.83e-06
EGF	0.588772	7.45e-23	2.47e-21
KCNQ1	0.58883	5.73e-15	6.04e-14
MB21D1	0.588937	1.58e-22	4.95e-21
C2orf40	0.58901	1.33e-05	3.67e-05
GFPT2	0.589193	5.5e-07	1.89e-06
MAN1A1	0.589489	4.42e-11	2.72e-10
SPPL2A	0.589671	3.08e-15	3.38e-14
MECOM	0.590128	5.82e-15	6.13e-14
TNXB	0.590371	1.19e-07	4.47e-07
TRIM34	0.59183	6.82e-16	8.17e-15
CTLA4	0.592037	2.46e-26	1.48e-24
TLR3	0.592743	3.7e-14	3.51e-13
ARHGAP27	0.592975	4.36e-20	9.74e-19
UBXN10	0.592986	1.12e-10	6.45e-10
LY9	0.593086	3.26e-31	4.61e-29
MMRN2	0.593345	1.8e-16	2.33e-15
PDZD3	0.593511	2.39e-12	1.75e-11
CD84	0.593546	2.06e-09	9.94e-09
MINA	0.593705	1.57e-10	8.88e-10
INPP5D	0.593756	3.42e-08	1.39e-07
GNGT2	0.594092	7.41e-15	7.71e-14
HOXA-AS2	0.594363	3.92e-06	1.17e-05
CYP2S1	0.594471	4.54e-30	5.05e-28
CNN3	0.594765	1e-09	5.07e-09
MYL6	0.59479	1.42e-14	1.42e-13
MIR155HG	0.594847	8.11e-20	1.72e-18
MEI1	0.594882	7.33e-17	1.01e-15
GPBAR1	0.595018	1.8e-26	1.11e-24
CLECL1	0.595559	2.69e-15	2.98e-14
CMPK2	0.595918	6.71e-10	3.48e-09
NRROS	0.596116	1.65e-16	2.15e-15
PLA2G4A	0.596137	5.1e-13	4.1e-12
IRF5	0.596186	1.69e-11	1.09e-10
SLC29A1	0.5962	2.78e-15	3.07e-14
NES	0.596442	1.16e-05	3.23e-05
DHRS3	0.597334	1.94e-08	8.16e-08
LBX2-AS1	0.597361	1.45e-22	4.59e-21
TPST1	0.597401	2.35e-12	1.72e-11
ZNF474	0.59751	1.72e-14	1.71e-13
EYA2	0.597552	1.62e-06	5.17e-06
RP11-362F19.1	0.597616	1.85e-17	2.8e-16
SIX5	0.597632	1.42e-14	1.43e-13
FTH1	0.597647	1.38e-12	1.04e-11
FANK1	0.597687	7.09e-13	5.59e-12
CA2	0.597809	1.23e-06	4.01e-06
ROR2	0.597914	7.5e-19	1.39e-17
TRIM14	0.598096	4.04e-14	3.8e-13
ZBTB42	0.598248	1.98e-21	5.38e-20
CACNG5	0.598335	3.86e-09	1.8e-08
PLEKHS1	0.598354	5.15e-10	2.72e-09
TSPO	0.598373	4.47e-10	2.38e-09
CD300LB	0.598476	8.07e-37	4.91e-34
ACAA2	0.59854	3.51e-12	2.51e-11
2022-09-06	0.598602	2.39e-13	2.01e-12
CXCL13	0.598915	1.44e-08	6.2e-08
RAI14	0.599006	4.28e-13	3.47e-12
HLA-DRB6	0.599073	9.96e-12	6.67e-11
CD164	0.599276	8.92e-18	1.43e-16
ETV6	0.599298	1.03e-20	2.56e-19
EPS8L1	0.599361	4.61e-20	1.03e-18
PHLDA3	0.599396	7.57e-09	3.38e-08
CEP55	0.599399	6.07e-08	2.39e-07
SRXN1	0.599497	9.15e-15	9.39e-14
GCK	0.59951	8.3e-12	5.64e-11
PTPN2	0.599612	1.75e-19	3.54e-18
ESYT1	0.599702	2.27e-20	5.3e-19
AMPD3	0.599744	1.88e-10	1.05e-09
ASL	0.600361	8.95e-22	2.55e-20
RP11-503N18.1	0.600626	1.49e-12	1.13e-11
SLC41A2	0.600682	2.29e-19	4.54e-18
SOX18	0.600787	1.08e-09	5.43e-09
NIPAL2	0.600812	3.14e-13	2.59e-12
RRM2	0.600819	0.000253627	0.000576987
PPIB	0.600894	6.25e-15	6.55e-14
NAGA	0.600975	1.13e-18	2.05e-17
BCL6B	0.601158	7.98e-12	5.44e-11
KCNMB1	0.601396	2.99e-13	2.47e-12
GPR160	0.601461	1.02e-17	1.61e-16
VRK2	0.601626	1.17e-10	6.72e-10
CCDC37	0.601806	3.85e-06	1.15e-05
FZD2	0.601834	2.06e-14	2.02e-13
RNF19B	0.602115	7.88e-22	2.26e-20
SERINC2	0.602152	8.08e-08	3.12e-07
SH3GLB1	0.602198	6.1e-16	7.36e-15
MALL	0.602728	1.38e-17	2.14e-16
IRAK2	0.602973	3.97e-17	5.72e-16
TNK1	0.6031	4.51e-10	2.4e-09
STAC3	0.603223	7.28e-15	7.59e-14
HDAC7	0.603409	8.01e-20	1.7e-18
OLR1	0.603668	5.16e-05	0.000130635
RAP2B	0.603798	5.97e-21	1.52e-19
CCL26	0.60418	1e-18	1.83e-17
CTC-429P9.4	0.604743	0.000538627	0.00115953
IL7	0.604881	6.12e-22	1.79e-20
DTX2	0.605144	5.01e-18	8.26e-17
CCDC96	0.605443	5.12e-15	5.44e-14
RGS22	0.606673	1.66e-12	1.25e-11
TEX38	0.607276	2.21e-13	1.87e-12
KLHDC8A	0.607609	0.000226592	0.000519517
CKAP4	0.607616	6.28e-15	6.58e-14
C9orf171	0.607628	8.21e-10	4.22e-09
MORN3	0.607694	4.74e-12	3.32e-11
MRPL17	0.608065	6.47e-18	1.05e-16
ZC2HC1C	0.608328	3.55e-14	3.38e-13
ERBB2	0.608542	3.65e-14	3.47e-13
ULBP2	0.608957	8.67e-17	1.18e-15
DOCK6	0.608994	8.08e-13	6.32e-12
LRRFIP1	0.609371	1.42e-22	4.52e-21
COL16A1	0.609437	1.98e-07	7.19e-07
FOXC1	0.60946	2.62e-19	5.15e-18
TMEM106C	0.609485	1.21e-11	7.99e-11
A4GALT	0.609488	1.55e-19	3.15e-18
TBX15	0.609589	8.55e-12	5.8e-11
BTN2A3P	0.609687	1.57e-22	4.95e-21
MEIS3P1	0.609707	7.84e-12	5.36e-11
GALNT3	0.609892	4.92e-15	5.25e-14
SYTL1	0.609983	2.36e-27	1.72e-25
FSCN3	0.610029	6.59e-14	6.02e-13
CD99	0.610237	5.96e-06	1.74e-05
PLK2	0.610302	4.95e-08	1.97e-07
PAWR	0.61037	7.93e-12	5.41e-11
WTAP	0.610713	1.43e-15	1.64e-14
ADORA1	0.610922	2.85e-09	1.35e-08
ANGPT1	0.611112	3.58e-10	1.93e-09
PTPLAD2	0.611283	3.8e-23	1.31e-21
FCN3	0.611382	1.38e-20	3.33e-19
NID1	0.611478	5.37e-06	1.58e-05
DDC8	0.61169	1.15e-11	7.66e-11
AP2S1	0.611909	1.93e-15	2.19e-14
DOK1	0.611928	2.91e-21	7.76e-20
TNFRSF18	0.612004	1.48e-21	4.08e-20
TBX2	0.61243	1.96e-09	9.52e-09
RP3-340N1.5	0.612591	2.21e-09	1.06e-08
SPAG17	0.612798	6.16e-13	4.89e-12
PRSS36	0.612914	8.7e-25	3.83e-23
RAMP3	0.612963	4.72e-06	1.4e-05
MICAL2	0.613003	1.79e-06	5.66e-06
EPHB4	0.613071	6.66e-11	4e-10
CTD-2192J16.22	0.613085	2.12e-05	5.69e-05
SLC37A2	0.613698	1.41e-11	9.28e-11
STX3	0.613957	6.08e-18	9.92e-17
CSRP2	0.614029	6.72e-06	1.95e-05
FNDC1	0.61419	2.62e-15	2.91e-14
CMTM6	0.614223	3.32e-17	4.85e-16
REEP4	0.614357	2.59e-14	2.51e-13
TMEM45A	0.614583	1.45e-07	5.39e-07
KCNK6	0.614794	4.18e-33	9.58e-31
PGM2L1	0.614917	4.43e-09	2.04e-08
ARHGEF15	0.615257	2.1e-16	2.71e-15
EGR3	0.615472	3.99e-05	0.000102894
ANKRD45	0.615652	2.74e-13	2.28e-12
SMIM4	0.615901	1.36e-12	1.03e-11
CHST6	0.615939	4.59e-08	1.84e-07
PNP	0.615976	3.56e-16	4.46e-15
CD5	0.61599	1.61e-35	6.52e-33
NFKBID	0.616197	4.57e-12	3.2e-11
ELL2	0.61749	3.3e-12	2.37e-11
TMEM185B	0.617525	2.96e-12	2.14e-11
SIT1	0.617591	1.94e-32	3.68e-30
NXPH4	0.61775	1.29e-06	4.18e-06
OR2A9P	0.618317	8.43e-17	1.15e-15
GLA	0.618514	8.69e-19	1.6e-17
RP11-134G8.8	0.618825	1.4e-11	9.2e-11
ST3GAL1	0.619721	1.07e-22	3.49e-21
OR2W3	0.620216	2.07e-11	1.33e-10
STPG1	0.620819	5.81e-10	3.04e-09
FAM81B	0.620869	2.27e-07	8.19e-07
RP11-568K15.1	0.621012	2.58e-14	2.5e-13
LUZP6	0.62106	0.00970026	0.0166187
MRGPRF	0.621204	2.81e-14	2.71e-13
RP11-497H16.7	0.62123	2.13e-11	1.36e-10
TK1	0.621246	8.27e-07	2.76e-06
IL10RB	0.62139	2.98e-18	5.09e-17
MYO1E	0.621422	1.57e-11	1.02e-10
PLEKHA8P1	0.621593	7.98e-17	1.09e-15
UAP1	0.621629	1.08e-17	1.7e-16
CTB-51J22.1	0.622203	2.22e-15	2.5e-14
HOXA3	0.622494	1.45e-07	5.38e-07
SHCBP1	0.623085	1.01e-10	5.9e-10
RP11-138C9.1	0.623162	0.00110725	0.00225795
GUSB	0.623235	5.37e-15	5.7e-14
PRAM1	0.623475	8.58e-12	5.82e-11
SYNM	0.62357	1.77e-08	7.51e-08
HIST1H2BD	0.623632	6.22e-09	2.81e-08
THBS4	0.623777	1.22e-06	3.97e-06
ACSL1	0.623802	8.64e-10	4.42e-09
MFAP5	0.623966	8.11e-11	4.79e-10
NFATC2	0.624078	1.73e-21	4.73e-20
RN7SL138P	0.624262	6.71e-11	4.02e-10
GGN	0.624365	4.11e-25	1.93e-23
SSH3	0.62437	4.31e-13	3.5e-12
PAX8	0.624497	8.96e-18	1.43e-16
HIST1H2AC	0.624686	2.56e-09	1.22e-08
DUSP4	0.624717	1.69e-08	7.21e-08
TWSG1	0.624817	1.15e-14	1.17e-13
PSME2	0.625254	9.09e-16	1.07e-14
AC098614.2	0.625289	1.47e-18	2.62e-17
TNFRSF11A	0.625345	1.3e-24	5.55e-23
IFIH1	0.625877	8.11e-14	7.31e-13
BICD1	0.626084	1.71e-14	1.7e-13
OR52K3P	0.626177	2.92e-20	6.68e-19
RP11-318M2.2	0.626271	9.52e-07	3.16e-06
TRIM5	0.62657	1.64e-14	1.63e-13
IGFBP7-AS1	0.626649	1.5e-05	4.13e-05
AC093850.2	0.627233	3.65e-14	3.47e-13
PIM3	0.6273	7.7e-17	1.05e-15
RP5-940J5.9	0.627377	2.31e-07	8.34e-07
CFLAR	0.627381	1.38e-28	1.18e-26
TTC26	0.627489	4.19e-17	6.01e-16
LBH	0.628716	5.93e-09	2.68e-08
NFATC1	0.629273	2.11e-17	3.17e-16
RP11-363E6.3	0.629417	2.94e-10	1.6e-09
EDEM2	0.629455	2.73e-24	1.12e-22
C20orf26	0.629622	9.07e-14	8.11e-13
CNR1	0.629739	1.14e-06	3.74e-06
C9orf117	0.629957	3.1e-07	1.1e-06
RAB43	0.630122	1.94e-25	9.9e-24
TMPRSS3	0.630211	1.1e-17	1.73e-16
ADAMTSL1	0.630266	8.72e-12	5.9e-11
NPAS2	0.630363	1.45e-10	8.23e-10
WDR66	0.630449	9.33e-17	1.26e-15
AQP3	0.63045	8.44e-21	2.12e-19
SLAMF7	0.630481	2.24e-23	8.02e-22
HOXB-AS1	0.630724	1.42e-09	7.03e-09
PMM2	0.630742	1.78e-17	2.71e-16
PLEKHG1	0.631091	9.29e-16	1.1e-14
PSTPIP2	0.631291	1.09e-20	2.7e-19
CTF1	0.63142	2.83e-15	3.12e-14
CCDC69	0.631531	1.43e-18	2.55e-17
PPL	0.63192	6.12e-10	3.19e-09
CD244	0.631924	3.61e-26	2.11e-24
TAPBP	0.63194	1.07e-18	1.94e-17
SMC4	0.632204	3.13e-07	1.11e-06
PKM	0.632776	1.62e-20	3.87e-19
TRAM1	0.63299	6.16e-17	8.58e-16
FLT4	0.633323	7.07e-15	7.37e-14
AP001007.1	0.633682	1.57e-11	1.02e-10
DNAJC22	0.63383	1.28e-18	2.3e-17
CLEC18A	0.63383	1.65e-09	8.08e-09
EFNA4	0.634214	3.63e-19	7.06e-18
C5AR2	0.634368	2.16e-33	5.36e-31
EYA4	0.634573	5.19e-09	2.37e-08
DUSP2	0.6347	1.41e-10	8.05e-10
CDH11	0.635061	7.55e-10	3.89e-09
TICAM2	0.635648	4.18e-21	1.09e-19
TRANK1	0.635763	2.54e-20	5.86e-19
PLAGL1	0.635822	3.22e-14	3.08e-13
TACSTD2	0.635935	4.75e-26	2.7e-24
SSR3	0.636081	3.02e-25	1.46e-23
DDX60L	0.636375	5.97e-15	6.27e-14
LIMS1	0.637209	4.96e-16	6.09e-15
TMED9	0.637652	5.62e-21	1.44e-19
SPAG1	0.637808	1.75e-13	1.51e-12
GALNT2	0.637977	3.21e-18	5.47e-17
KRT8	0.638778	2.14e-17	3.2e-16
PIK3CG	0.639685	3.7e-24	1.48e-22
EXOC3L2	0.639789	4.63e-16	5.71e-15
PCK2	0.639993	3.38e-20	7.65e-19
CLIC4	0.640465	4.2e-11	2.59e-10
SULT1A1	0.640578	1.25e-08	5.41e-08
SH2D3A	0.640609	5.21e-17	7.35e-16
C1orf173	0.640895	1.37e-08	5.93e-08
LGALS8	0.640904	3.59e-21	9.42e-20
ACTB	0.641021	8.68e-15	8.94e-14
OPN3	0.641343	1.16e-16	1.55e-15
PLCG2	0.641399	3.39e-19	6.6e-18
TRPM2	0.642328	6.7e-13	5.3e-12
LAT2	0.642449	1.04e-09	5.27e-09
RNASE3	0.643145	2.99e-17	4.39e-16
FAM198B	0.643521	1.07e-08	4.7e-08
ESAM	0.643716	1.05e-11	7.01e-11
SYTL3	0.644303	2.67e-16	3.41e-15
DNAI1	0.644441	1.84e-07	6.72e-07
OSTF1	0.645112	3.02e-15	3.32e-14
PGAM2	0.645174	0.000231548	0.000529533
BTK	0.645248	1.4e-11	9.21e-11
TRAM2	0.645689	2.31e-12	1.7e-11
SIL1	0.645822	6.29e-25	2.86e-23
RPS2P32	0.646199	6.31e-16	7.61e-15
AQP5	0.646616	6.88e-09	3.09e-08
ICAM3	0.64674	1.76e-27	1.29e-25
WDR1	0.646902	2.46e-21	6.61e-20
PITX1	0.646978	1.73e-08	7.37e-08
NRN1	0.647335	9.43e-06	2.67e-05
ERO1L	0.647389	4.13e-15	4.45e-14
SLC39A1	0.647517	4.24e-19	8.15e-18
TMC8	0.647999	7.85e-18	1.26e-16
RP11-23P13.7	0.648079	1.18e-16	1.58e-15
ULBP3	0.648565	6.28e-23	2.11e-21
MFSD7	0.648585	6.31e-23	2.12e-21
RTP4	0.648799	1.71e-17	2.61e-16
PLAC8	0.648825	2.47e-10	1.36e-09
PPBP	0.649009	1.36e-10	7.78e-10
CD83	0.649022	3.13e-11	1.96e-10
LITAF	0.649053	2.28e-10	1.26e-09
UTS2	0.649106	1.2e-17	1.87e-16
EPS8L2	0.649479	1.49e-12	1.13e-11
CREG1	0.649522	3.6e-12	2.57e-11
PTGR1	0.649744	6.44e-12	4.44e-11
DCSTAMP	0.649896	4.22e-19	8.13e-18
ADAM33	0.650084	5.51e-08	2.18e-07
STK17A	0.651281	1.52e-11	9.94e-11
LGMN	0.651428	1.91e-13	1.63e-12
RIPK1	0.65158	3.96e-26	2.29e-24
APCDD1L	0.651716	3.79e-16	4.73e-15
RNF144B	0.652035	6.66e-25	3.01e-23
ZFP36L2	0.652278	4.09e-14	3.84e-13
CDR2	0.652314	3.15e-21	8.35e-20
LRAT	0.65255	2.03e-11	1.3e-10
RAB13	0.652643	1.2e-12	9.19e-12
RHBDF1	0.65271	4.55e-12	3.19e-11
SLFN11	0.652741	5.19e-11	3.17e-10
RP11-189B4.6	0.652827	5.89e-06	1.72e-05
CDH5	0.652931	8.13e-14	7.32e-13
CITED1	0.65314	3.73e-06	1.12e-05
HAPLN3	0.653351	1.56e-14	1.55e-13
MICB	0.653533	3.25e-22	9.83e-21
SHISA5	0.654749	9.63e-25	4.2e-23
AC132217.4	0.654868	0.00154441	0.00306684
KLF5	0.655189	8.69e-19	1.6e-17
PRDX6	0.655229	1.75e-17	2.66e-16
ABCA7	0.655549	1.54e-14	1.54e-13
ROR1	0.65609	1.25e-20	3.04e-19
POLR2L	0.656379	2.82e-20	6.46e-19
CDC42EP3	0.656832	1.77e-14	1.75e-13
IL17RC	0.657127	8.35e-17	1.14e-15
GSTK1	0.657184	6.51e-23	2.18e-21
TRIM6	0.658248	5.38e-27	3.71e-25
CTD-2611O12.6	0.658764	1.08e-14	1.1e-13
CST1	0.659387	1.45e-15	1.67e-14
SHKBP1	0.659417	5.35e-16	6.52e-15
TACC3	0.659594	2.81e-06	8.61e-06
CYP11A1	0.659843	5.84e-18	9.54e-17
TGFB3	0.659869	1.31e-14	1.32e-13
DEDD2	0.660524	1.18e-17	1.84e-16
LUCAT1	0.660572	4.12e-18	6.88e-17
TRADD	0.660773	1.06e-23	3.95e-22
SLC20A1	0.660897	2.59e-13	2.17e-12
PCSK1	0.661467	4.69e-07	1.63e-06
CD55	0.66189	4.51e-14	4.21e-13
GLIS3	0.661901	5.95e-09	2.69e-08
ABCA13	0.662225	5.71e-20	1.25e-18
ACSF2	0.662263	6.01e-16	7.26e-15
YAP1	0.662322	5.94e-10	3.11e-09
SOAT1	0.662713	1.19e-15	1.38e-14
CLDN23	0.662774	1.86e-31	2.83e-29
CLU	0.663075	4.93e-08	1.97e-07
NOD1	0.663274	3.68e-27	2.59e-25
ITGA11	0.663425	2.98e-20	6.81e-19
TTYH3	0.663702	6.08e-13	4.83e-12
ACPP	0.66374	5.84e-29	5.36e-27
BLVRB	0.664077	3.1e-15	3.39e-14
PTTG1	0.664078	8.38e-05	0.000204954
ANKRD35	0.664134	3.3e-13	2.72e-12
SEMA3A	0.664322	5.67e-10	2.97e-09
LRRC8E	0.664716	4.19e-20	9.38e-19
ANXA11	0.665779	2.57e-13	2.14e-12
ANKRD22	0.666424	1.65e-09	8.07e-09
ACCS	0.666545	1.45e-12	1.09e-11
GPR124	0.666907	5.95e-14	5.47e-13
OSR1	0.667294	2.46e-08	1.02e-07
HOXC6	0.66795	1.24e-11	8.22e-11
PXDNL	0.668011	1.71e-24	7.22e-23
PALMD	0.668176	1.65e-17	2.52e-16
FEZF1	0.668393	1.4e-11	9.21e-11
NEXN	0.668756	1.59e-14	1.58e-13
PLCB2	0.669367	1.75e-11	1.13e-10
SFN	0.669519	7.08e-21	1.8e-19
NDRG1	0.669603	2.59e-06	7.99e-06
CTD-2521M24.5	0.669753	2.49e-16	3.2e-15
GPR157	0.669788	2.2e-25	1.1e-23
TAX1BP3	0.669811	6.23e-19	1.17e-17
TNFAIP8L2	0.669934	5.42e-14	5.01e-13
IQCG	0.67003	4.59e-14	4.29e-13
CUL7	0.670068	6.43e-19	1.21e-17
ELF3	0.670259	1.16e-17	1.82e-16
RAB38	0.670451	1.21e-27	9.22e-26
TWF2	0.670456	8.16e-25	3.61e-23
TNKS1BP1	0.670709	8.66e-19	1.6e-17
NFATC4	0.67071	1.3e-11	8.6e-11
HSPA1A	0.671306	7.91e-08	3.06e-07
SCPEP1	0.671389	4.24e-16	5.26e-15
PODXL	0.671644	6.5e-17	9.01e-16
TMEM217	0.672295	4.16e-24	1.65e-22
RP6-99M1.2	0.672788	1.9e-13	1.63e-12
RND3	0.673188	9.28e-08	3.55e-07
PLA2R1	0.673351	4.29e-17	6.14e-16
DNALI1	0.673457	1.16e-08	5.08e-08
FEZF1-AS1	0.673836	5.21e-07	1.79e-06
C10orf11	0.673879	6.54e-18	1.06e-16
SIPA1L1	0.674004	3.56e-16	4.46e-15
PTPN22	0.67422	1.95e-38	1.82e-35
SCIMP	0.674295	7.52e-14	6.82e-13
GATA3	0.674436	4.41e-19	8.45e-18
AC008964.1	0.674555	2.23e-09	1.07e-08
GABRE	0.674866	5.84e-12	4.05e-11
STAT1	0.674888	7.84e-14	7.1e-13
LTBP1	0.675016	5.36e-10	2.82e-09
AC007362.1	0.675082	4.85e-09	2.22e-08
DNASE1L1	0.675123	4.53e-29	4.25e-27
PILRA	0.675136	1.09e-16	1.46e-15
PPM1M	0.675148	1.32e-21	3.69e-20
FSTL3	0.675332	8.63e-17	1.17e-15
PTGES	0.675378	1.26e-15	1.46e-14
BATF2	0.675417	5.34e-17	7.52e-16
TRH	0.675767	0.000119212	0.000284923
GSTM1	0.676178	0.0138732	0.0230472
OR51E1	0.676192	2.26e-26	1.38e-24
TMEM106A	0.676587	1.72e-20	4.12e-19
HAAO	0.676801	4.94e-22	1.46e-20
RENBP	0.677406	2.63e-13	2.19e-12
HOXA4	0.677439	7.89e-06	2.26e-05
PAM	0.677525	1.04e-13	9.24e-13
TPRG1	0.678452	1.24e-32	2.54e-30
KDELR2	0.678886	2.98e-16	3.78e-15
ITK	0.679169	3.94e-22	1.18e-20
GBE1	0.679274	1.54e-12	1.16e-11
FAM83G	0.679431	1.62e-31	2.48e-29
AP003419.11	0.679622	3.86e-06	1.15e-05
TTC39A	0.679942	7.29e-22	2.1e-20
VKORC1	0.68011	1.31e-18	2.35e-17
MILR1	0.68047	3.31e-11	2.07e-10
MYO7A	0.68096	9.72e-18	1.54e-16
ITPRIP	0.681364	2.11e-18	3.69e-17
HIST1H4H	0.681906	2.61e-14	2.53e-13
POLD4	0.682059	1.15e-17	1.8e-16
GCH1	0.682278	1.18e-29	1.21e-27
TMEM109	0.682773	8.78e-26	4.74e-24
GPX1	0.682931	6.05e-17	8.44e-16
PDIA3	0.683156	1.63e-23	5.97e-22
TLR8	0.68317	1.21e-30	1.53e-28
HEYL	0.683828	5.15e-09	2.35e-08
CASP6	0.684755	2.1e-17	3.15e-16
ZNF683	0.684785	9.35e-25	4.09e-23
NTAN1	0.684807	6.59e-25	2.98e-23
LGALS9	0.685042	2.33e-09	1.12e-08
FOLR1	0.685108	4.2e-09	1.94e-08
SYNGR2	0.685217	7.51e-11	4.46e-10
GALNT5	0.685458	9.52e-21	2.37e-19
ERAP2	0.685714	2.3e-08	9.61e-08
SUMF1	0.685906	2.71e-25	1.32e-23
ERRFI1	0.686227	1.02e-13	9.06e-13
MIA	0.686395	5.05e-07	1.74e-06
TEAD2	0.686589	2.94e-08	1.21e-07
NUCB1	0.686803	2.31e-21	6.23e-20
MMP1	0.686915	1.22e-12	9.33e-12
ICOSLG	0.687614	4.01e-11	2.48e-10
HPS1	0.687679	3.75e-14	3.55e-13
NUPR1	0.687949	9.42e-09	4.15e-08
GBP1P1	0.687957	1.42e-19	2.91e-18
SERPINB6	0.688762	7.48e-18	1.2e-16
APOL6	0.688834	1.39e-18	2.49e-17
DDB2	0.689625	3.36e-16	4.24e-15
CAPN5	0.690641	4.87e-10	2.58e-09
IDO1	0.690884	2.7e-20	6.21e-19
ZMYND10	0.691452	8.77e-07	2.92e-06
PDK3	0.691675	7.91e-23	2.62e-21
TMEM159	0.692198	1.49e-14	1.49e-13
PTGIR	0.692227	1.66e-30	2e-28
TEKT1	0.692473	3.3e-09	1.55e-08
VCL	0.692598	2.66e-15	2.95e-14
CYP27A1	0.692829	4.63e-09	2.13e-08
MANF	0.693112	2.44e-16	3.14e-15
RP11-400K9.4	0.693695	1.65e-13	1.42e-12
ITPRIPL1	0.694332	7.19e-16	8.58e-15
C5orf49	0.694612	6.06e-07	2.07e-06
FURIN	0.694766	3.6e-24	1.44e-22
CCDC102A	0.695075	5.9e-21	1.51e-19
ZNF385D	0.695122	1.84e-10	1.03e-09
RUNX3	0.695454	1.92e-26	1.18e-24
XBP1	0.695605	1.27e-19	2.61e-18
FGFR1	0.695746	2.91e-15	3.2e-14
PTHLH	0.695986	2.66e-12	1.94e-11
NFE2L3	0.696183	3.32e-15	3.63e-14
OSTC	0.696906	1.14e-15	1.33e-14
IKZF1	0.696966	3.87e-19	7.48e-18
FAM110C	0.697132	3.17e-14	3.04e-13
PSRC1	0.69725	1.24e-08	5.41e-08
GGACT	0.697972	6.38e-18	1.04e-16
NR4A3	0.698209	3.41e-12	2.44e-11
TSHZ2	0.698217	1.16e-19	2.4e-18
GRB10	0.699182	8.42e-12	5.71e-11
ALDH3A1	0.699394	1.79e-17	2.72e-16
PDGFD	0.699998	2.53e-10	1.39e-09
TOR4A	0.700139	8.76e-27	5.84e-25
ADAM19	0.700165	5.61e-13	4.47e-12
GZMK	0.700209	3.15e-18	5.38e-17
CORO1A	0.70057	2.37e-15	2.64e-14
CTD-2540B15.7	0.700937	4.19e-13	3.4e-12
BIN2	0.701086	1.82e-14	1.81e-13
TREM2	0.701168	8.25e-07	2.76e-06
BST1	0.701295	8.86e-18	1.42e-16
WDR78	0.701649	5.49e-14	5.07e-13
PLOD3	0.701928	6.47e-15	6.77e-14
FAIM3	0.702484	3.31e-17	4.83e-16
CALR	0.702555	1.28e-19	2.62e-18
CCL4	0.702951	0.000324835	0.000724615
TSPAN4	0.703486	2.85e-22	8.66e-21
NOD2	0.703621	3.72e-26	2.17e-24
GJA5	0.703854	2.99e-20	6.81e-19
CXCL11	0.703948	1.21e-13	1.06e-12
BNC2	0.704168	3.87e-25	1.83e-23
TXNDC5	0.704345	2.19e-18	3.82e-17
NFAM1	0.704363	1.4e-23	5.2e-22
FAM78B	0.704967	4.93e-17	6.98e-16
MIR210HG	0.705349	2.17e-09	1.04e-08
NAALADL1	0.705599	7.57e-26	4.15e-24
SCG2	0.705623	3.3e-06	1e-05
HAP1	0.705785	4.23e-08	1.7e-07
C16orf93	0.705973	1.08e-13	9.59e-13
SMYD2	0.706004	2.41e-13	2.03e-12
SYK	0.706097	2.87e-14	2.76e-13
EFCAB10	0.706523	4.56e-12	3.2e-11
TNFSF8	0.707196	4.31e-19	8.27e-18
SPRY2	0.70755	3.12e-13	2.57e-12
DDR2	0.707603	1.88e-10	1.05e-09
EDNRA	0.707789	8.47e-10	4.34e-09
AREG	0.707816	2.91e-12	2.11e-11
CARD9	0.707866	5.92e-21	1.51e-19
ADAMDEC1	0.707937	1.01e-10	5.91e-10
ITGBL1	0.709038	1.07e-13	9.5e-13
NAT1	0.709255	3.47e-31	4.87e-29
FUOM	0.709448	8.74e-15	9e-14
NR2E1	0.709505	2.28e-09	1.09e-08
CES1	0.709636	3.2e-11	2e-10
TEX26	0.709653	1.26e-11	8.35e-11
NEDD9	0.710169	1.01e-13	8.94e-13
PTP4A3	0.710777	1.63e-11	1.06e-10
UBASH3B	0.710864	2.09e-24	8.73e-23
SCNN1B	0.710916	9.39e-16	1.11e-14
CD34	0.710987	1.27e-12	9.67e-12
CD163L1	0.711039	1.23e-15	1.43e-14
PTAFR	0.711562	9.49e-13	7.35e-12
EMP2	0.711577	6.39e-13	5.06e-12
SLC10A3	0.712078	3.56e-32	6.41e-30
IGFLR1	0.71268	3.98e-18	6.65e-17
SLC25A19	0.713019	2.12e-20	4.98e-19
PPP1R3B	0.713211	7.82e-20	1.67e-18
RP11-395B7.7	0.714052	8.7e-18	1.39e-16
LOXL3	0.714405	1.26e-15	1.46e-14
CIDEB	0.714452	1.02e-20	2.53e-19
TRPC6	0.714523	1.23e-20	3e-19
CD79B	0.714578	4.37e-28	3.54e-26
SP140	0.714861	9.47e-30	9.97e-28
CABP4	0.715278	7.8e-24	2.98e-22
SIGLEC10	0.715738	1.44e-10	8.23e-10
CXCR6	0.715816	1.37e-30	1.68e-28
CHRDL2	0.717138	7.18e-13	5.66e-12
CD300C	0.717764	2.69e-25	1.31e-23
ISYNA1	0.717815	9.58e-13	7.41e-12
RGS19	0.717874	6.1e-20	1.32e-18
PFN1	0.719174	2.69e-19	5.28e-18
CTSA	0.719446	4.51e-24	1.78e-22
CMTM3	0.719922	1.28e-15	1.49e-14
HIVEP3	0.720289	1.19e-23	4.43e-22
SPATA17	0.720302	1.67e-15	1.91e-14
SPINT1	0.720521	1.96e-33	4.91e-31
GALNT4	0.720533	1.03e-32	2.13e-30
ITGA7	0.721196	1.1e-09	5.53e-09
DERL3	0.721298	2e-26	1.23e-24
CLEC11A	0.721502	7.25e-17	9.98e-16
IL15	0.72203	9.42e-31	1.21e-28
SMS	0.722998	3.72e-15	4.03e-14
PAXIP1-AS2	0.723186	3.52e-20	7.92e-19
MZB1	0.723254	7.69e-21	1.94e-19
FCN1	0.723273	7.91e-19	1.47e-17
PARP14	0.723477	1.26e-17	1.96e-16
SP110	0.724031	2.36e-20	5.48e-19
DARC	0.724148	1.53e-09	7.53e-09
GIMAP4	0.724165	3.78e-17	5.47e-16
CHSY1	0.724357	1.84e-23	6.68e-22
HPD	0.725168	2.51e-18	4.33e-17
ACVRL1	0.725372	4.15e-17	5.95e-16
HLA-H	0.725415	4.65e-06	1.38e-05
FAM115C	0.725838	3.49e-22	1.05e-20
PLTP	0.726332	2.13e-12	1.57e-11
TFEC	0.726435	1.02e-19	2.15e-18
LINC00475	0.726689	7.58e-15	7.88e-14
MREG	0.727526	2.16e-13	1.83e-12
C1orf158	0.728139	6.52e-10	3.39e-09
LINC00900	0.728304	1.67e-22	5.24e-21
ADAM9	0.728387	6.79e-14	6.19e-13
FAH	0.728494	3.83e-19	7.4e-18
RINL	0.728512	1.48e-21	4.08e-20
CTB-25B13.12	0.728842	2.01e-18	3.52e-17
QPCT	0.728869	4.55e-18	7.55e-17
GPR132	0.728889	1.76e-34	5.54e-32
TCF7	0.729137	5.53e-20	1.21e-18
PCDH12	0.729289	1.84e-16	2.38e-15
TPSB2	0.729329	8.53e-12	5.78e-11
VAV3	0.729718	5.74e-13	4.57e-12
SLC9A1	0.730187	1.4e-20	3.38e-19
LEF1	0.730476	1.89e-13	1.62e-12
SLFN5	0.730728	4.04e-26	2.32e-24
KDELR1	0.73079	1.56e-17	2.39e-16
TPBG	0.731358	6.96e-13	5.49e-12
MFAP4	0.731502	1.19e-06	3.87e-06
GIMAP2	0.731509	3.7e-19	7.16e-18
UGCG	0.731726	5.48e-19	1.04e-17
CCL18	0.732075	4.37e-08	1.75e-07
PGK1	0.732201	1.15e-15	1.34e-14
C4orf47	0.732351	4.04e-11	2.5e-10
AC064875.2	0.732579	2.07e-09	1e-08
NR2F2	0.733529	6.38e-11	3.84e-10
EHBP1L1	0.733711	8.61e-21	2.16e-19
PCDH18	0.733825	2.95e-14	2.83e-13
CBR1	0.733894	3.58e-06	1.08e-05
PQLC3	0.733897	1.55e-24	6.62e-23
ANO6	0.734029	7.62e-16	9.08e-15
C17orf72	0.734137	7.67e-13	6.02e-12
VWA1	0.734832	9.78e-09	4.3e-08
SMIM10	0.735186	2.75e-15	3.04e-14
TNFRSF4	0.735388	4.2e-19	8.09e-18
VENTX	0.735596	1.83e-28	1.55e-26
CRABP2	0.735883	7.95e-10	4.08e-09
FAM187A	0.736268	8.44e-08	3.24e-07
SQSTM1	0.736751	1.7e-23	6.23e-22
CSF3	0.736808	4.93e-15	5.25e-14
MAP1LC3C	0.737192	9.54e-20	2.01e-18
TGFBR2	0.73812	1.34e-16	1.77e-15
COLGALT1	0.738207	6.29e-18	1.02e-16
APLNR	0.738271	2.56e-05	6.8e-05
GLI1	0.738334	3.29e-14	3.15e-13
BCAM	0.738515	1.43e-17	2.2e-16
HK2	0.738745	1.7e-10	9.58e-10
DBNDD1	0.739131	5.35e-11	3.26e-10
IGF2BP3	0.739133	1.18e-06	3.84e-06
MXRA7	0.739318	2.27e-19	4.51e-18
GPR4	0.739964	1.43e-17	2.21e-16
IFI16	0.740492	1.72e-12	1.29e-11
INMT	0.740844	8.59e-16	1.02e-14
ALDH3B1	0.741273	3.6e-20	8.1e-19
CD302	0.741495	7.15e-14	6.49e-13
NFKB2	0.741508	8.99e-22	2.55e-20
TP73-AS1	0.742917	1.22e-10	7.01e-10
FAM126A	0.743159	5.18e-16	6.33e-15
APOL3	0.743899	2.31e-24	9.63e-23
STAT5A	0.744336	1.89e-20	4.48e-19
GAL3ST4	0.744482	6.89e-15	7.2e-14
FAM43A	0.744721	4.26e-20	9.53e-19
ABI3	0.744738	8.56e-14	7.69e-13
PDGFA	0.745483	6.11e-10	3.19e-09
NOTCH3	0.745557	2.11e-13	1.79e-12
HELZ2	0.745759	3.74e-16	4.67e-15
TGFB1	0.746139	1.05e-16	1.41e-15
LILRB4	0.74673	3.44e-09	1.61e-08
RP11-806H10.4	0.7468	1.36e-19	2.78e-18
GAS2L3	0.746895	2.57e-11	1.63e-10
CLEC10A	0.746922	7.61e-26	4.16e-24
GCLM	0.746988	6.89e-19	1.29e-17
ZBP1	0.747096	7.99e-22	2.29e-20
RPS6KA1	0.747507	6.33e-16	7.63e-15
DOCK2	0.747529	1.74e-17	2.65e-16
SLAMF9	0.74777	1.78e-19	3.59e-18
VCAM1	0.747783	4.27e-06	1.27e-05
ARHGAP15	0.747845	1.03e-20	2.55e-19
HOXA5	0.747994	4.61e-08	1.84e-07
FKBP5	0.748095	3.5e-05	9.11e-05
TRIM56	0.748109	1.49e-21	4.1e-20
RHBDF2	0.748282	2.54e-11	1.61e-10
ARSD	0.748677	5.79e-16	7.02e-15
EVA1A	0.749019	4.89e-12	3.41e-11
UACA	0.749444	2.09e-17	3.14e-16
C9orf89	0.750096	6.03e-12	4.17e-11
IL16	0.750454	1.84e-20	4.36e-19
ELTD1	0.750987	1.19e-13	1.05e-12
COL27A1	0.751179	4.91e-14	4.57e-13
CCR2	0.751363	3.18e-36	1.58e-33
CTSW	0.751478	2.66e-31	3.83e-29
ITGB5	0.752052	7.99e-15	8.28e-14
REXO2	0.752307	3.43e-22	1.03e-20
ITGAX	0.75455	3.46e-11	2.16e-10
CXCL16	0.754697	1.39e-14	1.4e-13
LPHN2	0.755394	5.67e-13	4.52e-12
THNSL2	0.755396	5.59e-08	2.21e-07
MSMP	0.755498	1.75e-06	5.56e-06
BTN3A2	0.755857	2.33e-14	2.28e-13
TRIP10	0.75619	1.04e-16	1.39e-15
CARD6	0.757269	4.38e-35	1.57e-32
FKBP10	0.757374	1.58e-10	8.95e-10
CD96	0.757405	6.62e-34	1.79e-31
SIRPB2	0.757417	5.25e-24	2.05e-22
SPATA18	0.757779	3.97e-13	3.23e-12
GALM	0.757967	6.31e-22	1.84e-20
ANO1	0.758122	4.96e-20	1.1e-18
C11orf88	0.758572	1.17e-09	5.86e-09
TNFRSF10B	0.759649	4.86e-16	5.98e-15
IKBKE	0.759862	1.26e-28	1.09e-26
PRPS2	0.760124	6.35e-14	5.81e-13
STK40	0.760583	6.12e-18	9.97e-17
ZMYM6NB	0.760652	7.08e-22	2.06e-20
MAFK	0.761039	7.29e-23	2.43e-21
DLL4	0.761274	6.97e-17	9.61e-16
HOXA7	0.761388	1.19e-06	3.89e-06
PLXDC1	0.76188	5.08e-13	4.08e-12
KHNYN	0.761895	7.29e-18	1.18e-16
SH3TC1	0.76212	4.32e-18	7.2e-17
SLC16A4	0.762267	2.43e-13	2.04e-12
AL163636.6	0.7628	1.18e-13	1.04e-12
COTL1	0.763168	6.04e-20	1.31e-18
NPTX2	0.763361	0.000141874	0.000334713
HOXB6	0.763373	4.36e-26	2.49e-24
CD33	0.764072	6.25e-16	7.54e-15
ANXA5	0.7641	8.56e-15	8.82e-14
ARHGAP4	0.764562	6.37e-17	8.84e-16
DCTD	0.765291	8.27e-14	7.45e-13
RARRES3	0.76621	3.1e-11	1.94e-10
SLC16A10	0.766283	6.34e-16	7.64e-15
NID2	0.766523	7.03e-13	5.55e-12
ZAP70	0.76685	1.64e-27	1.22e-25
ITPRIPL2	0.767351	2.68e-24	1.1e-22
IL21R	0.76772	8.73e-17	1.19e-15
CSF2RB	0.769216	6.97e-30	7.57e-28
CTBS	0.769452	4.79e-20	1.07e-18
S100A13	0.769549	8.3e-09	3.69e-08
SLC4A3	0.76956	1.88e-15	2.14e-14
DAB2	0.76959	2.88e-16	3.67e-15
KANK2	0.769613	1.12e-14	1.14e-13
RSAD2	0.76968	1.65e-10	9.3e-10
TBXAS1	0.769984	7.57e-16	9.03e-15
RASAL3	0.770312	3.07e-23	1.08e-21
C19orf66	0.770328	2.91e-18	4.99e-17
OSBPL10	0.771054	6.04e-20	1.31e-18
CHPF	0.771509	6.47e-16	7.78e-15
RHOC	0.771558	5.13e-15	5.45e-14
SH2B3	0.771589	2.4e-24	9.99e-23
PRDM1	0.771929	1.73e-29	1.72e-27
CD180	0.772025	8.91e-19	1.64e-17
TRPM4	0.772603	1.3e-22	4.18e-21
RAB11FIP1	0.772958	3.42e-38	2.97e-35
MSC	0.772967	1.36e-18	2.45e-17
CLDN7	0.774537	9.68e-27	6.36e-25
SPN	0.774631	1.02e-28	8.98e-27
GBGT1	0.774636	7.32e-26	4.03e-24
ETV7	0.774743	1.91e-35	7.61e-33
LDLRAD2	0.774802	1.58e-15	1.81e-14
WEE1	0.774881	4.47e-09	2.06e-08
APOBR	0.774957	6.3e-22	1.84e-20
ZNF436	0.775716	1.9e-17	2.87e-16
RP11-84C10.2	0.775781	4.41e-19	8.45e-18
STEAP1	0.77584	8.74e-16	1.04e-14
BTN2A2	0.776278	5.29e-23	1.8e-21
AC147651.4	0.776477	2.31e-22	7.11e-21
OSR2	0.776587	2.1e-17	3.15e-16
AK4	0.776734	4.43e-13	3.58e-12
LST1	0.77715	1.85e-13	1.59e-12
TIFA	0.778095	2e-21	5.43e-20
DNAH11	0.778518	4.5e-15	4.81e-14
SLC2A5	0.778749	1.11e-08	4.86e-08
TBC1D1	0.779256	6.46e-18	1.05e-16
GNS	0.779708	2.47e-20	5.73e-19
TC2N	0.780504	5.12e-16	6.27e-15
RP11-498C9.2	0.780513	5.16e-16	6.3e-15
PDGFRB	0.781054	4.05e-14	3.81e-13
UCP2	0.781088	1.19e-09	5.96e-09
DLC1	0.781664	2.11e-19	4.22e-18
RRBP1	0.781904	9.99e-22	2.82e-20
CD8A	0.782055	3.65e-20	8.19e-19
EPHA1	0.782232	3.57e-27	2.53e-25
MYO1C	0.78258	7.49e-25	3.35e-23
IMPA2	0.782943	7.55e-21	1.91e-19
NGFR	0.783224	4.11e-07	1.44e-06
GPR141	0.783435	8.92e-36	3.74e-33
ANXA2P2	0.784233	1.15e-27	8.8e-26
RILPL2	0.784493	6.28e-34	1.72e-31
TNFRSF10D	0.784678	7.79e-27	5.23e-25
FZD1	0.784842	2.55e-21	6.86e-20
PTGS1	0.785188	9.71e-13	7.51e-12
RP11-783K16.5	0.785357	1.18e-14	1.19e-13
S100A3	0.785417	1.39e-09	6.91e-09
MDFIC	0.785476	8.26e-15	8.53e-14
ST8SIA4	0.785657	4.09e-24	1.62e-22
DMRTA2	0.785935	1.08e-09	5.43e-09
TRIM29	0.78636	2.51e-17	3.74e-16
CASP7	0.786676	3.5e-23	1.22e-21
HILPDA	0.786795	1.56e-10	8.83e-10
C3AR1	0.787372	8.79e-12	5.95e-11
HSPA5	0.787594	3.98e-22	1.19e-20
ARHGAP25	0.787622	5.71e-23	1.93e-21
KMO	0.787729	4.47e-32	7.88e-30
NEK6	0.788258	8.85e-15	9.1e-14
CLDN1	0.788828	5.52e-25	2.54e-23
CCDC3	0.788887	6.91e-13	5.45e-12
MYO5B	0.789298	3.52e-14	3.35e-13
HAS2	0.789346	2.44e-10	1.34e-09
B3GNT7	0.789429	3.42e-18	5.81e-17
MLTK	0.789782	2.16e-20	5.06e-19
KDELC2	0.789817	5.08e-16	6.23e-15
ZDHHC1	0.789912	5.5e-16	6.68e-15
PALM3	0.790052	4.53e-17	6.46e-16
SERTAD3	0.790496	9.07e-22	2.57e-20
MS4A14	0.790621	3.46e-23	1.21e-21
SLFN12	0.791842	2.43e-28	2.03e-26
FCHSD1	0.792842	2.13e-18	3.71e-17
PHF11	0.7932	5.61e-18	9.18e-17
SPRED3	0.793329	2.58e-17	3.83e-16
GZMH	0.793335	1.39e-25	7.3e-24
MGST2	0.793818	4.95e-19	9.46e-18
HSPA1B	0.794156	1.83e-08	7.75e-08
LMO2	0.794185	1.03e-13	9.13e-13
SH3BGRL3	0.794347	2.38e-20	5.53e-19
HIST1H1C	0.79449	1.51e-10	8.57e-10
AFAP1L1	0.794494	6.3e-17	8.76e-16
CD109	0.795096	7.36e-21	1.86e-19
APOL2	0.79542	1.52e-20	3.65e-19
ACAP1	0.796165	1.53e-20	3.67e-19
KIRREL	0.796263	5.07e-15	5.39e-14
TXLNB	0.796412	1.27e-17	1.97e-16
MEDAG	0.796648	4.95e-17	7e-16
TAP1	0.796795	1.18e-16	1.57e-15
SKAP2	0.797358	1.68e-12	1.26e-11
ADAMTS2	0.797819	2.83e-15	3.12e-14
NCKAP1L	0.798063	3.12e-15	3.41e-14
ABRACL	0.799276	1.06e-17	1.68e-16
PPP1R18	0.799324	5.03e-18	8.29e-17
COL14A1	0.799777	2.55e-11	1.61e-10
OAS3	0.802146	1.01e-13	9e-13
LRRC61	0.802352	2.76e-13	2.29e-12
CYB561	0.802418	5.63e-17	7.9e-16
PDLIM3	0.802456	1.27e-10	7.29e-10
RP11-626G11.3	0.802515	5.89e-13	4.69e-12
RNASET2	0.803227	4.87e-13	3.92e-12
MAFB	0.804498	4.97e-14	4.62e-13
PIK3CD	0.804589	6.59e-28	5.19e-26
FBLN2	0.805264	2.19e-14	2.14e-13
VAV1	0.805422	2.12e-19	4.24e-18
IL1R2	0.805556	1.06e-15	1.24e-14
AGTRAP	0.806058	5.24e-19	9.97e-18
GNG5	0.806418	2.12e-14	2.08e-13
STX11	0.80644	2.2e-35	8.63e-33
MLPH	0.806595	7.19e-23	2.4e-21
TPM2	0.807303	3.71e-11	2.31e-10
SIPA1	0.807326	4.58e-16	5.65e-15
C7orf57	0.807344	1.98e-11	1.28e-10
LINC01057	0.807355	2.62e-20	6.05e-19
DPEP1	0.80757	4.68e-09	2.15e-08
VDR	0.808091	2.57e-36	1.33e-33
GJA4	0.809404	2.18e-19	4.33e-18
CHL1	0.809417	1.12e-07	4.22e-07
RUNX2	0.809902	3.34e-27	2.38e-25
FOXS1	0.810413	6.88e-20	1.47e-18
IL15RA	0.810661	1.24e-30	1.55e-28
C9orf64	0.810734	4.08e-16	5.07e-15
NRP2	0.81074	2.26e-14	2.21e-13
TBC1D10C	0.811417	1.77e-34	5.54e-32
MAN2B1	0.811992	2.49e-22	7.62e-21
IER2	0.812165	7.92e-14	7.16e-13
FAM65C	0.812268	1.2e-13	1.06e-12
HLA-DQA2	0.812771	8.07e-12	5.49e-11
HLA-E	0.812967	9.16e-21	2.29e-19
CD70	0.812986	5.13e-17	7.24e-16
SLC26A2	0.813322	4.03e-23	1.38e-21
ALDH1A3	0.814264	7.57e-11	4.49e-10
PIK3AP1	0.81527	1.32e-17	2.05e-16
TRIB1	0.816287	3.29e-26	1.94e-24
CSF3R	0.816651	5.8e-14	5.33e-13
SLC6A6	0.816695	2.61e-17	3.88e-16
CMAHP	0.816827	1.59e-27	1.19e-25
CD37	0.817385	5.2e-11	3.17e-10
HIC1	0.817536	5.83e-24	2.25e-22
PMEPA1	0.818862	3.73e-18	6.27e-17
CEP112	0.819115	3.9e-24	1.55e-22
TFPI2	0.819303	3.39e-15	3.69e-14
OLFML1	0.819309	1.37e-23	5.07e-22
LINC00941	0.819441	3.64e-23	1.26e-21
GYPC	0.820058	1.37e-13	1.2e-12
EGFLAM	0.820109	2.61e-15	2.9e-14
SLC1A5	0.820278	1.43e-13	1.24e-12
KLF6	0.821249	8.78e-21	2.2e-19
AC015936.3	0.82126	1.12e-05	3.13e-05
RP11-986E7.7	0.82127	1.13e-15	1.32e-14
DTX3L	0.821277	1.08e-20	2.66e-19
KLF10	0.821465	3.78e-17	5.47e-16
ITGB1P1	0.821484	1.48e-11	9.7e-11
LAP3	0.8217	6.69e-24	2.56e-22
CMTM7	0.821751	1.56e-17	2.39e-16
NOS3	0.821811	3.03e-29	2.93e-27
MNDA	0.822015	9.53e-15	9.77e-14
HSPB7	0.822045	8.74e-19	1.61e-17
WARS	0.822223	1.2e-20	2.94e-19
HIST2H2AA4	0.822809	2.63e-10	1.44e-09
HS3ST3B1	0.823074	1.43e-12	1.08e-11
ATP2A3	0.823776	3.11e-35	1.17e-32
P4HB	0.823861	1.67e-18	2.97e-17
FUCA1	0.82408	1.03e-22	3.36e-21
IL2RB	0.824202	3.2e-43	2.59e-39
IFI35	0.824902	2.96e-18	5.07e-17
CECR1	0.825141	1.17e-14	1.19e-13
OPLAH	0.82567	1.74e-19	3.52e-18
NKX2-5	0.826015	3.72e-12	2.65e-11
PDCD1LG2	0.826031	1.16e-24	5.02e-23
TPSAB1	0.826379	9.39e-14	8.38e-13
CAST	0.828369	1.27e-27	9.64e-26
OSBPL3	0.82895	1.15e-15	1.34e-14
SLC25A43	0.829101	3.49e-22	1.05e-20
RAB20	0.829329	4.57e-20	1.02e-18
SLC27A3	0.829813	3.97e-14	3.75e-13
PPCS	0.830095	8.19e-19	1.51e-17
EVI2B	0.830115	1.4e-15	1.61e-14
MGST1	0.831031	5.5e-08	2.18e-07
SAMSN1	0.832186	2.95e-12	2.13e-11
EVC	0.832741	4.12e-19	7.95e-18
ZNF217	0.832881	5.4e-25	2.49e-23
TRDC	0.833241	5.7e-08	2.25e-07
FZD6	0.833278	1.25e-19	2.57e-18
EMB	0.833291	7e-22	2.04e-20
PLS3	0.833356	2.36e-15	2.64e-14
ADAP2	0.833529	4.75e-20	1.06e-18
RP3-460G2.2	0.833677	3.87e-10	2.07e-09
MIR24-2	0.833738	1.13e-16	1.52e-15
ITGAM	0.835176	9.33e-19	1.71e-17
LGR6	0.835633	3.01e-11	1.89e-10
CDH6	0.835703	2.89e-18	4.96e-17
CPA4	0.835873	6.01e-31	8.17e-29
FGR	0.836479	1.16e-20	2.83e-19
DENND3	0.836495	1.18e-21	3.3e-20
LMNA	0.836538	2.43e-18	4.2e-17
IFI44	0.836732	5.1e-13	4.09e-12
CALHM2	0.837134	1.05e-26	6.83e-25
FAM129B	0.837216	1.5e-21	4.13e-20
RP3-437C15.1	0.837614	0.000190112	0.000441033
H2AFJ	0.837641	9.8e-17	1.32e-15
NABP1	0.838179	2.21e-17	3.3e-16
TRAF3IP3	0.838261	3.06e-28	2.54e-26
SH2D2A	0.838478	1.66e-37	1.18e-34
TMEM173	0.83947	1.16e-21	3.25e-20
FOXJ1	0.839614	1.95e-07	7.1e-07
ADPRH	0.839868	7.72e-32	1.27e-29
TNFSF13B	0.839971	2.5e-10	1.37e-09
DEF6	0.840077	1.43e-18	2.55e-17
LATS2	0.840254	5.39e-29	4.99e-27
RHOD	0.840517	1.27e-18	2.3e-17
FCGRT	0.840613	1.09e-19	2.27e-18
PIK3R5	0.840822	7.29e-22	2.1e-20
PLEK2	0.840905	7.46e-26	4.09e-24
NBEAL2	0.841167	3.75e-29	3.59e-27
MT1A	0.841595	3.18e-15	3.48e-14
TRIM22	0.841972	1.55e-14	1.55e-13
FHAD1	0.842047	7.65e-25	3.41e-23
NCF1B	0.843889	2.23e-23	8e-22
AGPAT2	0.844297	3.57e-22	1.07e-20
TPPP3	0.84448	4.41e-06	1.31e-05
GGT5	0.844628	9.86e-17	1.33e-15
PSD4	0.84498	3.71e-30	4.16e-28
DPY19L1	0.845458	1.38e-20	3.33e-19
MT1G	0.845587	4.64e-07	1.61e-06
LILRA5	0.845656	3.61e-30	4.1e-28
EN1	0.846281	4.85e-10	2.57e-09
HCK	0.846808	9.39e-16	1.11e-14
DRC1	0.847045	2.72e-12	1.98e-11
NUAK2	0.848209	5.62e-27	3.85e-25
FHL3	0.848498	7.2e-23	2.4e-21
C1QTNF6	0.849709	9.07e-18	1.44e-16
RGS2	0.84989	2.89e-12	2.09e-11
C16orf89	0.849914	1.17e-11	7.76e-11
CPZ	0.850133	1.26e-17	1.96e-16
MLKL	0.850914	1.5e-33	3.92e-31
RNF149	0.851265	9.72e-20	2.05e-18
CYSTM1	0.851513	3.22e-21	8.53e-20
MICA	0.851891	2.87e-19	5.62e-18
MTMR11	0.852493	1.38e-20	3.33e-19
PARP10	0.852861	2.26e-22	6.97e-21
ARSI	0.853282	4.05e-23	1.39e-21
RASSF5	0.854549	3.87e-26	2.25e-24
PSMB8	0.854692	3.03e-19	5.91e-18
SBSN	0.854809	1.02e-14	1.04e-13
TMSB4X	0.855	1.37e-17	2.13e-16
ITGB7	0.855249	1.54e-36	8.49e-34
S100A16	0.855388	1.2e-12	9.17e-12
RNASE6	0.855444	9.03e-18	1.44e-16
FCGR3B	0.85808	1.47e-14	1.48e-13
ESPNL	0.858648	3.43e-24	1.38e-22
CD274	0.858894	3.41e-27	2.42e-25
DES	0.859108	2.59e-11	1.64e-10
OR2I1P	0.860208	8.53e-20	1.81e-18
LEPRE1	0.860401	3.51e-18	5.94e-17
LTB	0.860612	2.35e-25	1.16e-23
WAS	0.861026	7.6e-19	1.41e-17
CAPS	0.862206	3.45e-11	2.15e-10
BATF3	0.863161	3.68e-16	4.6e-15
SYTL2	0.86413	4.29e-16	5.31e-15
FAP	0.864603	1.2e-15	1.39e-14
SNAI1	0.865134	6.88e-25	3.1e-23
SAMD9	0.865148	1.04e-22	3.41e-21
VWF	0.865185	7.26e-15	7.57e-14
LHFPL2	0.865725	9.43e-21	2.35e-19
FCGR1A	0.865889	5.22e-09	2.38e-08
TGFB1I1	0.866746	3.5e-16	4.4e-15
PCOLCE2	0.867457	1.79e-10	1e-09
FGL2	0.867471	1.71e-18	3.02e-17
FRZB	0.867718	1.17e-13	1.03e-12
DCBLD2	0.868329	8.86e-16	1.05e-14
TFPI	0.868366	5.76e-08	2.27e-07
IFI6	0.868668	9.69e-10	4.92e-09
STAT6	0.868952	4.99e-31	6.85e-29
ELF4	0.869014	5.22e-30	5.75e-28
CXCL6	0.869086	2.55e-15	2.83e-14
RHOH	0.86927	8.55e-28	6.62e-26
ITGB4	0.869609	1.86e-10	1.04e-09
TEAD3	0.869638	9.92e-18	1.57e-16
HOXD11	0.869643	3.58e-12	2.55e-11
NCF1C	0.869883	2e-24	8.39e-23
IFNGR2	0.870459	5.34e-29	4.99e-27
AMIGO2	0.871613	7.71e-20	1.64e-18
TRPM8	0.871975	3.44e-17	5.01e-16
HAVCR2	0.872099	5.61e-15	5.93e-14
FAM109B	0.87288	1.3e-29	1.32e-27
FGFBP2	0.872966	3.41e-12	2.44e-11
ELK3	0.873169	1.95e-23	7.08e-22
FBXO32	0.873432	6.29e-12	4.34e-11
OSCAR	0.873563	3.19e-22	9.67e-21
SLC7A7	0.873881	1.8e-18	3.18e-17
LPAR6	0.874183	1.37e-17	2.13e-16
CTD-2521M24.9	0.87445	6.02e-19	1.14e-17
SDC2	0.874644	1.52e-14	1.52e-13
FUCA2	0.874669	1.3e-17	2.03e-16
SLC25A24	0.874811	3.14e-21	8.35e-20
RP11-195F19.5	0.875467	1.09e-07	4.11e-07
ECHDC2	0.875898	1.07e-10	6.21e-10
IL13RA1	0.875975	6.66e-19	1.25e-17
DUSP23	0.877382	1.91e-18	3.37e-17
CTSD	0.877815	8.66e-22	2.47e-20
HSD3B7	0.877837	3.51e-24	1.4e-22
TNFSF10	0.877988	4.8e-18	7.94e-17
CD86	0.878062	1.11e-17	1.75e-16
AIF1	0.87877	4.56e-13	3.69e-12
MAPK15	0.878785	2.28e-09	1.09e-08
PARP9	0.879106	5.75e-20	1.25e-18
PNPLA4	0.879903	1.22e-15	1.42e-14
CYTH4	0.880152	6.72e-19	1.26e-17
SBNO2	0.880174	2.83e-22	8.6e-21
CD7	0.880663	1.62e-36	8.77e-34
CYP19A1	0.88094	7.14e-23	2.38e-21
IL10	0.881232	2.94e-30	3.39e-28
FKBP11	0.881779	2.28e-26	1.38e-24
PYCARD	0.883154	6.74e-18	1.09e-16
TLR1	0.883529	2.68e-19	5.26e-18
CDCP1	0.884338	1.51e-29	1.53e-27
SH3D21	0.88489	3.82e-24	1.52e-22
ARHGAP29	0.885201	2.17e-26	1.32e-24
PRR16	0.885219	4.4e-25	2.06e-23
VNN2	0.885306	1.55e-25	8.08e-24
GPSM3	0.886081	6.6e-19	1.24e-17
RHOJ	0.886624	1.89e-16	2.45e-15
CCRL2	0.88743	3.46e-30	3.95e-28
ADAMTS14	0.887766	2.09e-20	4.92e-19
NCF2	0.887944	4.86e-18	8.03e-17
CMYA5	0.888022	9.13e-18	1.45e-16
SLC12A7	0.88804	1.46e-32	2.9e-30
HBEGF	0.888242	3.9e-18	6.53e-17
TMEM37	0.889234	8.98e-32	1.45e-29
IGHV3-15	0.889559	2.36e-15	2.64e-14
PIFO	0.890473	8.24e-11	4.86e-10
SELM	0.890853	2.85e-14	2.74e-13
TGM2	0.890879	8.65e-19	1.6e-17
SYDE1	0.891085	3.45e-25	1.65e-23
NOX4	0.891577	9.75e-19	1.78e-17
MUC1	0.89242	8.71e-17	1.18e-15
LILRB1	0.89355	4.37e-18	7.27e-17
CD36	0.893833	1.16e-12	8.88e-12
FZD7	0.894403	8.27e-12	5.62e-11
FTLP3	0.894748	1.39e-13	1.21e-12
TRIM38	0.895374	7.44e-31	9.88e-29
HTATIP2	0.896131	3.4e-16	4.28e-15
RPL39L	0.896886	1.18e-12	9.01e-12
CLEC18B	0.897943	6.66e-11	4e-10
COL8A2	0.898072	2.09e-19	4.18e-18
[truncated: 867 more rows]
