# Supplementary material for: Optimization of cancer immunotherapy through pyroptosis: A pyroptosis-related signature predicts survival benefit and potential synergy for immunotherapy in glioma
Source: Front Immunol. 2022 Aug 3;13:961933. doi: 10.3389/fimmu.2022.961933 (PMC9382657; doi:10.3389/fimmu.2022.961933)
Supplement: Supplementary file 14 [file Table_13.xlsx]

## Sheet: MOA
Supplementary Table 13. CMap and MOA anlysis results
Rank	Score	ID	Name	Description
31	93.82	BRD-A52650764	ingenol	PKC activator
35	92.57	BRD-A20589515	dihydroxyphenylglycine	Glutamate receptor agonist
48	89.4	BRD-K02953697	naringin	Cytochrome P450 inhibitor
52	87.97	BRD-K56334280	amonafide	Topoisomerase inhibitor
57	86.44	BRD-K22009844	phenprobamate	Muscle relaxant
64	84.86	BRD-K86465814	HO-013	PPAR receptor agonist
78	81.93	BRD-K06878038	deferiprone	Chelating agent
81	81.31	BRD-K91145395	prostratin	PKC activator
85	80.45	BRD-K15600710	obatoclax	BCL inhibitor
89	79.01	BRD-K68407802	KIN001-055	EGFR inhibitor
93	78.11	BRD-K32330832	VER-155008	HSP inhibitor
96	77.55	BRD-A82371568	clofarabine	Ribonucleoside reductase inhibitor
101	77.02	BRD-A64228451	terreic-acid	BTK inhibitor
104	75.84	BRD-K47983010	BX-795	IKK inhibitor
111	74.75	BRD-K59456551	methotrexate	Dihydrofolate reductase inhibitor
112	74.58	BRD-K86191271	cytosporone-b	NUR77 receptor agonist
113	74.34	BRD-K17349619	HLI-373	MDM inhibitor
126	71.71	BRD-K56301217	ABT-737	BCL inhibitor
129	70.54	BRD-K34995470	SU-1498	VEGFR inhibitor
136	69.62	BRD-K92991072	PAC-1	Caspase activator
141	68.75	BRD-K62363391	dapsone	Bacterial antifolate
145	67.84	BRD-K63150726	JTE-907	Cannabinoid receptor inverse agonist
146	67.77	BRD-A15297126	fluocinonide	Glucocorticoid receptor agonist
147	67.58	BRD-A65671304	candesartan	Angiotensin receptor antagonist
150	66.82	BRD-A42628519	iopanoic-acid	Radiopaque medium
152	66.41	BRD-K42452249	EO-1428	p38 MAPK inhibitor
155	65.34	BRD-K84175871	pseudoephedrine	Adrenergic receptor agonist
156	64.8	BRD-K15402119	huperzine-a	Acetylcholinesterase inhibitor
162	63.37	BRD-K89210380	biotin	Vitamin B
166	62.74	BRD-K77390737	xanthohumol	ATPase inhibitor
168	62.26	BRD-A43331270	niguldipine	Calcium channel blocker
169	61.9	BRD-A41112154	oleanolic-acid	G protein-coupled receptor agonist
172	61.03	BRD-K28470988	L-690330	Inositol monophosphatase inhibitor
173	60.77	BRD-A65440446	cimaterol	Adrenergic receptor agonist
175	60.14	BRD-A15079084	phorbol-12-myristate-13-acetate	PKC activator
182	59.64	BRD-A38749782	fludrocortisone	Glucocorticoid receptor agonist
185	58.71	BRD-K85133207	HDAC1-selective	HDAC inhibitor
188	58.46	BRD-K35377380	I-OMe-AG-538	IGF-1 inhibitor
195	57.07	BRD-K28360340	TW-37	BCL inhibitor
196	56.73	BRD-A46186775	hydrocortisone	Glucocorticoid receptor agonist
197	56.71	BRD-A63998256	helveticoside	ATPase inhibitor
201	55.64	BRD-K69032158	diprotin-a	Dipeptidyl peptidase inhibitor
204	54.48	BRD-K01192156	tyrphostin-AG-112	Protein tyrosine kinase inhibitor
209	53.36	BRD-K02526760	QS-11	ARFGAP inhibitor
211	53.18	BRD-K52512893	SC-19220	Prostanoid receptor antagonist
224	49.92	BRD-K98490050	amsacrine	Topoisomerase inhibitor
229	49.13	BRD-K86727142	embelin	HCV inhibitor
236	47.87	BRD-K01555864	dibenzoylmethane	Antineoplastic
238	47.38	BRD-K76907295	VU-0418947-2	HIF modulator
241	47.02	BRD-K10573841	tunicamycin	GLCNAC phosphotransferase inhibitor
247	46.13	BRD-K61829047	7b-cis	Exportin antagonist
254	45.06	BRD-A00267231	hemado	Adenosine receptor agonist
257	43.99	BRD-K93433262	alfacalcidol	Vitamin D receptor agonist
260	43.09	BRD-K41903098	diphenoxylate	Opioid receptor agonist
262	42.7	BRD-A09539288	homatropine	Acetylcholine receptor antagonist
263	42.69	BRD-A77299732	salubrinal	Eukaryotic translation initiation factor inhibitor
266	42.09	BRD-K92301463	16,16-dimethylprostaglandin-e2	Prostanoid receptor agonist
267	42	BRD-A92439610	triamcinolone	Glucocorticoid receptor agonist
268	41.98	BRD-K89152108	liothyronine	Thyroid hormone stimulant
271	41.04	BRD-K79437791	acetyl-farnesyl-cysteine	Inhibitor of methylation of endogenous isoprenylated proteins
273	40.69	BRD-K02607075	tubocurarine	Acetylcholine receptor antagonist
277	40.28	BRD-K15108141	gemcitabine	Ribonucleotide reductase inhibitor
278	39.83	BRD-A19195498	trimipramine	Norepinephrine reuptake inhibitor
279	39.57	BRD-K63792901	arecaidine	Acetylcholine receptor agonist
282	39.09	BRD-K57011718	UK-356618	Metalloproteinase inhibitor
285	38.95	BRD-A73581086	ergometrine	Adrenergic receptor agonist
295	37.64	BRD-A82238138	budesonide	Glucocorticoid receptor agonist
297	37.08	BRD-K72895815	SSR-69071	Leukocyte elastase inhibitor
299	36.96	BRD-K39569857	avrainvillamide-analog-3	nucleophosmin inhibitor
301	36.78	BRD-K00317371	RITA	MDM inhibitor
305	36.17	BRD-K67298865	SB-431542	TGF beta receptor inhibitor
308	35.23	BRD-K53523901	arctigenin	MEK inhibitor
312	34.22	BRD-K22631935	neurodazine	Neurogenesis of non-pluripotent C2C12 myoblast inducer
315	33.58	BRD-K85402309	dovitinib	EGFR inhibitor
319	33.36	BRD-A84389091	L-655708	GABA receptor inverse agonist
321	33.15	BRD-K19295594	gossypol	BCL inhibitor
322	33.11	BRD-K19554809	MK-212	Serotonin receptor agonist
326	32.73	BRD-K87932577	CDK1-5-inhibitor	CDK inhibitor
328	32.39	BRD-A43150328	penicillic-acid	other antibiotic
329	32.26	BRD-K51290057	SA-792709	Retinoid receptor agonist
337	31.37	BRD-K63784565	BRD-K63784565	Topoisomerase inhibitor
339	31.2	BRD-A62184259	cycloheximide	Protein synthesis inhibitor
342	30.95	BRD-K32977963	eugenol	Androgen receptor antagonist
345	30.82	BRD-K07888107	depudecin	HDAC inhibitor
353	29.4	BRD-K63630713	etacrynic-acid	Sodium/potassium/chloride transporter inhibitor
354	29.39	BRD-K49519144	LY-2140023	Glutamate receptor agonist
363	27.63	BRD-A11007541	BCI-hydrochloride	Protein phosphatase inhibitor
364	27.08	BRD-K24681473	YM-155	Survivin inhibitor
367	26.85	BRD-A83237092	fulvestrant	Estrogen receptor antagonist
372	26.06	BRD-K76872913	benzanthrone	Aromatic hydrocarbon derivative
375	25.92	BRD-K29673530	hypericin	Tyrosine kinase inhibitor
377	25.71	BRD-K54708045	nTZDpa	PPAR receptor agonist
382	25.52	BRD-A40639672	ketorolac	Cyclooxygenase inhibitor
386	25.32	BRD-K81225797	SCH-58261	Adenosine receptor antagonist
387	25.15	BRD-K47192521	icosapent	Platelet aggregation inhibitor
390	24.8	BRD-K85242180	beta-CCP	Indoleamine 2,3-dioxygenase inhibitor
391	24.68	BRD-A94543220	bifonazole	Sterol demethylase inhibitor
394	24.31	BRD-A20126139	medrysone	Glucocorticoid receptor agonist
400	23.94	BRD-K06593056	LE-135	Retinoid receptor agonist
401	23.92	BRD-K72264770	QW-BI-011	Histone lysine methyltransferase inhibitor
405	23.63	BRD-A52326238	isogedunin	HSP inhibitor
410	23.3	BRD-K40255344	tyrphostin-A9	Protein tyrosine kinase inhibitor
416	22.78	BRD-A17453586	MDL-72832	Serotonin receptor agonist
417	22.73	BRD-K51941867	LM-1685	Cyclooxygenase inhibitor
418	22.7	BRD-K34092021	arvanil	TRPV agonist
422	22.47	BRD-K50891186	GR-103691	Dopamine receptor antagonist
423	22.45	BRD-A45333398	periplocymarin	Apoptosis stimulant
426	22.2	BRD-A48570745	ivermectin	GABA receptor agonist
427	22.14	BRD-K64746805	MBCQ	Phosphodiesterase inhibitor
429	21.85	BRD-K73982490	BI-78D3	JNK inhibitor
437	20.58	BRD-A36707673	hydroxycholesterol	LXR agonist
439	20.43	BRD-K95785537	PP-2	SRC inhibitor
440	20.16	BRD-K11158509	tyrphostin-B44	EGFR inhibitor
441	20.06	BRD-K21936341	oxotremorine	Acetylcholine receptor agonist
442	20.04	BRD-K92492521	LY-255283	Leukotriene receptor antagonist
443	20	BRD-K03600606	catechin	Beta secretase inhibitor
447	19.71	BRD-K36627727	tamibarotene	Retinoid receptor agonist
449	19.52	BRD-K16444452	ibudilast	Leukotriene receptor antagonist
450	19.52	BRD-A48809242	IB-MECA	Adenosine receptor agonist
456	19.28	BRD-A42346008	metanephrine	Epinephrine metabolite
457	19.25	BRD-K10098805	rhapontin	Apoptosis stimulant
458	19.24	BRD-K56064827	EI-273	PKC inhibitor
463	18.88	BRD-A24429032	HEAT	Adrenergic receptor antagonist
465	18.85	BRD-K19284129	salvinorin-a	Opioid receptor agonist
466	18.85	BRD-K42142750	retrorsine	Antimitotic
467	18.81	BRD-K70241288	L-692585	Growth hormone releasing peptide ligand agonist
470	18.45	BRD-A28422058	L-689560	Glutamate receptor antagonist
471	18.41	BRD-K82164249	andarine	Androgen receptor modulator
473	18.38	BRD-A10420615	cyclopiazonic-acid	ATPase inhibitor
475	18.18	BRD-K55424922	anpirtoline	Serotonin receptor agonist
476	18.12	BRD-K60476892	YC-1	Guanylyl cyclase activator
477	18.11	BRD-K66707493	lawsone	Coloring agent
483	17.81	BRD-K11630072	carmofur	Thymidylate synthase inhibitor
484	17.52	BRD-K68873215	phosphodiesterase-V-inhibitor-II	Phosphodiesterase inhibitor
485	17.45	BRD-K44779798	miglitol	Glucosidase inhibitor
488	17.07	BRD-A65597028	RX-821002	Adrenergic receptor antagonist
491	16.91	BRD-K80325895	eicosadienoic-acid	-666
496	16.47	BRD-A34806832	proscillaridin	ATPase inhibitor
499	16.4	BRD-K02867583	minaprine	Serotonin reuptake inhibitor
500	16.21	BRD-K78633253	EXO-1	ARF inhibitor
502	16.14	BRD-A02710418	meptazinol	Opioid receptor agonist
509	15.82	BRD-K64517075	heliomycin	ATP synthase inhibitor
510	15.81	BRD-A50675702	fipronil	GABA gated chloride channel blocker
513	15.72	BRD-A80775386	hyperforin	Cyclooxygenase inhibitor
514	15.71	BRD-K02123250	JNJ-38877605	Tyrosine kinase inhibitor
516	15.64	BRD-K76274772	MAPP-D-erythro	Ceramidase inhibitor
519	15.52	BRD-K69556541	ryanodine	Calcium channel blocker
520	15.49	BRD-K99595596	salsolinol	Monoamine oxidase inhibitor
522	15.33	BRD-K99447003	enalaprilat	ACE inhibitor
523	15.23	BRD-K84566043	fenpiverinium	Acetylcholine receptor antagonist
525	15.12	BRD-K76205745	losartan	Angiotensin receptor antagonist
529	14.84	BRD-A14798026	mestranol	Estrogen receptor agonist
531	14.82	BRD-K34608650	BRD-K34608650	Cannabinoid receptor agonist
533	14.8	BRD-K62056274	quipazine	Serotonin receptor agonist
537	14.6	BRD-K04185004	oxybuprocaine	Local anesthetic
539	14.55	BRD-K39520573	GW-5074	Leucine rich repeat kinase inhibitor
542	14.23	BRD-K62965247	tipifarnib-P2	farnesyltransferase inhibitor
543	14.22	BRD-A09062839	amylocaine	Local anesthetic
545	14.21	BRD-K48427617	U-0124	MEK inhibitor
549	13.89	BRD-K94270326	ecopipam	Dopamine receptor antagonist
550	13.88	BRD-K69328504	L-690488	Inositol monophosphatase inhibitor
553	13.57	BRD-A15010982	HU-211	Glutamate receptor antagonist
556	13.54	BRD-K15868788	SDZ-205-557	Serotonin receptor antagonist
558	13.49	BRD-K17075857	chloroxine	Opioid receptor antagonist
559	13.48	BRD-K20714604	RS-56812	Serotonin receptor partial agonist
560	13.43	BRD-K59331372	SB-366791	TRPV antagonist
561	13.42	BRD-A74771556	nikkomycin	Chitin inhibitor
562	13.4	BRD-K68190965	GR-46611	Serotonin receptor agonist
564	13.29	BRD-K64451768	GANT-58	GLI antagonist
565	13.28	BRD-K32412559	morphothebaine	Adrenergic receptor antagonist
566	13.26	BRD-A76279427	myriocin	Serine palmitoyltransferase inhibitor
571	12.84	BRD-K53570330	carbofuran	Cholinesterase inhibitor
576	12.73	BRD-K62996583	lidoflazine	Calcium channel blocker
577	12.72	BRD-A32949107	MRS-1845	Calcium channel blocker
578	12.72	BRD-A44551378	LFM-A12	EGFR inhibitor
579	12.7	BRD-K21806131	tegaserod	Serotonin receptor partial agonist
581	12.61	BRD-K63089472	farnesylthioacetic-acid	Inhibitor of methyl esterification of farnesylated proteins
582	12.6	BRD-K36395411	SB-206553	Serotonin receptor antagonist
584	12.57	BRD-K83988098	alvespimycin	HSP inhibitor
586	12.51	BRD-K82135108	elesclomol	Oxidative stress inducer
587	12.5	BRD-K52620403	STO-609	Calmodulin antagonist
590	12.39	BRD-A79314293	cephalosporanic-acid	Bacterial cell wall synthesis inhibitor
592	12.32	BRD-K38003476	clocortolone	Glucocorticoid receptor agonist
593	12.23	BRD-K47679368	bromfenac	Cyclooxygenase inhibitor
597	12.1	BRD-K63504947	semaxanib	VEGFR inhibitor
599	12.02	BRD-A41995253	brucine	Glycine receptor antagonist
600	11.95	BRD-K54142781	cirazoline	Adrenergic receptor agonist
601	11.93	BRD-K63874012	thioperamide	Histamine receptor antagonist
610	11.66	BRD-K29733039	deforolimus	MTOR inhibitor
616	11.44	BRD-A53576514	orphenadrine	Acetylcholine receptor antagonist
619	11.27	BRD-K08547377	irinotecan	Topoisomerase inhibitor
623	11.19	BRD-K39111395	BCL2-inhibitor	BCL inhibitor
629	11.06	BRD-K88871508	lisuride	Dopamine receptor agonist
633	10.97	BRD-K17674993	diflorasone	Corticosteroid agonist
636	10.9	BRD-K48168960	propylthiouracil	Thyroid peroxidase inhibitor
641	10.7	BRD-K43764301	dexketoprofen	Cyclooxygenase inhibitor
644	10.6	BRD-K19111024	clofibric-acid	PPAR receptor agonist
646	10.4	BRD-A28856712	tetryzoline	Adrenergic receptor agonist
647	10.36	BRD-A35033682	eriodictyol	Cytochrome P450 inhibitor
648	10.29	BRD-A35338386	NECA	Adenosine receptor agonist
649	10.28	BRD-K59650319	YM-298198	Glutamate receptor antagonist
651	10.25	BRD-K81855038	roxatidine	Histamine receptor antagonist
653	10.15	BRD-K05926469	lenalidomide	Antineoplastic
655	9.99	BRD-K08973992	linoleic-acid	Oxidative stress inducer
665	9.58	BRD-K68392338	ZK-93426	Benzodiazepine receptor antagonist
669	9.43	BRD-K19894101	MST-312	Telomerase inhibitor
673	9.34	BRD-A36267905	buphenine	Adrenergic receptor agonist
675	9.3	BRD-K14767410	SC-560	Cyclooxygenase inhibitor
678	9.25	BRD-K40213712	SAL-1	Adenosine receptor antagonist
686	8.99	BRD-K47150025	KI-8751	VEGFR inhibitor
687	8.99	BRD-K97810537	beclometasone	Glucocorticoid receptor agonist
693	8.49	BRD-A15131297	benazepril	ACE inhibitor
694	8.46	BRD-K06817181	BRD-K06817181	JAK inhibitor
700	8.3	BRD-A37347161	BRL-52537	Opioid receptor agonist
702	8.29	BRD-A45499626	UBP-302	Glutamate receptor antagonist
704	8.27	BRD-K28907958	CD-437	Retinoid receptor agonist
710	8.12	BRD-K83636919	entacapone	Catechol O methyltransferase inhibitor
715	8.06	BRD-K26818574	BIX-01294	Histone lysine methyltransferase inhibitor
717	8.01	BRD-K44094599	tacrolimus	Calcineurin inhibitor
720	7.95	BRD-A78391468	prednisolone	Glucocorticoid receptor agonist
722	7.91	BRD-K98763141	niflumic-acid	Cyclooxygenase inhibitor
723	7.87	BRD-A03359064	ICI-89406	Adrenergic receptor antagonist
724	7.83	BRD-K70401845	erlotinib	EGFR inhibitor
728	7.74	BRD-K45542189	diethylcarbamazine	Lipoxygenase inhibitor
735	7.62	BRD-K56115039	BU-226	Imidazoline receptor ligand
736	7.58	BRD-K82255054	propofol	GABA receptor agonist
737	7.57	BRD-K31912990	CGP-71683	Neuropeptide receptor antagonist
738	7.56	BRD-U73238814	QL-XI-92	DDR1 inhibitor
751	7.23	BRD-A55594068	vinblastine	Microtubule inhibitor
753	7.15	BRD-K08619838	tremorine	Acetylcholine receptor agonist
757	7.03	BRD-K26241953	piceatannol	SYK inhibitor
759	7.02	BRD-K40742111	baeomycesic-acid	Lipoxygenase inhibitor
761	6.92	BRD-U44700465	HG-5-88-01	Protein kinase inhibitor
762	6.89	BRD-K06467078	corynanthine	Adrenergic receptor antagonist
768	6.78	BRD-K27450477	EHNA	Adenosine deaminase inhibitor
770	6.73	BRD-K74112339	acetohydroxamic-acid	Urease inhibitor
771	6.73	BRD-K34533029	tyrphostin-AG-494	EGFR inhibitor
772	6.73	BRD-A60294240	tribenoside	Anti-inflammatory
775	6.7	BRD-A91555231	norepinephrine	Adrenergic receptor agonist
777	6.67	BRD-K36324071	NF-449	Purinergic receptor antagonist
781	6.63	BRD-K82983861	GW-0742	PPAR receptor agonist
783	6.59	BRD-K79877282	PF-543	Sphingosine kinase inhibitor
784	6.59	BRD-K38477985	malonoben	Protein tyrosine kinase inhibitor
788	6.55	BRD-K32318651	acyclovir	DNA polymerase inhibitor
789	6.54	BRD-K70281171	U-99194	Dopamine receptor antagonist
791	6.48	BRD-U97083655	teicoplanin	Bacterial cell wall synthesis inhibitor
793	6.47	BRD-A83937277	mephenytoin	Hydantoin antiepileptic
794	6.46	BRD-U44618005	WH-4023	SRC inhibitor
799	6.4	BRD-A80502530	cinobufagin	ATPase inhibitor
801	6.36	BRD-A18202423	CPCCOEt	Glutamate receptor antagonist
802	6.31	BRD-K24576554	AT-9283	JAK inhibitor
803	6.31	BRD-K52397688	amperozide	Dopamine receptor antagonist
805	6.27	BRD-K75295174	alisertib	Aurora kinase inhibitor
806	6.27	BRD-K20755323	SA-792728	Sphingosine kinase inhibitor
807	6.27	BRD-K11742128	triprolidine	Histamine receptor antagonist
808	6.26	BRD-K82823804	SA-792987	PKC inhibitor
816	6.08	BRD-K91601245	mercaptopurine	Immunosuppressant
821	6.03	BRD-K76698671	HNHA	HDAC inhibitor
822	6.03	BRD-A23637604	oxymetholone	Androgen receptor agonist
826	5.99	BRD-K95655893	MAZ-51	VEGFR inhibitor
827	5.98	BRD-K93461745	buspirone	Serotonin receptor agonist
829	5.96	BRD-K54665485	R-59022	Diacylglycerol kinase inhibitor
830	5.95	BRD-A01346607	flumetasone	Glucocorticoid receptor agonist
834	5.91	BRD-K26669427	WR-216174	PFMRK inhibitor
837	5.88	BRD-A42831637	tetrahydrocannabinol-7-oic-acid	Anti-inflammatory
838	5.88	BRD-K77793136	hydroxyfasudil	Rho associated kinase inhibitor
841	5.85	BRD-K48935217	epothilone	Microtubule inhibitor
846	5.81	BRD-K92138166	mammea-a	other antibiotic
847	5.81	BRD-A27143604	DPN	Estrogen receptor agonist
854	5.7	BRD-A94669766	naringenin	Aromatase inhibitor
855	5.64	BRD-K92731339	perindopril	ACE inhibitor
857	5.6	BRD-A39268308	epibatidine	Acetylcholine receptor agonist
860	5.52	BRD-K41564320	purvalanol-b	Tyrosine kinase inhibitor
866	5.42	BRD-K61691971	avrainvillamide-analog-1	nucleophosmin inhibitor
869	5.39	BRD-K13356952	methazolamide	Carbonic anhydrase inhibitor
875	5.32	BRD-A77118605	BML-ST330	Phospholipase inhibitor
876	5.32	BRD-K83963101	MLN-8054	Aurora kinase inhibitor
877	5.29	BRD-A87479750	tenidap	Cyclooxygenase inhibitor
878	5.29	BRD-K23623876	decafluorobutane	Contrast agent
879	5.29	BRD-K80451230	zamifenacin	Acetylcholine receptor antagonist
880	5.28	BRD-K93034159	cladribine	Adenosine deaminase inhibitor
884	5.21	BRD-K81916719	triclabendazole	Microtubule inhibitor
886	5.2	BRD-U08759356	EI-346-erlotinib-analog	EGFR inhibitor
888	5.18	BRD-K15409150	penfluridol	T-type calcium channel blocker
890	5.16	BRD-K97330509	SRC-kinase-inhibitor-II	SRC inhibitor
896	5.06	BRD-A12016240	LY-278584	Serotonin receptor antagonist
898	5.04	BRD-A68039575	liquiritigenin	Aromatase inhibitor
902	5	BRD-K32292990	CGP-53353	EGFR inhibitor
905	4.95	BRD-K20197062	SA-94315	Caspase inhibitor
908	4.95	BRD-K77925998	quipazine	Serotonin receptor agonist
912	4.9	BRD-K26863634	BIX-01338	Histone lysine methyltransferase inhibitor
913	4.9	BRD-A35588707	teniposide	Topoisomerase inhibitor
917	4.82	BRD-A15415227	GW-1929	PPAR receptor agonist
936	4.65	BRD-A58564983	selamectin	Nematocide
940	4.6	BRD-K19220233	JNK-9L	JNK inhibitor
941	4.57	BRD-K77625572	etomoxir	Carnitine palmitoyltransferase inhibitor
944	4.55	BRD-A37776212	ICI-204448	Opioid receptor agonist
947	4.51	BRD-K16977723	PP-3	EGFR inhibitor
948	4.51	BRD-K09859624	methantheline	Acetylcholine receptor antagonist
949	4.51	BRD-K96263742	GW-7647	PPAR receptor agonist
950	4.5	BRD-K53665955	MK-5108	Aurora kinase inhibitor
958	4.47	BRD-K49669041	BX-912	Pyruvate dehydrogenase kinase inhibitor
967	4.4	BRD-K49404994	levetiracetam	Calcium channel blocker
968	4.4	BRD-K06024458	n-arachidonyl-GABA	cannabinoid receptor agonist
970	4.37	BRD-M41783010	acamprosate	Glutamate receptor antagonist
971	4.37	BRD-K84639753	safinamide	Dopamine uptake inhibitor
972	4.37	BRD-K49328571	dasatinib	BCR-ABL kinase inhibitor
974	4.33	BRD-A34205397	suloctidil	Adrenergic receptor antagonist
976	4.3	BRD-M86331534	pyrvinium-pamoate	AKT inhibitor
978	4.29	BRD-K82143716	flucytosine	Antifungal
982	4.27	BRD-K63945320	dihydrosamidin	Phospholipase inhibitor
985	4.26	BRD-A37492983	iocetamic-acid	Radiopaque medium
988	4.23	BRD-K88849294	lobaric-acid	Tyrosine phosphatase inhibitor
991	4.2	BRD-K44067360	flufenamic-acid	Chloride channel blocker
992	4.19	BRD-K95435023	PHA-665752	c-Met inhibitor
993	4.19	BRD-A87606379	nadolol	Adrenergic receptor antagonist
997	4.15	BRD-K88358234	xaliproden	Serotonin receptor agonist
1009	4.02	BRD-K40530731	hyoscyamine	Acetylcholine receptor antagonist
1015	4	BRD-A85860691	chaetocin	Histone lysine methyltransferase inhibitor
1016	3.98	BRD-K78278890	NM-PP1	Mutant kinase inhibitor
1020	3.91	BRD-A95939040	sertaconazole	Sterol demethylase inhibitor
1024	3.88	BRD-K35483542	alitretinoin	Retinoid receptor agonist
1025	3.88	BRD-K20285085	fostamatinib	SYK inhibitor
1026	3.88	BRD-K68756823	FR-180204	-666
1027	3.87	BRD-K62012036	acitretin	Retinoid receptor agonist
1033	3.79	BRD-K54411430	robustic-acid	cAMP inhibitor
1037	3.74	BRD-K59637651	NSC-119889	Protein synthesis inhibitor
1052	3.63	BRD-K90733503	cefalexin	Bacterial cell wall synthesis inhibitor
1054	3.62	BRD-K82577285	dipropyl-dopamine	Dopamine receptor agonist
1059	3.6	BRD-K63606607	bufalin	ATPase inhibitor
1060	3.6	BRD-K97564742	mepyramine	Histamine receptor antagonist
1063	3.57	BRD-K23913458	coumarin	Vitamin K antagonist
1065	3.56	BRD-K28428262	brivanib	FGFR inhibitor
1066	3.56	BRD-K56509348	BMS-182874	Endothelin receptor antagonist
1068	3.52	BRD-A51393488	noscapine	Bradykinin receptor antagonist
1069	3.52	BRD-K81709173	halcinonide	Glucocorticoid receptor agonist
1071	3.51	BRD-K81376179	TCS-359	FLT3 inhibitor
1074	3.45	BRD-K75478907	GS-39783	GABA receptor modulator
1081	3.42	BRD-K59570838	homoveratrylamine	Dopamine analog
1082	3.42	BRD-K14965640	ibuprofen	Cyclooxygenase inhibitor
1086	3.38	BRD-K73293050	WZ-3146	EGFR inhibitor
1092	3.34	BRD-K40645748	mefloquine	Adenosine receptor antagonist
1094	3.31	BRD-K62221994	T-98475	Gonadotropin releasing factor hormone receptor antagonist
1095	3.31	BRD-K46068882	eugenitol	Bacterial quorum sensing inhibitor
1100	3.28	BRD-K23369905	oxiconazole	Bacterial cell wall synthesis inhibitor
1101	3.28	BRD-K02227374	milnacipran	Serotonin reuptake inhibitor
1102	3.26	BRD-K50311478	tosyl-phenylalanyl-chloromethyl-ketone	Chymotrypsin inhibitor
1106	3.24	BRD-A67981824	cefotaxime	Bacterial cell wall synthesis inhibitor
1107	3.24	BRD-K08619574	thioproperazine	Dopamine receptor antagonist
1111	3.21	BRD-K82091397	SB-239063	p38 MAPK inhibitor
1112	3.21	BRD-K98157055	SIB-1757	Glutamate receptor antagonist
1123	3.14	BRD-A56359832	zileuton	Leukotriene inhibitor
1124	3.14	BRD-K23922020	arecaidine	Acetylcholine receptor agonist
1127	3.1	BRD-K14791739	fluticasone	Glucocorticoid receptor agonist
1128	3.1	BRD-K70577657	H-9	PKA inhibitor
1129	3.1	BRD-K36737713	AG-957	Protein tyrosine kinase inhibitor
1132	3.09	BRD-A41250306	cyclopenthiazide	Thiazide diuretic
1133	3.07	BRD-K14643723	4-(2-Amino-ethyl)-benzenesulfonamide	carbonic anhydrase inhibitor
1134	3.07	BRD-A09925278	etilefrine	Adrenergic receptor agonist
1138	3.03	BRD-K43880410	pregnenolone	glutamate receptor modulator
1139	3.03	BRD-K46678324	RHO-kinase-inhibitor-II	Rho associated kinase inhibitor
1142	3.02	BRD-A74907996	equol	Estrogen receptor agonist
1143	3.02	BRD-K26674531	GR-235	Estrogen receptor agonist
1145	3	BRD-K04833372	GSK-1904529A	IGF-1 inhibitor
1146	3	BRD-A06352508	SB-218078	CHK inhibitor
1147	3	BRD-A16311756	profenamine	Butyrylcholinesterase inhibitor
1151	2.96	BRD-K11373525	ZD-7155	Angiotensin receptor antagonist
1152	2.96	BRD-K62609077	scoulerine	Adrenergic receptor antagonist
1160	2.89	BRD-A01295252	trans-7-hydroxy-pipat	Dopamine receptor ligand
1161	2.89	BRD-K07996107	harpagoside	Acetylcholinesterase inhibitor
1162	2.89	BRD-K12120659	GR-144053	Integrin antagonist
1166	2.86	BRD-K83837640	JNJ-26854165	HDAC inhibitor
1167	2.85	BRD-K08132273	tyrphostin	EGFR inhibitor
1168	2.85	BRD-K75958195	pizotifen	Serotonin receptor antagonist
1177	2.82	BRD-K08806317	timolol	Adrenergic receptor antagonist
1178	2.81	BRD-A85025557	NCS-382	GABA receptor antagonist
1182	2.78	BRD-A45543382	metrizamide	Radiopaque medium
1184	2.75	BRD-K89162000	tandutinib	FLT3 inhibitor
1191	2.71	BRD-A62071884	siguazodan	Phosphodiesterase inhibitor
1192	2.71	BRD-K03981224	ethisterone	Progestogen hormone
1194	2.69	BRD-K50495309	SRC-kinase-inhibitor-I	SRC inhibitor
1196	2.68	BRD-K00486786	RO-08-2750	NGF binding inhibitor
1197	2.68	BRD-K93658967	aloisine	CDK inhibitor
1202	2.64	BRD-K68246049	TTNPB	Retinoid receptor agonist
1204	2.61	BRD-K96670504	lonidamine	Glucokinase inhibitor
1205	2.61	BRD-K82562631	tolmetin	Cyclooxygenase inhibitor
1206	2.61	BRD-K13544237	r(-)-propylnorapomorphine	Dopamine receptor agonist
1209	2.59	BRD-K31542390	mycophenolic-acid	Dehydrogenase inhibitor
1212	2.57	BRD-K41337261	ZM-306416	ABL inhibitor
1213	2.57	BRD-A38913120	BH3I-1	BCL inhibitor
1215	2.57	BRD-K29458283	chlorambucil	DNA inhibitor
1221	2.53	BRD-A72483914	spiroxatrine	Serotonin receptor antagonist
1223	2.52	BRD-K99029477	prometon	Photosynthesis inhibitor
1226	2.5	BRD-K81169441	cerivastatin	HMGCR inhibitor
1227	2.5	BRD-A13807286	HA-14-1	BCL inhibitor
1228	2.5	BRD-A43882281	pinacidil	ATP channel activator
1237	2.43	BRD-K36529613	PU-H71	HSP inhibitor
1238	2.43	BRD-K93095519	SJ-172550	MDM inhibitor
1239	2.43	BRD-A80017228	bendroflumethiazide	Sodium/potassium/chloride transporter inhibitor
1243	2.4	BRD-A16934955	nalbuphine	Opioid receptor agonist
1244	2.4	BRD-K74430258	1,2-dichlorobenzene	Hepatotoxicant
1245	2.4	BRD-A85472596	L-670596	Prostanoid receptor antagonist
1247	2.38	BRD-K65910366	KUC103904N	-666
1248	2.36	BRD-A72596465	GW-6471	PPAR receptor antagonist
1249	2.36	BRD-K32906660	bis-tyrphostin	EGFR inhibitor
1253	2.35	BRD-K86204871	terconazole	Sterol demethylase inhibitor
1254	2.34	BRD-K48722833	iloperidone	Dopamine receptor antagonist
1256	2.33	BRD-K43978949	PIT	Purinergic receptor antagonist
1257	2.33	BRD-A06390036	hydroquinidine	Antiarrhythmic
1258	2.33	BRD-K73395020	SA-1478088	-666
1263	2.29	BRD-K89930444	AG-592	Tyrosine kinase inhibitor
1264	2.29	BRD-A68930007	ouabain	ATPase inhibitor
1265	2.29	BRD-K55344148	BU-224	Imidazoline receptor ligand
1268	2.29	BRD-K72093121	vidarabine	Antiviral
1273	2.26	BRD-A48237631	mitomycin-c	DNA alkylating agent
1277	2.22	BRD-K33551950	radicicol	HSP inhibitor
1278	2.22	BRD-K63913457	eicosatrienoic-acid	Vasodilator
1279	2.22	BRD-K46211610	tolazoline	Adrenergic receptor antagonist
1285	2.18	BRD-K24201553	SB-269970	Serotonin receptor antagonist
1286	2.18	BRD-K79124250	ioxaglic-acid	Radiopaque medium
1291	2.16	BRD-K01902415	pirinixic-acid	PPAR receptor agonist
1294	2.15	BRD-K02965346	SU-11274	Hepatocyte growth factor receptor inhibitor
1295	2.15	BRD-K01663662	diphenidol	Acetylcholine receptor agonist
1300	2.12	BRD-A43082555	loxoprofen	Cyclooxygenase inhibitor
1301	2.11	BRD-K64835161	BRD-K64835161	-666
1302	2.11	BRD-K31627533	rimexolone	Glucocorticoid receptor agonist
1312	2.08	BRD-K22096725	ALW-II-49-7	Ephrin inhibitor
1313	2.08	BRD-K44432556	VU-0418946-1	HIF modulator
1314	2.06	BRD-A22143024	estropipate	Estrogen receptor agonist
1321	2.04	BRD-K18905250	ST-91	Adrenergic receptor agonist
1322	2.04	BRD-A10969569	ambelline	Plant alkaloid
1326	2.01	BRD-A95096829	PNU-96415E	Dopamine receptor antagonist
1327	2.01	BRD-K52721684	PCO-400	Potassium channel activator
1328	2.01	BRD-A59215453	lobelanidine	Acetylcholine receptor antagonist
1330	2	BRD-K17140735	SCH-79797	Proteasome inhibitor
1341	1.94	BRD-A56020723	CA-074-Me	Cathepsin inhibitor
1343	1.94	BRD-A39230911	chlorphensin	Muscle relaxant
1344	1.93	BRD-A06784547	MRS-1334	Adenosine receptor antagonist
1346	1.9	BRD-K35128472	2-aminopurine	Serine/threonine kinase inhibitor
1347	1.9	BRD-K15601958	SEW-2871	Lysophospholipid receptor agonist
1348	1.9	BRD-K73290745	ICI-199441	Opioid receptor agonist
1349	1.9	BRD-K61401890	deguelin	NADH-ubiquinone oxidoreductase (Complex I) inhibitor
1352	1.9	BRD-K91623615	ABT-751	Tubulin inhibitor
1355	1.87	BRD-K98684188	GSK-0660	PPAR receptor antagonist
1356	1.87	BRD-K41051431	mecillinam	Bacterial cell wall synthesis inhibitor
1357	1.87	BRD-A78360835	cercosporin	Photoactivated toxin
1362	1.87	BRD-K79116891	proxymetacaine	Sodium channel blocker
1370	1.84	BRD-K68867920	quetiapine	Dopamine receptor antagonist
1373	1.83	BRD-K04976539	aminogenistein	SRC inhibitor
1375	1.8	BRD-K37798499	etoposide	Topoisomerase inhibitor
1376	1.8	BRD-A31521121	methocarbamol	Muscle relaxant
1377	1.8	BRD-A97701745	pindolol	Adrenergic receptor antagonist
1378	1.8	BRD-A64092382	mexiletine	Sodium channel blocker
1382	1.76	BRD-K28137194	loreclezole	GABA receptor agonist
1383	1.76	BRD-K40656405	L-165041	PPAR receptor agonist
1387	1.73	BRD-K63533170	AM-630	Cannabinoid receptor antagonist
1398	1.69	BRD-A04327189	synephrine	Adrenergic receptor agonist
1399	1.69	BRD-K03384561	roquinimex	Angiogenesis inhibitor
1400	1.69	BRD-K28667196	fillalbin	Increases arterial blood pressure
1401	1.69	BRD-K36864847	BD-1047	Adrenergic receptor antagonist
1402	1.69	BRD-K47659338	EMD-386088	Serotonin receptor agonist
1403	1.69	BRD-A74980173	gatifloxacin	Bacterial DNA gyrase inhibitor
1406	1.66	BRD-K37516142	idebenone	Calcium channel modulator
1407	1.66	BRD-A78877355	nefopam	Cyclooxygenase inhibitor
1408	1.66	BRD-K62310379	fluticasone	Glucocorticoid receptor agonist
1410	1.63	BRD-K92428153	mycophenolate-mofetil	Dehydrogenase inhibitor
1414	1.62	BRD-K13087974	4,5-dianilinophthalimide	EGFR inhibitor
1415	1.62	BRD-A65550283	ginsenoside	Steroid hormone receptor agonist
1416	1.62	BRD-K59851896	calycanthine	GABA release inhibitor
1419	1.62	BRD-K16554956	PTB1	AMPK activator
1420	1.59	BRD-K29359156	ebselen	H+/K+-ATPase inhibitor
1421	1.59	BRD-A54880345	etomidate	GABA receptor modulator
1426	1.55	BRD-K32710582	EI-247	IGF-1 inhibitor
1427	1.55	BRD-K76805682	SB-415286	Glycogen synthase kinase inhibitor
1428	1.55	BRD-K40990712	hexamethyleneamiloride	Sodium/hydrogen antiport inhibitor
1429	1.55	BRD-K78599730	manumycin-a	Farnesyltransferase inhibitor
1430	1.55	BRD-K00603606	ticlopidine	Purinergic receptor antagonist
1431	1.55	BRD-A08709697	heliotrine	Pyrrolizidine alkaloid
1434	1.55	BRD-K89348303	ramipril	ACE inhibitor
1439	1.52	BRD-A22713669	BVT-948	Tyrosine phosphatase inhibitor
1447	1.48	BRD-K76568384	PHTPP	Estrogen receptor antagonist
1448	1.48	BRD-K14821540	FCCP	Mitochondrial oxidative phosphorylation uncoupler
1449	1.48	BRD-K04210847	tamoxifen	Estrogen receptor antagonist
1450	1.48	BRD-A90799790	isradipine	Calcium channel blocker
1452	1.48	BRD-K35531059	molsidomine	Guanylyl cyclase activator
1457	1.44	BRD-K33572481	taurodeoxycholic-acid	Bile acid
1458	1.44	BRD-A24381660	zeranol	Estrogen receptor agonist
1459	1.44	BRD-K49481516	galantamine	Acetylcholinesterase inhibitor
1460	1.44	BRD-K38449220	seneciphylline	Cytochrome P450 inhibitor
1463	1.44	BRD-A01826957	xanthinol	Vasodilator
1467	1.41	BRD-A03623303	metoprolol	Adrenergic receptor antagonist
1468	1.41	BRD-K77998258	ganglioside	SRC activator
1469	1.41	BRD-K38436528	imipramine	Norepinephrine reuptake inhibitor
1470	1.4	BRD-K67680372	CI-966	GAT inhibitor
1473	1.37	BRD-K13800121	parecoxib	Cyclooxygenase inhibitor
1474	1.37	BRD-K31471398	dihydrexidine	Dopamine receptor agonist
1475	1.37	BRD-K36153907	KU-C103885	Cystic fibrosis transmembrane conductance regulator inhibitor
1476	1.37	BRD-K75532464	FTI-276	Farnesyltransferase inhibitor
1477	1.37	BRD-A66927094	nemonapride	Dopamine receptor antagonist
1478	1.37	BRD-K79353516	indolophenanthridine	CALY activator
1479	1.37	BRD-A07000685	hydrocortisone	Glucocorticoid receptor agonist
1485	1.34	BRD-U33728988	QL-X-138	MTOR inhibitor
1486	1.34	BRD-U94846492	quinine	Hemozoin biocrystallization inhibitor
1487	1.34	BRD-A85587465	bemesetron	Serotonin receptor antagonist
1488	1.34	BRD-A49765801	fludroxycortide	Glucocorticoid receptor agonist
1489	1.34	BRD-K70330367	amantadine	Glutamate receptor antagonist
1490	1.34	BRD-A94756469	digoxin	ATPase inhibitor
1496	1.3	BRD-K54472332	elvitegravir	HIV integrase inhibitor
1497	1.3	BRD-K85383046	IAA-94	Chloride channel blocker
1501	1.3	BRD-A70083328	secnidazole	Acetylcholinesterase inhibitor
1504	1.27	BRD-K99063460	didanosine	Nucleoside reverse transcriptase inhibitor
1505	1.27	BRD-K63516691	T-0156	Phosphodiesterase inhibitor
1506	1.27	BRD-K68103045	CGS-20625	Benzodiazepine receptor agonist
1507	1.27	BRD-A90131694	alclometasone	Glucocorticoid receptor agonist
1512	1.25	BRD-A32349859	methyl-angolensate	Apoptosis inhibitor
1514	1.23	BRD-K98493452	honokiol	AKT inhibitor
1515	1.23	BRD-K89626439	sirolimus	MTOR inhibitor
1516	1.23	BRD-K28863208	PNU-282987	Cholinergic receptor agonist
1517	1.23	BRD-K07888196	tyrphostin-AG-538	IGF-1 inhibitor
1518	1.23	BRD-K19540840	saracatinib	SRC inhibitor
1519	1.23	BRD-K68264559	brimonidine	Adrenergic receptor agonist
1525	1.2	BRD-A41941932	vitexin	Antioxidant
1526	1.2	BRD-K61097567	SB-218795	Tachykinin antagonist
1527	1.2	BRD-K15196155	IBC-293	Hydroxycarboxylic acid receptor agonist
1529	1.2	BRD-K74236984	UNC-0321	Histone lysine methyltransferase inhibitor
1530	1.2	BRD-K53414658	tivozanib	VEGFR inhibitor
1536	1.16	BRD-K66766661	17-beta-estradiol	Estrogen receptor agonist
1537	1.16	BRD-A34751532	homosalate	HSP inducer
1538	1.16	BRD-A69636825	diltiazem	Calcium channel blocker
1539	1.16	BRD-K95309561	dienestrol	Estrogen receptor agonist
1541	1.16	BRD-A10523515	GSK-429286A	Rho associated kinase inhibitor
1543	1.13	BRD-K50866992	tropisetron	Serotonin receptor antagonist
1544	1.13	BRD-K04146668	GW-441756	Growth factor receptor inhibitor
1545	1.13	BRD-K06854232	AM-580	Retinoid receptor agonist
1547	1.13	BRD-K11129031	gemfibrozil	Lipoprotein lipase activator
1548	1.12	BRD-K07117950	imperatorin	CDK inhibitor
1552	1.1	BRD-K43887077	dopamine	Dopamine receptor agonist
1553	1.09	BRD-K33882852	ZK-93423	Benzodiazepine receptor agonist
1554	1.09	BRD-A00758722	noretynodrel	Progestogen hormone
1555	1.09	BRD-A26845397	isamoltan	Adrenergic receptor antagonist
1557	1.06	BRD-K68488863	ENMD-2076	FLT3 inhibitor
1561	1.06	BRD-K10177585	PSB-11	Adenosine receptor antagonist
1562	1.06	BRD-K11634954	GBR-13069	Dopamine uptake inhibitor
1563	1.06	BRD-A34706053	CGP-12177	Adrenergic receptor agonist
1564	1.06	BRD-A89175223	bisoprolol	Adrenergic receptor antagonist
1567	1.06	BRD-K02637541	celecoxib	Cyclooxygenase inhibitor
1568	1.06	BRD-K33583600	isoliquiritigenin	Guanylate cyclase activator
1575	1.02	BRD-K05804044	AZ-628	RAF inhibitor
1576	1.02	BRD-K40892394	AR-C133057XX	Nitric oxide synthase inhibitor
1577	1.02	BRD-K28761384	zuclopenthixol	Dopamine receptor antagonist
1578	1.02	BRD-K97309399	thiothixene	Dopamine receptor antagonist
1579	1.02	BRD-K67352070	TC-2559	Acetylcholine receptor agonist
1580	1.02	BRD-K87048468	RS-102221	Serotonin receptor antagonist
1581	1.02	BRD-K33864865	LY-225910	CCK receptor antagonist
1584	1.02	BRD-A61392169	eliprodil	Glutamate receptor antagonist
1585	1.01	BRD-K83063356	RS-102895	CCR antagonist
1589	0.99	BRD-K60460488	nelfinavir	HIV protease inhibitor
1590	0.99	BRD-K25741894	skimmianine	Acetylcholinesterase inhibitor
1591	0.99	BRD-A14395271	mesoridazine	Dopamine receptor antagonist
1592	0.99	BRD-K35559145	levomepromazine	Dopamine receptor antagonist
1593	0.99	BRD-K09907482	PRL-3-inhibitor-I	Tyrosine phosphatase inhibitor
1594	0.99	BRD-A30435184	metergoline	Dopamine receptor agonist
1603	0.96	BRD-K50325075	UCL-2077	Slow after hyperpolarization channel blocker
1604	0.95	BRD-K67831364	ZM-323881	VEGFR inhibitor
1605	0.95	BRD-K18787491	U-0126	MEK inhibitor
1606	0.95	BRD-K90789829	nefazodone	Adrenergic inhibitor
1607	0.95	BRD-K24675965	LY-288513	CCK receptor antagonist
1608	0.95	BRD-K18799075	BAY-59-3074	Cannabinoid receptor partial agonist
1609	0.95	BRD-K38251852	paxilline	Potassium channel blocker
1610	0.95	BRD-K36377456	marmesin	Angiogenesis inhibitor
1612	0.95	BRD-K77008974	WYE-354	MTOR inhibitor
1613	0.95	BRD-K98548675	parthenolide	NFkB pathway inhibitor
1618	0.92	BRD-K52313696	tacedinaline	HDAC inhibitor
1620	0.91	BRD-K29905972	axitinib	PDGFR receptor inhibitor
1621	0.9	BRD-K59597909	phenothiazine	Dopamine receptor antagonist
1622	0.89	BRD-A13188892	doxazosin	Adrenergic receptor antagonist
1624	0.88	BRD-A04352665	maraviroc	CC chemokine receptor antagonist
1625	0.88	BRD-K08996725	zolantidine	Histamine receptor antagonist
1626	0.88	BRD-K37080523	isoreserpine	Vesicular monoamine transporter inhibitor
1627	0.88	BRD-K44849676	capsazepine	TRPV agonist
1628	0.88	BRD-K03109492	NSC-663284	CDC inhibitor
1629	0.88	BRD-K41445866	alfaxalone	Chloride channel agonist
1630	0.88	BRD-A56675431	altizide	Thiazide diuretic
1632	0.87	BRD-A15530910	carpindolol	Adrenergic receptor antagonist
1634	0.87	BRD-K10995081	perphenazine	Dopamine receptor antagonist
1636	0.85	BRD-K08640512	RS-100329	Adrenergic receptor antagonist
1637	0.85	BRD-A52588987	SKF-83566	Dopamine receptor antagonist
1638	0.85	BRD-K82846253	repaglinide	Insulin secretagogue
1639	0.85	BRD-K99922388	DPO-1	Potassium channel blocker
1648	0.82	BRD-A24543851	nornicotine	Acetylcholine receptor agonist
1649	0.82	BRD-A66199457	asiaticoside	Antineoplastic
1651	0.81	BRD-K67174588	toremifene	Estrogen receptor antagonist
1652	0.81	BRD-K25186396	tangeritin	Cell cycle inhibitor
1653	0.81	BRD-K97354755	SU-6656	SRC inhibitor
1654	0.81	BRD-K32696739	noreleagnine	Monoamine oxidase inhibitor
1655	0.81	BRD-K74305673	IKK-2-inhibitor-V	IKK inhibitor
1656	0.81	BRD-K82484965	carmoxirole	Dopamine receptor agonist
1657	0.81	BRD-K84709232	caffeic-acid	Lipoxygenase inhibitor
1658	0.81	BRD-A33084410	5'-guanidinonaltrindole	Opioid receptor antagonist
1659	0.81	BRD-K53979406	ALX-5407	Glycine transporter inhibitor
1660	0.81	BRD-A58048407	nimodipine	Calcium channel blocker
1666	0.78	BRD-K32755366	reserpic-acid	Norepinephrine transporter inhibitor
1667	0.78	BRD-K19525698	ozagrel	Thromboxane synthase inhibitor
1668	0.78	BRD-K12357156	AG-490	EGFR inhibitor
1669	0.78	BRD-K55191674	benzylpenicillin	Penicillin binding protein inhibitor
1670	0.78	BRD-K68558722	deracoxib	Cyclooxygenase inhibitor
1674	0.74	BRD-K61314889	IWR-1-ENDO	PARP inhibitor
1677	0.72	BRD-A75402480	desoxycorticosterone	Mineralocorticoid receptor agonist
1679	0.7	BRD-K10705233	GW-405833	Cannabinoid receptor agonist
1680	0.7	BRD-K65285700	BRD-K65285700	Cannabinoid receptor agonist
1681	0.7	BRD-K65814004	diphenyleneiodonium	Nitric oxide synthase inhibitor
1682	0.7	BRD-K41707108	ceramide	Phosphoenolpyruvate carboxylase activator
1683	0.7	BRD-K48692744	NU-1025	PARP inhibitor
1686	0.68	BRD-K39983086	loteprednol	Glucocorticoid receptor agonist
1688	0.67	BRD-K24526313	levcromakalim	Potassium channel activator
1689	0.67	BRD-K59273480	propentofylline	Adenosine reuptake inhibitor
1690	0.67	BRD-K31987754	oleylethanolamide	Cannabinoid receptor agonist
1691	0.67	BRD-A92826379	lupanine	Sodium channel blocker
1692	0.67	BRD-A78295502	hydroquinine	Antiarrhythmic
1693	0.67	BRD-A55946879	BW-B70C	Lipoxygenase inhibitor
1694	0.67	BRD-A93255169	thalidomide	TNF production inhibitor
1695	0.66	BRD-K27871032	lysergol	Ergoline alkaloid
1702	0.63	BRD-K16664969	GTP-14564	FLT3 inhibitor
1703	0.63	BRD-K81521265	dicyclohexylurea	Epoxide hydolase inhibitor
1704	0.63	BRD-K67844266	MLN-4924	Nedd activating enzyme inhibitor
1706	0.6	BRD-K16336526	capsaicin	TRPV agonist
1707	0.6	BRD-K34581968	BMS-536924	IGF-1 inhibitor
1708	0.6	BRD-K45158365	valsartan	Angiotensin receptor antagonist
1709	0.6	BRD-K15842202	eudesmic-acid	-666
1710	0.6	BRD-K84663978	trequinsin	Phosphodiesterase inhibitor
1711	0.6	BRD-K88741031	methyl-2,5-dihydroxycinnamate	EGFR inhibitor
1712	0.6	BRD-A26095496	clobetasol	Glucocorticoid receptor agonist
1713	0.6	BRD-A67373739	AICA-ribonucleotide	AMPK activator
1717	0.56	BRD-K86887724	dofetilide	Potassium channel blocker
1718	0.56	BRD-A58955223	sulforaphane	Antineoplastic
1719	0.56	BRD-K83322645	L-693403	Sigma receptor agonist
1720	0.56	BRD-K81209512	AG-494	EGFR inhibitor
1721	0.56	BRD-K67439147	SIB-1893	Glutamate receptor antagonist
1722	0.56	BRD-K26801045	pipamperone	Dopamine receptor antagonist
1723	0.56	BRD-K47717570	NBQX	Glutamate receptor antagonist
1725	0.56	BRD-K64052750	gefitinib	EGFR inhibitor
1726	0.56	BRD-K41895714	AS-605240	PI3K inhibitor
1727	0.56	BRD-K77695569	tiabendazole	Angiogenesis inhibitor
1728	0.56	BRD-K63828191	raloxifene	Estrogen receptor antagonist
1729	0.56	BRD-K79602928	metformin	Insulin sensitizer
1730	0.56	BRD-K89839824	raltitrexed	Thymidylate synthase inhibitor
1735	0.54	BRD-K75641298	metoclopramide	Dopamine receptor antagonist
1737	0.53	BRD-K76908866	CP-724714	EGFR inhibitor
1739	0.53	BRD-K92049597	triamterene	Sodium channel blocker
1740	0.53	BRD-A17655518	ibuprofen	Cyclooxygenase inhibitor
1741	0.53	BRD-K97764662	PD-173074	FGFR inhibitor
1742	0.53	BRD-A59303141	quinethazone	Thiazide diuretic
1743	0.53	BRD-K26117720	gingerol	Nitric oxide synthase inhibitor
1744	0.53	BRD-A30205217	ethotoin	Hydantoin antiepileptic
1746	0.51	BRD-K59184148	SB-216763	Glycogen synthase kinase inhibitor
1749	0.49	BRD-K25079130	avrainvillamide-analog-4	nucleophosmin inhibitor
1750	0.49	BRD-K84085265	CG-930	JNK inhibitor
1751	0.49	BRD-K00673382	famotidine	Histamine receptor antagonist
1752	0.49	BRD-K80970344	pyrrolidine-dithiocarbamate	NFkB pathway inhibitor
1753	0.49	BRD-K39670393	amthamine	Histamine receptor agonist
1754	0.49	BRD-K21733600	rofecoxib	Cyclooxygenase inhibitor
1755	0.49	BRD-K93188295	ARC-239	Adrenergic receptor antagonist
1756	0.49	BRD-A26384407	chlortalidone	Carbonic anhydrase inhibitor
1758	0.48	BRD-A62025033	temsirolimus	MTOR inhibitor
1760	0.46	BRD-A13084692	troglitazone	Insulin sensitizer
1761	0.46	BRD-K73397362	purmorphamine	Smoothened receptor agonist
1762	0.46	BRD-A70268693	PG-9	Acetylcholine receptor agonist
1763	0.46	BRD-A35511923	L-803087	Somatostatin receptor agonist
1764	0.46	BRD-K88759641	EMD-66684	Angiotensin receptor antagonist
1765	0.46	BRD-A07875874	cilnidipine	Calcium channel blocker
1766	0.46	BRD-K94841585	emodic-acid	Laxative
1767	0.46	BRD-K64514229	toltrazuril	Antiprotozoal
1768	0.46	BRD-K14693417	cinchonine	P-glycoprotein inhibitor
1771	0.46	BRD-K85090592	pilocarpine	Acetylcholine receptor agonist
1772	0.46	BRD-A24514565	warfarin	Vitamin K antagonist
1773	0.46	BRD-K00234327	RU-24969	Serotonin receptor agonist
1774	0.46	BRD-K21672174	RO-28-1675	Glucokinase activator
1778	0.42	BRD-K02113016	olaparib	PARP inhibitor
1779	0.42	BRD-K59962020	CHEMBL-374350	NFkB pathway inhibitor
1780	0.42	BRD-K41260949	valproic-acid	HDAC inhibitor
1781	0.42	BRD-K45401373	betulinic-acid	Apoptosis stimulant
1782	0.42	BRD-K90382497	GW-843682X	PLK inhibitor
1783	0.42	BRD-K98769987	flumazenil	Benzodiazepine receptor antagonist
1784	0.42	BRD-K71266197	PSB-06126	NTPDase inhibitor
1785	0.42	BRD-A39255369	DCPIB	Chloride channel blocker
1789	0.42	BRD-A39390670	rabeprazole	ATPase inhibitor
1790	0.42	BRD-K32247306	primidone	GABA receptor antagonist
1791	0.42	BRD-K49865102	PD-0325901	MEK inhibitor
1793	0.39	BRD-K11540476	EMF-BCA1-64	Caspase inhibitor
1794	0.39	BRD-A51410489	yohimbine	Adrenergic receptor antagonist
1795	0.39	BRD-K52930707	rescinnamine	ACE inhibitor
1796	0.39	BRD-A99449986	MT-21	Caspase activator
1797	0.39	BRD-A84189516	baccatin-III	Paclitaxel precursor
1798	0.39	BRD-A27887842	prednisolone	Glucocorticoid receptor agonist
1799	0.39	BRD-K59369769	tozasertib	Aurora kinase inhibitor
1800	0.39	BRD-A42759514	ornidazole	Antiprotozoal
1801	0.39	BRD-A05352148	ipratropium	Acetylcholine receptor antagonist
1802	0.39	BRD-K22031190	diflunisal	Prostanoid receptor antagonist
1803	0.39	BRD-K02265150	amoxapine	Norepinephrine reuptake inhibitor
1804	0.39	BRD-A70407468	PSB-36	Adenosine receptor antagonist
1807	0.36	BRD-A56892734	esomeprazole	ATPase inhibitor
1808	0.35	BRD-K11717138	benzbromarone	Chloride channel blocker
1809	0.35	BRD-K78294846	osthol	Calcium channel blocker
1810	0.35	BRD-A43974575	tranylcypromine	Monoamine oxidase inhibitor
1811	0.35	BRD-K03557653	sappanone-a	Tyrosinase inhibitor
1812	0.35	BRD-A31204924	mitotane	Antineoplastic
1813	0.35	BRD-K83023055	GR-135531	Melatonin receptor agonist
1814	0.35	BRD-A65145453	ATPA	Glutamate receptor agonist
1815	0.35	BRD-A60197193	amisulpride	Dopamine receptor antagonist
1816	0.35	BRD-K80738081	resveratrol	Cytochrome P450 inhibitor
1818	0.34	BRD-K39391626	ethylestrenol	Progesterone receptor agonist
1820	0.32	BRD-K39621635	artemether	Antimalarial
1821	0.32	BRD-K99696746	fatostatin	SREBP inhibitor
1822	0.32	BRD-K40624912	ZM-39923	JAK inhibitor
1823	0.32	BRD-A43940795	tetrahydropalmatine	Serotonin release inhibitor
1824	0.32	BRD-K85603128	resorcinol	Phosphodiesterase inhibitor
1825	0.32	BRD-K03842655	penitrem-a	Potassium channel blocker
1826	0.32	BRD-K39915878	loxapine	Dopamine receptor antagonist
1827	0.32	BRD-K33308633	INCA-6	Calcineurin inhibitor
1830	0.32	BRD-A81233518	glycopyrrolate	Acetylcholine receptor antagonist
1834	0.28	BRD-K18895904	olanzapine	Dopamine receptor antagonist
1835	0.28	BRD-A81402010	KU-C103443N	CDC inhibitor
1836	0.28	BRD-A44780397	mifepristone	Glucocorticoid receptor antagonist
1837	0.28	BRD-K17497770	butein	EGFR inhibitor
1838	0.28	BRD-A34255068	rolipram	Phosphodiesterase inhibitor
1839	0.28	BRD-K67847053	guanabenz	Adrenergic receptor agonist
1840	0.28	BRD-A29082194	gitoxigenin	ATPase inhibitor
1841	0.28	BRD-K35498378	alrestatin	Aldose reductase inhibitor
1843	0.28	BRD-A26711594	nicardipine	Calcium channel blocker
1844	0.28	BRD-K07303502	arachidonyl-trifluoro-methane	Cytosolic phospholipase inhibitor
1846	0.25	BRD-K42573370	avrainvillamide-analog-2	nucleophosmin inhibitor
1847	0.25	BRD-A20697603	thiostrepton	FOXM1 inhibitor
1848	0.25	BRD-K68997413	PF-3845	FAAH inhibitor
1849	0.25	BRD-K81839095	estrone	Estrogen receptor agonist
1850	0.25	BRD-K06014311	DH-97	Melatonin receptor antagonist
1851	0.25	BRD-K80431395	triciribine	AKT inhibitor
1852	0.25	BRD-A06352418	terfenadine	Histamine receptor antagonist
1853	0.25	BRD-A49160188	donepezil	Acetylcholinesterase inhibitor
1854	0.25	BRD-K50859149	sulfafurazole	Bacterial antifolate
1855	0.25	BRD-K36862742	hydroflumethiazide	Sodium/potassium/chloride transporter inhibitor
1856	0.25	BRD-A80793822	pemoline	Dopamine receptor agonist
1857	0.25	BRD-K72703948	ZM-447439	Aurora kinase inhibitor
1858	0.25	BRD-K92000912	AM-251	Cannabinoid receptor antagonist
1859	0.25	BRD-A35108200	dexamethasone	Glucocorticoid receptor agonist
1860	0.25	BRD-A09533288	verapamil	Calcium channel blocker
1861	0.25	BRD-A95869247	indapamide	Thiazide diuretic
1864	0.21	BRD-K31611373	fluprostenol	Prostanoid receptor agonist
1865	0.21	BRD-K71430621	clobenpropit	Histamine receptor antagonist
1866	0.21	BRD-K65146499	nabumetone	Cyclooxygenase inhibitor
1867	0.21	BRD-A84174393	meloxicam	Cyclooxygenase inhibitor
1868	0.21	BRD-A50311610	meclozine	CAR agonist
1869	0.21	BRD-K71289571	zafirlukast	Leukotriene receptor antagonist
1872	0.19	BRD-K66876909	linezolid	Bacterial 50S ribosomal subunit inhibitor
1874	0.18	BRD-K54314721	zolmitriptan	Serotonin receptor agonist
1875	0.18	BRD-K23383398	T-0901317	LXR agonist
1876	0.18	BRD-K04414442	SB-222200	Tachykinin antagonist
1877	0.18	BRD-K18816859	L-694247	Serotonin receptor agonist
1878	0.18	BRD-A31575449	CGP-20712	Adrenergic receptor antagonist
1879	0.18	BRD-K59522102	piperine	Monoamine oxidase inhibitor
1880	0.18	BRD-K96319534	phentermine	Dopamine uptake inhibitor
1881	0.18	BRD-K67080878	milrinone	Phosphodiesterase inhibitor
1882	0.18	BRD-K32164935	tolazamide	ATP channel blocker
1883	0.18	BRD-K95609758	BMS-191011	Potassium channel activator
1885	0.16	BRD-K05395900	nicotine	Acetylcholine receptor agonist
1886	0.14	BRD-K62858456	lomerizine	Calcium channel blocker
1887	0.14	BRD-K04111260	raclopride	Dopamine receptor antagonist
1888	0.14	BRD-K04046242	equilin	Estrogen receptor agonist
1889	0.14	BRD-K57304726	PRE-084	Sigma receptor agonist
1890	0.14	BRD-A67862938	naftidrofuryl	Adrenergic receptor antagonist
1891	0.14	BRD-A44090213	indoprofen	Cyclooxygenase inhibitor
1892	0.14	BRD-A79672927	tropicamide	Acetylcholine receptor antagonist
1893	0.14	BRD-A92585442	RU-28318	Cytochrome P450 inhibitor
1897	0.11	BRD-K81528515	nilotinib	ABL inhibitor
1898	0.11	BRD-K99616396	motesanib	KIT inhibitor
1899	0.11	BRD-K45435259	SCH-23390	Dopamine receptor antagonist
1900	0.11	BRD-K93332168	isocarboxazid	Monoamine oxidase inhibitor
1901	0.11	BRD-A65615053	zacopride	Serotonin receptor antagonist
1902	0.11	BRD-K96799727	pifithrin-mu	HSP inhibitor
1903	0.11	BRD-K42098891	protriptyline	Tricyclic antidepressant
1904	0.11	BRD-A35912562	pregnenolone	Glutamate receptor modulator
1905	0.11	BRD-K60770992	pergolide	Dopamine receptor agonist
1906	0.11	BRD-K62200014	anagrelide	Phosphodiesterase inhibitor
1907	0.11	BRD-K03670461	tyrphostin-AG-82	EGFR inhibitor
1908	0.11	BRD-K47639036	flavoxate	Acetylcholine receptor antagonist
1909	0.11	BRD-A09094913	strychnine	Acetylcholine receptor antagonist
1910	0.1	BRD-K08287586	butylparaben	DNA synthesis inhibitor
1911	0.09	BRD-K44442813	pidotimod	Interferon receptor agonist
1914	0.08	BRD-K68507560	dicycloverine	Acetylcholine receptor antagonist
1916	0.07	BRD-K47780086	penciclovir	DNA directed DNA polymerase inhibitor
1917	0.07	BRD-K08417745	SID-26681509	Cathepsin inhibitor
1918	0.07	BRD-A36318220	necrostatin-1	RIPK inhibitor
1919	0.07	BRD-K47328134	lysylphenylalanyl-tyrosine	Heparin activation inhibitor
1920	0.07	BRD-K50135270	GBR-12935	Dopamine uptake inhibitor
1921	0.07	BRD-A62525898	prednisone	Glucocorticoid receptor agonist
1922	0.07	BRD-A10977446	carvedilol	Adrenergic receptor antagonist
1923	0.07	BRD-K43068349	AMG-9810	TRPV antagonist
1924	0.07	BRD-K46424862	hymecromone	Monoamine oxidase inhibitor
1925	0.07	BRD-A38030642	cyclosporin-a	Calcineurin inhibitor
1926	0.07	BRD-K35960502	niclosamide	DNA replication inhibitor
1927	0.07	BRD-K21548250	moracizine	Sodium channel blocker
1930	0.05	BRD-K04196797	oxcarbazepine	Sodium channel blocker
1931	0.05	BRD-K63923597	barasertib	Aurora kinase inhibitor
1933	0.04	BRD-K09397065	SR-57227A	Serotonin receptor agonist
1934	0.04	BRD-K92984783	melperone	Serotonin receptor antagonist
1935	0.04	BRD-K14765469	vesamicol	Acetylcholinesterase inhibitor
1936	0.04	BRD-K91290917	amodiaquine	Histamine receptor agonist
1937	0.04	BRD-K53857191	risperidone	Dopamine receptor antagonist
1938	0.04	BRD-K85119730	tolbutamide	ATP channel blocker
1939	0.04	BRD-K90027355	spironolactone	Mineralocorticoid receptor antagonist
1940	0.04	BRD-K89997465	chlorpromazine	Dopamine receptor antagonist
1941	0.04	BRD-K89732114	trifluoperazine	Dopamine receptor antagonist
1948	0.03	BRD-K56957086	dacinostat	HDAC inhibitor
1949	0.03	BRD-K46435977	valaciclovir	DNA polymerase inhibitor
1950	0.03	BRD-K33312228	halometasone	Glucocorticoid receptor agonist
1951	0.03	BRD-K28849549	mesalazine	Cyclooxygenase inhibitor
1952	0.03	BRD-K04430056	7-nitroindazole	nitric oxide synthase inhibitor
1953	0.03	BRD-A44133049	azasetron	Serotonin receptor antagonist
1954	0.03	BRD-K09963420	saquinavir	HIV protease inhibitor
1955	0.03	BRD-A70649075	sulconazole	Sterol demethylase inhibitor
1956	0.03	BRD-K64994968	progesterone	Progesterone receptor agonist
1957	0.03	BRD-K73589491	nizatidine	Histamine receptor antagonist
1958	0.03	BRD-K86301799	dipyridamole	Phosphodiesterase inhibitor
1959	0.03	BRD-K49049886	CGS-15943	Adenosine receptor antagonist
1960	0.03	BRD-A16694057	bisphenol-a	PPAR receptor antagonist
1961	0.03	BRD-K72726508	arcyriaflavin-a	CDK inhibitor
1962	0.03	BRD-K32821942	azathioprine	Dehydrogenase inhibitor
1963	0.03	BRD-A75769826	SDM25N	Opioid receptor antagonist
1966	0.02	BRD-K06147391	telenzepine	Acetylcholine receptor antagonist
1967	0.02	BRD-K66874953	pifithrin-alpha	TP53 inhibitor
1968	0.02	BRD-A22380646	pantoprazole	ATPase inhibitor
1969	0.02	BRD-A16332958	modafinil	Adrenergic receptor agonist
1970	0.02	BRD-A93659613	GR-89696	Opioid receptor agonist
1971	0.02	BRD-A91008255	bepridil	Calcium channel blocker
1972	0.02	BRD-K78126613	menadione	Mitochondrial DNA polymerase inhibitor
1992	0.01	BRD-K69600043	thiethylperazine	Dopamine receptor antagonist
1993	0.01	BRD-K28936863	ketotifen	Histamine receptor agonist
1994	0.01	BRD-K97158071	droperidol	Dopamine receptor antagonist
2040	0	BRD-K50324045	avrainvillamide-analog-6	nucleophosmin inhibitor
2041	0	BRD-A70731303	avrainvillamide-analog-5	nucleophosmin inhibitor
2783	0	BRD-K97799481	theophylline	Adenosine receptor antagonist
2784	0	BRD-A15493168	tetracycline	Bacterial 30S ribosomal subunit inhibitor
2785	0	BRD-K28667793	pyrazinamide	Fatty acid synthase inhibitor
2786	0	BRD-K86873305	piperacillin	Bacterial cell wall synthesis inhibitor
2787	0	BRD-K82216340	medroxyprogesterone	progesterone receptor agonist
2788	0	BRD-K94070024	depomedrol	Glucocorticoid receptor agonist
2789	0	BRD-A51182606	chloramphenicol	Protein synthesis inhibitor
2790	0	BRD-K54529596	captopril	ACE inhibitor
2791	0	BRD-K90864987	cobalt(II)-chloride	HSP inducer
2792	0	BRD-K67977190	eprosartan	Angiotensin receptor antagonist
2793	0	BRD-K56450366	NSC-94258	Antineoplastic
2794	0	BRD-K37814297	acepromazine	Dopamine receptor antagonist
2795	0	BRD-K31491153	1-phenylbiguanide	Serotonin receptor agonist
2796	0	BRD-K17953061	staurosporine	PKC inhibitor
2797	0	BRD-K15519488	CS-110266	Dopamine receptor agonist
2798	0	BRD-K04466929	Merck60	HDAC inhibitor
2799	0	BRD-A95696820	acadesine	AMPK activator
2800	0	BRD-A87125127	3-matida	Glutamate receptor antagonist
2801	0	BRD-A83892713	rifampicin	RNA polymerase inhibitor
2802	0	BRD-A80383043	BRD-A80383043	Glutamate receptor agonist
2803	0	BRD-A62890442	3-methyl-GABA	GABA aminotransferase activator
2804	0	BRD-A29731977	17-hydroxyprogesterone-caproate	progesterone receptor agonist
2805	0	BRD-A15914070	4-hydroxy-2-nonenal	Cytotoxic lipid peroxidation product
2806	0	BRD-A14985772	ascorbyl-palmitate	antioxidant
2807	0	BRD-A09495397	bicuculline	GABA receptor antagonist
2808	0	BRD-K29582115	ziprasidone	Dopamine receptor antagonist
2809	0	BRD-M30523314	vinorelbine	Tubulin inhibitor
2810	0	BRD-K15891719	tenofovir	Reverse transcriptase inhibitor
2811	0	BRD-K66956375	oleoylethanolamide	Cannabinoid receptor agonist
2812	0	BRD-K37720887	SB-525334	TGF beta receptor inhibitor
2813	0	BRD-K91696562	orantinib	FGFR inhibitor
2814	0	BRD-K91900765	VX-745	p38 MAPK inhibitor
2815	0	BRD-M16762496	PIK-75	DNA protein kinase inhibitor
2816	0	BRD-K17306061	aprepitant	Tachykinin antagonist
2817	0	BRD-K99498722	NPI-2358	Tubulin inhibitor
2818	0	BRD-A41692738	TGX-221	PI3K inhibitor
2819	0	BRD-K16485616	mocetinostat	HDAC inhibitor
2820	0	BRD-K95901403	XL-147	PI3K inhibitor
2821	0	BRD-K67578145	GDC-0879	RAF inhibitor
2822	0	BRD-K74514084	pazopanib	KIT inhibitor
2823	0	BRD-K99964838	bosutinib	ABL inhibitor
2824	0	BRD-K99749624	linifanib	PDGFR receptor inhibitor
2825	0	BRD-K77286328	reversine	Aurora kinase inhibitor
2826	0	BRD-K46212057	voriconazole	Cytochrome P450 inhibitor
2827	0	BRD-K83794624	pirarubicin	Topoisomerase inhibitor
2828	0	BRD-K09436313	prostaglandin	Prostanoid receptor antagonist
2829	0	BRD-K99451608	lopinavir	HIV protease inhibitor
2830	0	BRD-K23192422	lestaurtinib	FLT3 inhibitor
2831	0	BRD-K78431006	crizotinib	ALK inhibitor
2832	0	BRD-K64800655	PHA-793887	CDK inhibitor
2833	0	BRD-K01253243	SB-590885	RAF inhibitor
2834	0	BRD-K13566078	BMS-345541	IKK inhibitor
2835	0	BRD-K99545815	PF-562271	Focal adhesion kinase inhibitor
2836	0	BRD-K52751261	TAK-715	p38 MAPK inhibitor
2837	0	BRD-A39646320	HC-toxin	HDAC inhibitor
2838	0	BRD-K47539947	tetradecylthioacetic-acid	Lipid peroxidase inhibitor
2839	0	BRD-K37846922	3,3'-diindolylmethane	CHK inhibitor
2840	0	BRD-A96799240	4-hydroxyretinoic-acid	Retinoid receptor binder
2841	0	BRD-K75181824	acetyl-geranygeranyl-cysteine	Inhibitor of methyl esterification of geranylgeranylated proteins
2842	0	BRD-K50720187	flupirtine	Glutamate receptor antagonist
2843	0	BRD-A18497530	5-iodotubercidin	Adenosine kinase inhibitor
2844	0	BRD-K99291625	SB-203580	p38 MAPK inhibitor
2845	0	BRD-K67506692	tyrphostin-AG-126	ERK1 and ERK2 phosphorylation inhibitor
2846	0	BRD-K80725632	lavendustin-c	EGFR inhibitor
2847	0	BRD-A74904029	EI-231	Casein kinase inhibitor
2848	0	BRD-K47943470	tyrphostin-51	EGFR inhibitor
2849	0	BRD-K85985071	ellipticine	Topoisomerase inhibitor
2850	0	BRD-K64935403	ebelactone-b	Lipase inhibitor
2851	0	BRD-U66370498	androstanol	CAR antagonist
2852	0	BRD-K20986251	lithocholic-acid	FXR antagonist
2853	0	BRD-K30743633	TCPOBOP	CAR agonist
2854	0	BRD-K81062487	taurocholic-acid	Bile acid
2855	0	BRD-K43164539	cholic-acid	Bile acid
2856	0	BRD-K57926513	tyrphostin-AG-1295	PDGFR receptor inhibitor
2857	0	BRD-K74733595	APHA-compound-8	HDAC inhibitor
2858	0	BRD-A01317026	7,8-dihydro-L-biopterin	Dihydroneopterin aldolase inhibitor
2859	0	BRD-A59808129	guggulsterone	Cholesterol inhibitor
2860	0	BRD-K05977823	tenovins	SIRT inhibitor
2861	0	BRD-K14880289	GW-501516	PPAR receptor agonist
2862	0	BRD-K39944607	ochratoxin-a	Phenylalanyl tRNA synthetase inhibitor
2863	0	BRD-A80960055	celastrol	Anti-inflammatory
2864	0	BRD-A11702965	chromomycin-a3	DNA binding agent
2865	0	BRD-A80574334	oxalomalic-acid	Isocitrate dehydrogenase inhibitor
2866	0	BRD-K88551539	CAY-10585	HIF modulator
2867	0	BRD-K63915849	AS-604850	PI3K inhibitor
2868	0	BRD-U86922168	QL-XII-47	BTK inhibitor
2869	0	BRD-U51951544	ZG-10	JNK inhibitor
2870	0	BRD-U25771771	WZ-4-145	EGFR inhibitor
2871	0	BRD-K38615104	A-443644	AKT inhibitor
2872	0	BRD-K24859147	KIN001-242	Protein kinase inhibitor
2873	0	BRD-A60245366	AS-601245	JNK inhibitor
2874	0	BRD-K59753975	vindesine	Tubulin inhibitor
2875	0	BRD-K68202742	trichostatin-a	HDAC inhibitor
2876	0	BRD-A61856038	tremulacin	Lipoxygenase inhibitor
2877	0	BRD-K04412738	tramadol	Norepinephrine reuptake inhibitor
2878	0	BRD-K54316499	tolterodine	Acetylcholine receptor antagonist
2879	0	BRD-K89125793	tinidazole	Antiprotozoal
2880	0	BRD-K10467831	tibolone	Androgen receptor agonist
2881	0	BRD-K60160658	tiagabine	GABA uptake inhibitor
2882	0	BRD-K32744045	disulfiram	Aldehyde dehydrogenase inhibitor
2883	0	BRD-K94649603	taxifolin	Opioid receptor antagonist
2884	0	BRD-K91733562	secoisolariciresinol	Antioxidant
2885	0	BRD-K62374253	rufloxacin	Bacterial DNA gyrase inhibitor
2886	0	BRD-K50938786	ropivacaine	Sodium channel blocker
2887	0	BRD-A27489425	rolitetracycline	Bacterial 30S ribosomal subunit inhibitor
2888	0	BRD-K51485625	ritonavir	HIV protease inhibitor
2889	0	BRD-K70490179	rimcazole	Sigma receptor antagonist
2890	0	BRD-K89708791	rifaximin	RNA synthesis inhibitor
2891	0	BRD-K92870997	pterostilbene	Cyclooxygenase inhibitor
2892	0	BRD-K43236057	piceid	ICAM1 inhibitor
2893	0	BRD-A37052580	physostigmine	Acetylcholinesterase inhibitor
2894	0	BRD-K85503079	perospirone	Dopamine receptor antagonist
2895	0	BRD-A84134924	pancuronium	Acetylcholine receptor antagonist
2896	0	BRD-K08924299	palonosetron	Serotonin receptor antagonist
2897	0	BRD-A14208071	oxyphenonium	Cholinergic receptor antagonist
2898	0	BRD-K25310650	ormetoprim	Bacterial antifolate
2899	0	BRD-K83144676	olmesartan	Angiotensin antagonist
2900	0	BRD-A12560204	nitrendipine	Calcium channel blocker
2901	0	BRD-K96471533	nitazoxanide	Pyruvate ferredoxin oxidoreductase inhibitor
2902	0	BRD-A96107863	nisoldipine	Calcium channel blocker
2903	0	BRD-A39052811	mosapride	Serotonin receptor agonist
2904	0	BRD-K52020312	metronidazole	DNA inhibitor
2905	0	BRD-K88679075	methandriol	Androgenic steroid
2906	0	BRD-A03216249	mepivacaine	Potassium channel blocker
2907	0	BRD-A02990301	lofexidine	Adrenergic receptor agonist
2908	0	BRD-K51671335	sulpiride	Dopamine receptor antagonist
2909	0	BRD-K27184429	levocetirizine	Histamine receptor antagonist
2910	0	BRD-A52282606	lacidipine	Calcium channel blocker
2911	0	BRD-K22227508	targinine	Nitric oxide synthase inhibitor
2912	0	BRD-K96134740	kitasamycin	Protein synthesis inhibitor
2913	0	BRD-K30097969	pitavastatin	HMGCR inhibitor
2914	0	BRD-K73991644	isoquercetin	Aldose reductase inhibitor
2915	0	BRD-K93618743	ipriflavone	Bone resorption inhibitor
2916	0	BRD-A24191444	ifenprodil	Adrenergic receptor antagonist
2917	0	BRD-K69650333	idarubicin	Topoisomerase inhibitor
2918	0	BRD-K84955386	hyperoside	Glucosidase inhibitor
2919	0	BRD-K10860596	granisetron	Serotonin receptor antagonist
2920	0	BRD-K28029915	dolasetron	Serotonin receptor antagonist
2921	0	BRD-K63265447	docetaxel	Tubulin inhibitor
2922	0	BRD-K22947005	dexbrompheniramine	Histamine receptor antagonist
2923	0	BRD-K30697463	desoximetasone	Glucocorticoid receptor agonist
2924	0	BRD-K73589401	corticosterone	mineralocorticoid receptor agonist
2925	0	BRD-K15916496	clotrimazole	Cytochrome P450 inhibitor
2926	0	BRD-K86595100	chlordiazepoxide	Benzodiazepine receptor agonist
2927	0	BRD-K48932581	cetraxate	Mucus protecting agent
2928	0	BRD-K52735702	cefdinir	Bacterial cell wall synthesis inhibitor
2929	0	BRD-M47937986	cefatrizine	Bacterial cell wall synthesis inhibitor
2930	0	BRD-K20338176	cefaclor	Bacterial cell wall synthesis inhibitor
2931	0	BRD-K85030058	benactyzine	Acetylcholine receptor antagonist
2932	0	BRD-A17448384	beclometasone	Glucocorticoid receptor agonist
2933	0	BRD-K70358946	aripiprazole	Serotonin receptor agonist
2934	0	BRD-K52172416	anastrozole	Aromatase inhibitor
2935	0	BRD-K32398298	alprazolam	Benzodiazepine receptor agonist
2936	0	BRD-K33483813	actarit	Interleukin receptor agonist
2937	0	BRD-A59985574	topotecan	Topoisomerase inhibitor
2938	0	BRD-K05658747	raltegravir	HIV integrase inhibitor
2939	0	BRD-K62982419	cilomilast	Phosphodiesterase inhibitor
2940	0	BRD-K64785675	TG100-115	-666
2941	0	BRD-A25569250	KI-16425	Lysophosphatidic acid receptor antagonist
2942	0	BRD-K11636097	JNJ-7706621	CDK inhibitor
2943	0	BRD-K51967704	BIIB021	HSP inhibitor
2944	0	BRD-K61192372	capecitabine	DNA synthesis inhibitor
2945	0	BRD-M07438658	lapatinib	EGFR inhibitor
2946	0	BRD-K66175015	afatinib	EGFR inhibitor
2947	0	BRD-K49810818	sorafenib	FLT3 inhibitor
2948	0	BRD-K18855837	varenicline	Acetylcholine receptor agonist
2949	0	BRD-K21971034	OM-137	Aurora kinase inhibitor
2950	0	BRD-A77050075	heraclenol	Vitamin K antagonist
2951	0	BRD-A19248578	latrunculin-b	Actin polymerization inhibitor
2952	0	BRD-K13390322	AT-7519	CDK inhibitor
2953	0	BRD-K79090631	CGP-60474	CDK inhibitor
2954	0	BRD-K14550461	doxercalciferol	Vitamin D receptor agonist
2955	0	BRD-K64310881	MW-STK33-3B	Potassium channel activator
2956	0	BRD-A61858259	CAY-10415	Insulin sensitizer
2957	0	BRD-A00520476	otenzepad	Acetylcholine receptor antagonist
2958	0	BRD-K56745457	azauridine	Antiviral
2959	0	BRD-K51066026	aminoindazole	Ionophore
2960	0	BRD-K49372556	mofezolac	Cyclooxygenase inhibitor
2961	0	BRD-K34437622	BRD-K34437622	Thymidylate synthase inhibitor
2962	0	BRD-K61993165	niacin	NAD precursor with lipid lowering effects
2963	0	BRD-A67438293	treprostinil	Prostacyclin analog
2964	0	BRD-U37049823	HG-6-64-01	RAF inhibitor
2965	0	BRD-K74761218	WT-171	HDAC inhibitor
2966	0	BRD-K61217870	n-(3-acetamidophenyl)-3-chlorobenzamide	Glutamate receptor antagonist
2967	0	BRD-K48115423	2-(4-methoxybenzylthio)-6-methylpyrimidin-4-ol	Matrix metalloprotease inhibitor
2968	0	BRD-K47278471	diphenhydramine	Histamine receptor antagonist
2969	0	BRD-K34508425	KUC103898N	-666
2970	0	BRD-K29113274	ketoconazole	Sterol demethylase inhibitor
2971	0	BRD-K28143534	cyproheptadine	Histamine receptor antagonist
2972	0	BRD-K13810148	givinostat	HDAC inhibitor
2973	0	BRD-A71009679	KUC103420N	-666
2974	0	BRD-K94144010	cotinine	Nicotine metabolite
2975	0	BRD-K88304388	dextrorphan	Glutamate receptor antagonist
2976	0	BRD-A22256192	terazosin	Adrenergic receptor antagonist
2977	0	BRD-K28346421	rifapentine	RNA polymerase inhibitor
2978	0	BRD-K87024524	phenelzine	Monoamine oxidase inhibitor
2979	0	BRD-A84702196	penicillin	Bacterial cell wall synthesis inhibitor
2980	0	BRD-K02992638	lamivudine	Nucleoside reverse transcriptase inhibitor
2981	0	BRD-A74500471	ethambutol	Bacterial cell wall synthesis inhibitor
2982	0	BRD-K30570479	VU-0400195-3	Glutamate receptor modulator
2983	0	BRD-K84141129	VU-0400193-3	Glutamate receptor modulator
2984	0	BRD-K43149758	myricetin	Androgen receptor agonist
2985	0	BRD-A82096673	KU-C103428N	CDC inhibitor
2986	0	BRD-K08219523	5-nonyloxytryptamine	Serotonin receptor agonist
2987	0	BRD-A71657825	2-(biphenyl-4-ylsulfonamido)pentanedioic-acid	Matrix metalloprotease inhibitor
2988	0	BRD-K64610608	EMF-bca1-57	caspase inhibitor
2989	0	BRD-K24538644	KUC104502N	-666
2990	0	BRD-K04853698	LDN-193189	Serine/threonine kinase inhibitor
2991	0	BRD-A01145011	zebularine	DNA methyltransferase inhibitor
2992	0	BRD-A28105619	cucurbitacin-i	JAK inhibitor
2993	0	BRD-A79465854	auranofin	NFkB pathway inhibitor
2994	0	BRD-K32107296	temozolomide	DNA alkylating agent
2995	0	BRD-K60623809	SU-11652	Tyrosine kinase inhibitor
2996	0	BRD-A73680854	PT-630	Dipeptidyl peptidase inhibitor
2997	0	BRD-K49456190	prima-1-met	thioredoxin inhibitor
2998	0	BRD-K16406336	methylene-blue	Guanylyl cyclase inhibitor
2999	0	BRD-K19796430	erismodegib	Smoothened receptor antagonist
3000	0	BRD-K45446451	JZL-184	Monoacylglucerol lipase inhibitor
3001	0	BRD-A02481876	importazole	Importin-beta transport receptor inhibitor
3002	0	BRD-K69840642	ISOX	HDAC inhibitor
3003	0	BRD-K69690935	curcumin	Cyclooxygenase inhibitor
3004	0	BRD-K74402642	NSC-632839	Ubiquitin specific protease inhibitor
3005	0	BRD-K01779529	fluoropyruvate	Pyruvate dehydrogenase kinase inhibitor
3006	0	BRD-K48923948	BMS-641988	Androgen receptor antagonist
3007	0	BRD-K28296557	AKT-inhibitor-IV	AKT inhibitor
3008	0	BRD-K00615600	AG-14361	PARP inhibitor
3009	0	BRD-K73319509	PF-04217903	c-Met inhibitor
3010	0	BRD-K60219430	serdemetan	MDM inhibitor
3011	0	BRD-A36630025	SN-38	Topoisomerase inhibitor
3012	0	BRD-K14329163	BAY-K8644	Calcium channel activator
3013	0	BRD-K17705806	JTC-801	Opioid receptor antagonist
3014	0	BRD-K43797669	genistein	Tyrosine kinase inhibitor
3015	0	BRD-A18579359	wiskostatin	Neural Wiskott-Aldrich syndrome protein inhibitor
3016	0	BRD-K36965586	m-chlorophenylbiguanide	Serotonin receptor agonist
3017	0	BRD-K97509413	coumestrol	Estrogen receptor agonist
3018	0	BRD-K70487031	flupentixol	Dopamine receptor antagonist
3019	0	BRD-K26134695	calpeptin	Calpain inhibitor
3020	0	BRD-A26097136	bulleyaconitine-a	Non-opiod analgesic
3021	0	BRD-A41301928	bongkrek-acid	Mitochondrial ADP, ATP translocase inhibitor
3022	0	BRD-K92446736	zatebradine	HCN channel blocker
3023	0	BRD-K12516989	zaprinast	Phosphodiesterase inhibitor
3024	0	BRD-K19605405	ZM-241385	Adenosine receptor antagonist
3025	0	BRD-K18678457	ZD-7288	HCN channel blocker
3026	0	BRD-K64157027	ZD-2079	Adrenergic receptor agonist
3027	0	BRD-K12932420	YM-976	Phosphodiesterase inhibitor
3028	0	BRD-K21565985	xylazine	Adrenergic receptor agonist
3029	0	BRD-A20968261	WAY-213613	Glutamate inhibitor
3030	0	BRD-K68341547	W-9	Calmodulin antagonist
3031	0	BRD-K45068323	W-13	Calmodulin antagonist
3032	0	BRD-K53318339	vinpocetine	Phosphodiesterase inhibitor
3033	0	BRD-K62206109	VUF-5681	Histamine receptor antagonist
3034	0	BRD-K60923938	veratridine	Sodium channel activator
3035	0	BRD-A14574269	UB-165	Acetylcholine receptor agonist
3036	0	BRD-K17415526	tyrphostin-AG-835	Protein tyrosine kinase inhibitor
3037	0	BRD-K95763993	trapidil	PDGFR receptor inhibitor
3038	0	BRD-K19533706	tranilast	Angiogenesis inhibitor
3039	0	BRD-A11605036	thiocolchicoside	GABA receptor antagonist
3040	0	BRD-A98378129	talniflumate	Cyclooxygenase inhibitor
3041	0	BRD-A02176148	tubaic-acid	Mitochondrial complex I inhibitor
3042	0	BRD-K57033106	tripelennamine	Histamine receptor antagonist
3043	0	BRD-K54790157	trioxsalen	DNA synthesis inhibitor
3044	0	BRD-K12867552	THM-I-94	HDAC inhibitor
3045	0	BRD-A33833419	TER-14687	Inhibitor of translocation of PKCq in T cells
3046	0	BRD-K73999723	telmisartan	Angiotensin receptor antagonist
3047	0	BRD-A31195449	TCB2	Serotonin receptor agonist
3048	0	BRD-K30189597	SYK-inhibitor	SYK inhibitor
3049	0	BRD-K70881766	solanine	Acetylcholinesterase inhibitor
3050	0	BRD-A25775766	securinine	GABA receptor antagonist
3051	0	BRD-K22503835	scriptaid	HDAC inhibitor
3052	0	BRD-A49906757	scopolamine	Acetylcholine receptor antagonist
3053	0	BRD-A24122750	saclofen	GABA receptor antagonist
3054	0	BRD-A10715913	sulpiride	Dopamine receptor antagonist
3055	0	BRD-K20287671	SU-4312	PDGFR receptor inhibitor
3056	0	BRD-K19309090	SR-95639A	Acetylcholine receptor agonist
3057	0	BRD-K35430135	SR-59230A	Adrenergic receptor antagonist
3058	0	BRD-K96720755	relcovaptan	Vasopressin receptor antagonist
3059	0	BRD-K35629949	SR-27897	CCK receptor antagonist
3060	0	BRD-K91243525	SR-142948	Neurotensin receptor antagonist
3061	0	BRD-A56987319	SQ-22536	Adenylyl cyclase inhibitor
3062	0	BRD-K01567962	pyrazolanthrone	JNK inhibitor
3063	0	BRD-A49046702	SKF-89976A	GABA uptake inhibitor
3064	0	BRD-A09828896	SKF-81297	Dopamine receptor agonist
3065	0	BRD-K73824630	skatole	Thrombin inhibitor
3066	0	BRD-A31007383	SDZ-WAG-994	Adenosine receptor agonist
3067	0	BRD-A82590476	SDZ-NKT-343	Tachykinin antagonist
3068	0	BRD-K46469693	SCH-442416	Adenosine receptor antagonist
3069	0	BRD-K25875056	SC-9	Protein tyrosine kinase activator
3070	0	BRD-K26373640	IKK-2-inhibitor	IKK inhibitor
3071	0	BRD-K53913732	SB-408124	Orexin receptor antagonist
3072	0	BRD-K14807180	SB-221284	Serotonin receptor antagonist
3073	0	BRD-K83637872	SANT-1	Smoothened receptor antagonist
3074	0	BRD-K06426971	ryuvidine	Histone lysine methyltransferase inhibitor
3075	0	BRD-K20313525	rosmarinic-acid	GABA transaminase inhibitor
3076	0	BRD-K79684402	RO-10-5824	Dopamine receptor agonist
3077	0	BRD-A63546914	RO-04-5595	Glutamate receptor antagonist
3078	0	BRD-K21283037	riluzole	Glutamate inhibitor
3079	0	BRD-K54094468	remoxipride	Dopamine receptor antagonist
3080	0	BRD-A43974499	reboxetine	Adrenergic receptor antagonist
3081	0	BRD-A29437505	RWJ-21757	TLR agonist
3082	0	BRD-K50018155	RS-67506	Serotonin receptor partial agonist
3083	0	BRD-K87510569	RS-504393	CC chemokine receptor antagonist
3084	0	BRD-K80725821	RS-16566	Serotonin receptor antagonist
3085	0	BRD-K34330170	rotenonic-acid	Retinoid receptor antagonist
3086	0	BRD-A59174698	ritodrine	Adrenergic receptor agonist
3087	0	BRD-K56047318	RHC-80267	Triacylglycerol lipase inhibitor
3088	0	BRD-K21853356	RG-14620	EGFR inhibitor
3089	0	BRD-A97674275	ranolazine	Sodium channel blocker
3090	0	BRD-K70505054	ranitidine	Histamine receptor antagonist
3091	0	BRD-K15588452	R-96544	Serotonin receptor antagonist
3092	0	BRD-K56596464	QX-314	Sodium channel blocker
3093	0	BRD-A19053259	pseudopelletierine	Anthelmintic
3094	0	BRD-K77171813	proxyfan	Histamine receptor modulator
3095	0	BRD-K18250272	propoxycaine	Local anesthetic
3096	0	BRD-A22684332	procaterol	Adrenergic receptor agonist
3097	0	BRD-K60511616	pravastatin	HMGCR inhibitor
3098	0	BRD-K96862998	pirfenidone	TGF beta receptor inhibitor
3099	0	BRD-K31792052	pifithrin	Interleukin receptor antagonist
3100	0	BRD-A37817666	picrotoxin	GABA receptor antagonist
3101	0	BRD-K11399644	phenformin	AMPK activator
3102	0	BRD-K11163873	phenanthridone	PARP inhibitor
3103	0	BRD-A28970875	puromycin	Protein synthesis inhibitor
3104	0	BRD-K97863768	prothionamide	Mycobacterium tuberculosis enoyl-[acyl-carrier-protein] reductase [NADH] (inhA) inhibitor
3105	0	BRD-K04010869	prostaglandin-a1	HSP inducer
3106	0	BRD-K72029282	probucol	Atherogenesis inhibitor
3107	0	BRD-K67537649	PQ-401	IGF-1 inhibitor
3108	0	BRD-K47598052	PP-1	SRC inhibitor
3109	0	BRD-K13646352	midostaurin	FLT3 inhibitor
3110	0	BRD-K72034655	peucedanin	Apoptosis stimulant
3111	0	BRD-K57718010	pentylenetetrazol	GABA receptor antagonist
3112	0	BRD-K57569181	pentoxifylline	Phosphodiesterase inhibitor
3113	0	BRD-K88677950	PD-198306	MAP kinase inhibitor
3114	0	BRD-A89337244	PD-102807	Acetylcholine receptor antagonist
3115	0	BRD-K00206590	P-1075	ATP channel activator
3116	0	BRD-K16195444	oxymetazoline	Adrenergic receptor agonist
3117	0	BRD-K86958018	olvanil	TRPV agonist
3118	0	BRD-K26015241	ODQ	Guanylyl cyclase inhibitor
3119	0	BRD-K48029790	OBAA	Phospholipase inhibitor
3120	0	BRD-K02590140	O-2050	Cannabinoid receptor antagonist
3121	0	BRD-A10355991	norketamine	Glutamate receptor antagonist
3122	0	BRD-K27351809	nomegestrol	Progesterone receptor agonist
3123	0	BRD-A95696066	nisoxetine	Norepinephrine reuptake inhibitor
3124	0	BRD-K76775527	nimesulide	Cyclooxygenase inhibitor
3125	0	BRD-A00100033	nifurtimox	DNA inhibitor
3126	0	BRD-A21723284	naltriben	Opioid receptor antagonist
3127	0	BRD-A41833852	naloxone	Opioid receptor antagonist
3128	0	BRD-K10136726	tosyllysyl-chloromethyl-ketone	Chymotrypsin inhibitor
3129	0	BRD-K13169950	NSC-3852	HDAC inhibitor
3130	0	BRD-A50928468	norgestrel	Progesterone receptor agonist
3131	0	BRD-A39415247	norethisterone	Progesterone receptor agonist
3132	0	BRD-K88625236	nonoxynol-9	Membrane integrity inhibitor
3133	0	BRD-K42221274	NNC-711	GAT inhibitor
3134	0	BRD-K78122587	NNC-55-0396	T-type calcium channel blocker
3135	0	BRD-K85015012	NNC-05-2090	GAT inhibitor
3136	0	BRD-K61177364	NBI-27914	CRF receptor antagonist
3137	0	BRD-A23683907	NAS-181	Serotonin receptor antagonist
3138	0	BRD-K69195780	NAN-190	Serotonin receptor agonist
3139	0	BRD-K60060639	methyllidocaine	antiarrhythmic medication
3140	0	BRD-K10042277	desmethylclozapine	Acetylcholine receptor agonist
3141	0	BRD-K44899736	RO-16-6941	Monoamine oxidase inhibitor
3142	0	BRD-A78377521	monastrol	Kinesin-like spindle protein inhibitor
3143	0	BRD-K34441861	moexipril	ACE inhibitor
3144	0	BRD-A19661776	mianserin	Serotonin receptor antagonist
3145	0	BRD-A32164164	methyllycaconitine	Acetylcholine receptor antagonist
3146	0	BRD-K72024482	MRS-1754	Adenosine receptor antagonist
3147	0	BRD-K63151507	MNITMT	Lymphocyte inhibitor
3148	0	BRD-K53878242	MMPX	Phosphodiesterase inhibitor
3149	0	BRD-K60230970	MG-132	Proteasome inhibitor
3150	0	BRD-A41145729	methoprene-acid	Retinoid receptor agonist
3151	0	BRD-A94709349	metaxalone	Muscle relaxant
3152	0	BRD-K12244279	MEK1-2-inhibitor	MEK inhibitor
3153	0	BRD-K09764130	mead-ethanolamide	Cannabinoid receptor agonist
3154	0	BRD-K96144918	mead-acid	KPL-1 tumor suppressor
3155	0	BRD-K84987553	MDM2-inhibitor	MDM inhibitor
3156	0	BRD-K09635134	l-erythro-MAPP	negative control for D-erythro-MAPP
3157	0	BRD-K62289640	lylamine	Cannabinoid receptor agonist
3158	0	BRD-K67013324	luzindole	Melatonin receptor antagonist
3159	0	BRD-K14282469	LY-165163	Serotonin receptor antagonist
3160	0	BRD-K13261168	LY-16350	Dopamine receptor agonist
3161	0	BRD-K78637815	LY-320135	Cannabinoid receptor antagonist
3162	0	BRD-K33396764	alpha-linolenic-acid	Omega 3 fatty acid stimulant
3163	0	BRD-K64044582	linoleamide	ACAT inhibitor
3164	0	BRD-K52662033	lidocaine	Histamine receptor agonist
3165	0	BRD-K23583188	lavendustin-a	EGFR inhibitor
3166	0	BRD-K28806945	L-750667	Dopamine receptor antagonist
3167	0	BRD-K05528470	L-745870	Dopamine receptor antagonist
3168	0	BRD-K05181463	L-741626	Dopamine receptor antagonist
3169	0	BRD-A96882008	L-732138	Tachykinin antagonist
3170	0	BRD-K89402695	L-655240	Thromboxane receptor antagonist
3171	0	BRD-K93480852	KN-93	Calcium-calmodulin dependent protein kinase inhibitor
3172	0	BRD-K17743697	KB-R7943	Sodium/calcium exchange inhibitor
3173	0	BRD-K17796732	JWH-015	Cannabinoid receptor agonist
3174	0	BRD-K15086322	JNJ-10191584	Histamine receptor antagonist
3175	0	BRD-K22010301	JLK-6	Gamma secretase inhibitor
3176	0	BRD-K04546108	JAK3-inhibitor-VI	JAK inhibitor
3177	0	BRD-K95676198	JAK3-inhibitor-V	JAK inhibitor
3178	0	BRD-K52850071	JAK3-Inhibitor-II	JAK inhibitor
3179	0	BRD-K26429091	J-104129	Acetylcholine receptor antagonist
3180	0	BRD-K64402243	ivachtin	Caspase inhibitor
3181	0	BRD-A41722204	sulmazole	Adenosine receptor antagonist
3182	0	BRD-K29173907	isoflupredone	Glucocorticoid receptor agonist
3183	0	BRD-K43860855	iobenguane	Antineoplastic
3184	0	BRD-K25906698	immepip	Histamine receptor agonist
3185	0	BRD-K92678294	irilin-a	Isoflavone
3186	0	BRD-K66782112	BRD-K66782112	Histamine receptor antagonist
3187	0	BRD-K92726801	hydrastinine	Haemostatic agent
3188	0	BRD-A77722753	hydralazine	Vasodilator
3189	0	BRD-K08554278	bisbenzimide	DNA binding agent
3190	0	BRD-K07325606	hispidin	PKC inhibitor
3191	0	BRD-K71003802	hippeastrine	Plant alkaloid
3192	0	BRD-K38903228	hesperidin	Flavanone glycoside
3193	0	BRD-K02715688	hydrastine	Tyrosine hydroxylase inhibitor
3194	0	BRD-K95885906	quercetagetin	PIM inhibitor
3195	0	BRD-K81209159	herniarin	Acetylcholinesterase inhibitor
3196	0	BRD-K27737647	H-89	PKA inhibitor
3197	0	BRD-K24240364	GYKI-52466	Glutamate receptor antagonist
3198	0	BRD-K79930101	GW-583340	EGFR inhibitor
3199	0	BRD-K67860401	AR-A014418	Glycogen synthase kinase inhibitor
3200	0	BRD-K40578143	GR-79236	Adenosine receptor agonist
3201	0	BRD-K46441700	GR-55562	Serotonin receptor antagonist
3202	0	BRD-K02283807	GR-32191	Thromboxane receptor antagonist
3203	0	BRD-K52394958	GR-159897	Tachykinin antagonist
3204	0	BRD-K11911061	GR-127935	Serotonin receptor antagonist
3205	0	BRD-K92015269	GBR-12783	Dopamine uptake inhibitor
3206	0	BRD-K87049188	fusaric-acid	Dopamine beta hydroxylase inhibitor
3207	0	BRD-A49734948	foliosidine	Plant alkaloid
3208	0	BRD-K72676686	fluvoxamine	Selective serotonin reuptake inhibitor (SSRI)
3209	0	BRD-K67445247	flurofamide	Urease inhibitor
3210	0	BRD-K34170797	fexaramine	FXR agonist
3211	0	BRD-K28168037	fenretinide	Apoptosis stimulant
3212	0	BRD-K41160163	fenobam	Glutamate receptor antagonist
3213	0	BRD-A30815329	felodipine	Calcium channel blocker
3214	0	BRD-K66944906	fraxidin	Carbonic anhydrase inhibitor
3215	0	BRD-A80641450	FR-139317	Endothelin receptor antagonist
3216	0	BRD-K30990140	FR-122047	Cyclooxygenase inhibitor
3217	0	BRD-A65449987	flunisolide	Cytochrome P450 inhibitor
3218	0	BRD-K30296925	flavokavain-b	Antineoplastic
3219	0	BRD-K83508485	FK-888	Tachykinin antagonist
3220	0	BRD-K17896185	FIT	Opioid receptor agonist
3221	0	BRD-K51318897	fenbendazole	Tubulin inhibitor
3222	0	BRD-K47693913	evoxine	Furoquinoline alkaloid
3223	0	BRD-A99411506	esculin	Antioxidant
3224	0	BRD-A39969961	eplerenone	Cytochrome P450 inhibitor
3225	0	BRD-K19360254	ergocornine	Dopamine receptor agonist
3226	0	BRD-K11927976	ER-27319	Mediator release inhibitor
3227	0	BRD-A53131506	epitestosterone	Inactive testosterone analog
3228	0	BRD-K76534306	enrofloxacin	Bacterial DNA gyrase inhibitor
3229	0	BRD-K92093830	doxorubicin	Topoisomerase inhibitor
3230	0	BRD-K54759182	dosulepin	Norepinephrine reuptake inhibitor
3231	0	BRD-K31238592	devazepide	CCK receptor antagonist
3232	0	BRD-K98521173	desoxycortone	Mineralocorticoid receptor agonist
3233	0	BRD-A88282067	delcorine	Antiarrhythmic
3234	0	BRD-K96527333	dehydroisoandosterone	GABA receptor modulator
3235	0	BRD-K33459542	ditolylguanidine	Sigma receptor agonist
3236	0	BRD-K01624546	docosatrienoic-acid	LTB4 inhibitor
3237	0	BRD-K85266041	DNQX	Glutamate receptor antagonist
3238	0	BRD-K31699485	DMEOB	glutamate receptor modulator
3239	0	BRD-K26573499	DMAB-anabaseine	Adrenergic receptor agonist
3240	0	BRD-K32645441	dipropyl-5ct	Serotonin receptor agonist
3241	0	BRD-K12906962	dichlorobenzamil	Sodium/calcium exchange inhibitor
3242	0	BRD-K76133116	benzydamine	Membrane integrity inhibitor
3243	0	BRD-A73909368	dactinomycin	RNA polymerase inhibitor
3244	0	BRD-K26997899	SA-792574	Microtubule inhibitor
3245	0	BRD-K89046952	ciclacillin	Bacterial cell wall synthesis inhibitor
3246	0	BRD-A76093993	cromakalim	Potassium channel activator
3247	0	BRD-K72816382	cinalukast	Leukotriene receptor antagonist
3248	0	BRD-K18618618	cimetidine	Histamine receptor antagonist
3249	0	BRD-A90311807	cilastatin	Dehydropeptidase inhibitor
3250	0	BRD-K02275692	cefotiam	Bacterial cell wall synthesis inhibitor
3251	0	BRD-K37848908	ceforanide	Penicillin binding protein inhibitor
3252	0	BRD-K99174507	cardiogenol-c	Cardiomyogenesis inducer
3253	0	BRD-K46556543	canrenoic-acid	Mineralocorticoid receptor antagonist
3254	0	BRD-A30437061	camptothecin	Topoisomerase inhibitor
3255	0	BRD-A63043573	cabergoline	Dopamine receptor agonist
3256	0	BRD-K57179821	crotamiton	Antipruritic
3257	0	BRD-K33860217	CP-94253	Serotonin receptor agonist
3258	0	BRD-K81876028	CP-93129	Serotonin receptor agonist
3259	0	BRD-A03816571	CP-55940	Cannabinoid receptor agonist
3260	0	BRD-K00675675	CL-82198	Metalloproteinase inhibitor
3261	0	BRD-A93000692	ciglitazone	PPAR receptor agonist
3262	0	BRD-A26032986	zaldaride	Calmodulin antagonist
3263	0	BRD-K18909381	CGS-12066B	Serotonin receptor agonist
3264	0	BRD-A04668240	CGP-52432	GABA receptor antagonist
3265	0	BRD-A35623999	CGP-37157	L-type calcium channel blocker
3266	0	BRD-A50737080	CGK-733	ATR kinase inhibitor
3267	0	BRD-K10870738	CDC	Lipoxygenase inhibitor
3268	0	BRD-K15616905	CCCP	Mitochondrial oxidative phosphorylation uncoupler
3269	0	BRD-A98702003	carbenoxolone	11-beta-HSD1 inhibitor
3270	0	BRD-K27499107	carbacyclin	IP receptor activator
3271	0	BRD-A58157837	butabindide	Tripeptidyl peptidase inhibitor
3272	0	BRD-A69960130	bromocriptine	Dopamine receptor agonist
3273	0	BRD-K03440695	boldine	Acetylcholine receptor antagonist
3274	0	BRD-A17428743	BW-723C86	Serotonin receptor agonist
3275	0	BRD-K11696279	BU-239	Imidazoline receptor agonist
3276	0	BRD-K84266862	BRL-50481	Phosphodiesterase inhibitor
3277	0	BRD-K07507905	BRL-37344	Adrenergic receptor agonist
3278	0	BRD-A51829654	BRL-15572	Serotonin receptor antagonist
3279	0	BRD-K45479396	BP-554	Serotonin receptor agonist
3280	0	BRD-K31054881	BMY-7378	Adrenergic receptor antagonist
3281	0	BRD-A15435692	BMY-14802	Sigma receptor antagonist
3282	0	BRD-K94379058	BML-190	Cannabinoid receptor inverse agonist
3283	0	BRD-K28075147	biochanin-a	Estrogen receptor agonist
3284	0	BRD-K87158025	benzamil	Sodium channel blocker
3285	0	BRD-K29668683	BD-1063	Sigma receptor antagonist
3286	0	BRD-K75615183	talipexole	Adrenergic receptor agonist
3287	0	BRD-K15164005	apoptosis-activator-II	Carboxylesterase inhibitor
3288	0	BRD-K08502430	angiogenesis-inhibitor	Angiogenesis inhibitor
3289	0	BRD-K36638830	anabasine	Acetylcholine receptor agonist
3290	0	BRD-K07762753	aminopurvalanol-a	Tyrosine kinase inhibitor
3291	0	BRD-K51751936	alfadolone	GABA receptor agonist
3292	0	BRD-K85013741	auraptene	Nitric oxide production inhibitor
3293	0	BRD-K29555132	arachidonamide	Cannabinoid receptor agonist
3294	0	BRD-K21667562	AM-404	Cyclooxygenase inhibitor
3295	0	BRD-K89055274	alverine	Muscle relaxant
3296	0	BRD-K33204703	AG-370	PDGFR receptor inhibitor
3297	0	BRD-K87919739	tyrphostin-AG-825	Receptor tyrosine protein kinase inhibitor
3298	0	BRD-K14441456	tyrphostin-AG-556	EGFR inhibitor
3299	0	BRD-K72783841	tyrphostin-AG-555	EGFR inhibitor
3300	0	BRD-K49657628	tyrphostin-AG-18	EGFR inhibitor
3301	0	BRD-K05906022	limonin	HIV protease inhibitor
3302	0	BRD-A95445494	maackiain	Sodium/glucose cotransporter inhibitor
3303	0	BRD-K46384212	o-3M3FBS	phospholipase activator
3304	0	BRD-A11135865	nor-binaltorphimine	Opioid receptor antagonist
3305	0	BRD-K66353228	zoxazolamine	Myorelaxant
3306	0	BRD-K56403959	ZK-756326	CC chemokine receptor ligand
3307	0	BRD-K42748308	XE-991	Potassium channel blocker
3308	0	BRD-A11678676	wortmannin	PI3K inhibitor
3309	0	BRD-K55430733	WAY-629	Serotonin receptor agonist
3310	0	BRD-M45964048	verteporfin	Photosensitizing agent
3311	0	BRD-K51018020	VAMA-37	DNA dependent protein kinase inhibitor
3312	0	BRD-A72988804	tiaprofenic-acid	Cyclooxygenase inhibitor
3313	0	BRD-A52660433	tetrindole	Monoamine oxidase inhibitor
3314	0	BRD-K95739795	tetrabenazine	Vesicular monoamine transporter inhibitor
3315	0	BRD-K70778732	trazodone	Adrenergic receptor antagonist
3316	0	BRD-K09631521	thiotepa	Cytochrome P450 inhibitor
3317	0	BRD-K34820100	tebuthiuron	Photosynthesis inhibitor
3318	0	BRD-K55454768	TAS-301	Calcium-calmodulin dependent protein kinase inhibitor
3319	0	BRD-K27710560	splitomycin	SIRT inhibitor
3320	0	BRD-A81772229	simvastatin	HMGCR inhibitor
3321	0	BRD-K55468218	spiperone	Dopamine receptor antagonist
3322	0	BRD-A54596827	solifenacin	Acetylcholine receptor antagonist
3323	0	BRD-A72703248	SKF-96365	Calcium channel blocker
3324	0	BRD-K91904471	SD-169	p38 MAPK inhibitor
3325	0	BRD-K46766488	S-14506	Serotonin receptor agonist
3326	0	BRD-K58299615	RO-90-7501	Beta amyloid inhibitor
3327	0	BRD-K06543683	bisindolylmaleimide-ix	CDK inhibitor
3328	0	BRD-K92760278	riboflavin	Vitamin B
3329	0	BRD-A83431637	resmethrin	Cytochrome P450 inhibitor
3330	0	BRD-A71765365	mepireserpate	Catecholamine depleting sympatholytic
3331	0	BRD-A77349281	RK-682	Tyrosine phosphatase inhibitor
3332	0	BRD-A08003242	rhodomyrtoxin-b	sodium fluorescein uptake inhibitor
3333	0	BRD-K13725475	rhodomyrtoxin	Cytotoxic agent
3334	0	BRD-K37206356	rhamnetin	HDAC inhibitor
3335	0	BRD-K40782193	QX-222	Sodium channel blocker
3336	0	BRD-K72222507	quinapril	ACE inhibitor
3337	0	BRD-K50836978	purvalanol-a	CDK inhibitor
3338	0	BRD-K49027941	PSB-1115	Adenosine receptor antagonist
3339	0	BRD-K79366068	PSB-069	NTPDase inhibitor
3340	0	BRD-A55913614	primaquine	Antimalarial
3341	0	BRD-K25224017	pirenperone	Serotonin receptor antagonist
3342	0	BRD-K24132293	piperlongumine	Glutathione transferase inhibitor
3343	0	BRD-A97479839	piperidolate	Acetylcholine receptor antagonist
3344	0	BRD-K19227686	phenolphthalein	Indicator dye
3345	0	BRD-K21350491	phenamil	TRPV antagonist
3346	0	BRD-A44448661	pentobarbital	Barbiturate antiepileptic
3347	0	BRD-K52075715	oxibendazole	Tubulin inhibitor
3348	0	BRD-K09537769	NU-7026	DNA dependent protein kinase inhibitor
3349	0	BRD-K54210043	NS-1619	Calcium channel activator
3350	0	BRD-A04756508	norgestimate	Progesterone receptor agonist
3351	0	BRD-K79092138	nitrofural	Bacterial DNA inhibitor
3352	0	BRD-K34014345	naproxol	Anti-inflammatory
3353	0	BRD-A61470182	n-formylmethionylalanine	macrophage activator
3354	0	BRD-A64977602	mirtazapine	Adrenergic receptor antagonist
3355	0	BRD-K46862739	metyrapone	Cytochrome P450 inhibitor
3356	0	BRD-A66563878	medetomidine	Adrenergic receptor agonist
3357	0	BRD-A61793559	metolazone	Carbonic anhydrase inhibitor
3358	0	BRD-K91336023	mesulergine	Dopamine receptor agonist
3359	0	BRD-A62057054	MDL-11939	Serotonin receptor antagonist
3360	0	BRD-K62792802	LY-83583	Guanylyl cyclase inhibitor
3361	0	BRD-A32836748	leu-enkephalin	Opioid receptor agonist
3362	0	BRD-K18036262	L-168049	Glucagon receptor antagonist
3363	0	BRD-K90574421	ipsapirone	Serotonin receptor agonist
3364	0	BRD-K49519092	immethridine	Histamine receptor agonist
3365	0	BRD-K57222227	indometacin	Cyclooxygenase inhibitor
3366	0	BRD-A65767837	hydrocortisone	Glucocorticoid receptor agonist
3367	0	BRD-K99946902	hexylresorcinol	Local anesthetic
3368	0	BRD-K54771420	glycocholic-acid	Cholesterol inhibitor
3369	0	BRD-A17535965	gelsemine	Acetylcholine receptor antagonist
3370	0	BRD-K64245000	GW-4064	FXR agonist
3371	0	BRD-K49945136	GR-113808	Serotonin receptor antagonist
3372	0	BRD-K51662849	ilomastat	Matrix metalloprotease inhibitor
3373	0	BRD-A71157293	fursultiamine	Vitamin B
3374	0	BRD-K66093087	FGIN-1-43	Benzodiazepine receptor agonist
3375	0	BRD-A97104540	fenoterol	Adrenergic receptor agonist
3376	0	BRD-K40227168	vinburnine	Adrenergic receptor antagonist
3377	0	BRD-A73741725	exemestane	Aromatase inhibitor
3378	0	BRD-A74667430	etodolac	Cyclooxygenase inhibitor
3379	0	BRD-A36066264	estradiol-benzoate	Estrogen receptor agonist
3380	0	BRD-K39746403	erythromycin	NFkB pathway inhibitor
3381	0	BRD-K04548931	pidorubicine	Topoisomerase inhibitor
3382	0	BRD-K50660797	epicatechin	Bacterial DNA gyrase inhibitor
3383	0	BRD-A99571536	dubinidine	Anti-epileptic
3384	0	BRD-K54233340	dorsomorphin	AMPK inhibitor
3385	0	BRD-K18518344	digitoxigenin	ATPase inhibitor
3386	0	BRD-K38305202	domperidone	Dopamine receptor antagonist
3387	0	BRD-K96084870	DMBI	PDGFR receptor inhibitor
3388	0	BRD-A65076780	dihydroergocristine	Adrenergic receptor antagonist
3389	0	BRD-K20152659	gamma-homolinolenic-acid	Cholesterol inhibitor
3390	0	BRD-K08252256	diclofenac	Cyclooxygenase inhibitor
3391	0	BRD-A04553218	chlorphenamine	Histamine receptor antagonist
3392	0	BRD-K13819402	desoxypeganine	Acetylcholinesterase inhibitor
3393	0	BRD-A17819071	gedunin	HSP inhibitor
3394	0	BRD-K43389675	daunorubicin	RNA synthesis inhibitor
3395	0	BRD-K55677650	CO-101244	Ionotropic glutamate receptor antagonist
3396	0	BRD-K17294426	clebopride	Dopamine receptor antagonist
3397	0	BRD-A41555725	chlortetracycline	Protein synthesis inhibitor
3398	0	BRD-K32828673	chelidonine	Tubulin inhibitor
3399	0	BRD-A64933752	CV-1808	Adenosine receptor agonist
3400	0	BRD-K53545112	CNQX	Glutamate receptor antagonist
3401	0	BRD-K54095730	CMPD-1	p38 MAPK inhibitor
3402	0	BRD-K45252063	clofibrate	PPAR receptor agonist
3403	0	BRD-K67017579	cilostazol	Phosphodiesterase inhibitor
3404	0	BRD-A91699651	chloroquine	Antimalarial
3405	0	BRD-K42500029	CGP-57380	MAP kinase inhibitor
3406	0	BRD-A29426959	carbinoxamine	Histamine receptor antagonist
3407	0	BRD-K49448285	bisindolylmaleimide	CDK inhibitor
3408	0	BRD-A15034104	bergenin	Interleukin inhibitor
3409	0	BRD-K84895041	BMY-45778	IP1 prostacyclin receptor agonist
3410	0	BRD-A92177080	betamethasone	Glucocorticoid receptor agonist
3411	0	BRD-A02180903	betamethasone	Glucocorticoid receptor agonist
3412	0	BRD-K04877770	FTase-inhibitor-B581	Farnesyltransferase inhibitor
3413	0	BRD-A70514680	articaine	Local anesthetic
3414	0	BRD-K56558538	ambroxol	Sodium channel blocker
3415	0	BRD-K17561142	amiodarone	Potassium channel blocker
3416	0	BRD-K94512704	spiramide	Dopamine receptor antagonist
3417	0	BRD-A14966924	alaproclate	Serotonin receptor antagonist
6472	0	BRD-K51313569	palbociclib	CDK inhibitor
6473	0	BRD-K94294671	OSI-027	MTOR inhibitor
6474	0	BRD-K53561341	KIN001-220	Aurora kinase inhibitor
6475	0	BRD-K04887706	AKT-inhibitor-1-2	AKT inhibitor
6476	0	BRD-K92428232	GSK-461364	PLK inhibitor
6477	0	BRD-K69932463	AZD-8055	MTOR inhibitor
6478	0	BRD-K68191783	ALW-II-38-3	Ephrin inhibitor
6479	0	BRD-K56343971	vemurafenib	RAF inhibitor
6480	0	BRD-K87909389	alvocidib	CDK inhibitor
6481	0	BRD-K57080016	selumetinib	MEK inhibitor
6482	0	BRD-K00627859	tubastatin-a	HDAC inhibitor
6483	0	BRD-K29313308	HDAC3-selective	HDAC inhibitor
6484	0	BRD-K77908580	entinostat	HDAC inhibitor
6485	0	BRD-K73196317	urapidil	Adrenergic receptor antagonist
6486	0	BRD-A07765530	epinephrine	carbonic anhydrase activator
6487	0	BRD-K28183345	proguanil	Dihydrofolate reductase inhibitor
6488	0	BRD-K13032584	procarbazine	Monoamine oxidase inhibitor
6489	0	BRD-K49111258	prazosin	Adrenergic receptor antagonist
6490	0	BRD-K06388322	pramipexole	Dopamine receptor agonist
6491	0	BRD-K37991163	paroxetine	Selective serotonin reuptake inhibitor (SSRI)
6492	0	BRD-A33447119	oxfendazole	Anthelmintic
6493	0	BRD-K67261995	adipiodone	Contrast agent
6494	0	BRD-K80396088	gliquidone	Sulfonylurea
6495	0	BRD-K22193694	dioxybenzone	Topical sunscreen agent
6496	0	BRD-K38055836	etamivan	Respiratory stimulant
6497	0	BRD-K76304753	phenazopyridine	Local anesthetic
6498	0	BRD-K79145749	dibenzepin	Norepinephrine reuptake inhibitor
6499	0	BRD-A68723818	brompheniramine	Histamine receptor antagonist
6500	0	BRD-K50938287	sumatriptan	Serotonin receptor agonist
6501	0	BRD-A08187463	racecadotril	Enkephalinase inhibitor
6502	0	BRD-K13571841	pepstatin	Aspartic protease inhibitor
6503	0	BRD-K28912512	nicotinamide	Protein synthesis stimulant
6504	0	BRD-A23072235	pheniramine	Histamine receptor antagonist
6505	0	BRD-K07237224	moclobemide	Monoamine oxidase inhibitor
6506	0	BRD-K92778217	mefenamic-acid	Cyclooxygenase inhibitor
6507	0	BRD-A75552914	isoxicam	Cyclooxygenase inhibitor
6508	0	BRD-K97061094	azacyclonol	Histamine receptor antagonist
6509	0	BRD-K55044200	amoxicillin	Penicillin binding protein inhibitor
6510	0	BRD-K53737926	amitriptyline	Norepinephrine inhibitor
6511	0	BRD-K77641333	naphazoline	Adrenergic receptor agonist
6512	0	BRD-K55127134	fluphenazine	Dopamine receptor antagonist
6513	0	BRD-A78322124	dobutamine	Adrenergic receptor agonist
6514	0	BRD-K91699951	benzonatate	Local anesthetic
6515	0	BRD-A84481105	thioridazine	Dopamine receptor antagonist
6516	0	BRD-A55815733	phylloquinone	Vitamin K
6517	0	BRD-A31800922	procyclidine	Acetylcholine receptor antagonist
6518	0	BRD-K15262564	mupirocin	Isoleucyl-tRNA synthetase inhibitor
6519	0	BRD-A24228527	ofloxacin	Bacterial DNA gyrase inhibitor
6520	0	BRD-K82381502	acetylcholine	Acetylcholine receptor agonist
6521	0	BRD-A16478930	amcinonide	Glucocorticoid receptor agonist
6522	0	BRD-K06335600	tizanidine	Adrenergic receptor agonist
6523	0	BRD-A13946108	sulindac	Cyclooxygenase inhibitor
6524	0	BRD-A25067867	benzatropine	Acetylcholine receptor antagonist
6525	0	BRD-K70976396	cefoxitin	Bacterial cell wall synthesis inhibitor
6526	0	BRD-A20239487	atenolol	Adrenergic receptor antagonist
6527	0	BRD-K94830329	ataluren	CFTR channel agonist
6528	0	BRD-K78373679	RO-3306	CDK inhibitor
6529	0	BRD-K74763371	bosentan	Endothelin receptor antagonist
6530	0	BRD-K52522949	NCH-51	HDAC inhibitor
6531	0	BRD-K01612348	meropenem	Bacterial cell wall synthesis inhibitor
6532	0	BRD-A51382177	fosinopril	ACE inhibitor
6533	0	BRD-A04308630	genipin	Choleretic agent
6534	0	BRD-K72903603	zidovudine	Reverse transcriptase inhibitor
6535	0	BRD-A99833829	bethanechol	Acetylcholine receptor agonist
6536	0	BRD-K57631554	aminolevulinic-acid	Oxidizing agent
6537	0	BRD-K11433652	aspirin	Cyclooxygenase inhibitor
6538	0	BRD-K08273968	griseofulvin	Tubulin inhibitor
6539	0	BRD-K88868628	iodoacetic-acid	Cysteine peptidase inhibitor
6540	0	BRD-K35458079	edaravone	Nootropic agent
6541	0	BRD-A87848830	bimatoprost	Prostanoid receptor agonist
6542	0	BRD-K93880783	stavudine	DNA directed DNA polymerase inhibitor
6543	0	BRD-K75089421	procainamide	Sodium channel blocker
6544	0	BRD-K90885812	propantheline	Acetylcholine receptor antagonist
6545	0	BRD-K73978287	hydrocortisone	Glucocorticoid receptor agonist
6546	0	BRD-A86044036	flurbiprofen	Cyclooxygenase inhibitor
6547	0	BRD-A65282128	cefazolin	Bacterial cell wall synthesis inhibitor
6548	0	BRD-K90543092	levonorgestrel	Estrogen receptor agonist
6549	0	BRD-K88568253	iproniazid	Monoamine oxidase inhibitor
6550	0	BRD-K47323024	methapyrilene	Histamine receptor antagonist
6551	0	BRD-A79237180	ascorbic-acid	Antioxidant
6552	0	BRD-A67605442	tetrahydrobiopterin	Nitric oxide stimulant
6553	0	BRD-A31312900	montelukast	Leukotriene receptor antagonist
6554	0	BRD-K95237249	probenecid	Uricosuric blocker
6555	0	BRD-A67799922	phenoxybenzamine	Adrenergic receptor antagonist
6556	0	BRD-K86434416	selegiline	Monoamine oxidase inhibitor
6557	0	BRD-K10016611	pyridine-2-aldoxime	Acetylcholinesterase inhibitor
6558	0	BRD-K57886322	fluocinonide	Glucocorticoid receptor agonist
6559	0	BRD-K11801786	trimidox	Ribonucleotide reductase inhibitor
6560	0	BRD-K21520694	sulfacetamide	PABA antagonist
6561	0	BRD-K55930204	phenytoin	Hydantoin antiepileptic
6562	0	BRD-K38197229	bumetanide	Solute carrier family member inhibitor
6563	0	BRD-A23290232	westcort	Glucocorticoid receptor agonist
6564	0	BRD-K21680192	mitoxantrone	Topoisomerase inhibitor
6565	0	BRD-M40783228	mesna	Antioxidant
6566	0	BRD-K22662435	ganciclovir	DNA polymerase inhibitor
6567	0	BRD-A09722536	cyclophosphamide	DNA alkylating agent
6568	0	BRD-K20920669	cromoglicic-acid	Immunosuppressant
6569	0	BRD-K63641886	cefuroxime	Bacterial cell wall synthesis inhibitor
6570	0	BRD-A29260609	acebutolol	Adrenergic receptor antagonist
6571	0	BRD-K71926323	marbofloxacin	Bacterial DNA gyrase inhibitor
6572	0	BRD-K66788707	fludarabine	DNA synthesis inhibitor
6573	0	BRD-K55301415	abiraterone	17,20 lyase inhibitor
6574	0	BRD-K37194137	III606050	Cytochrome P450 inhibitor
6575	0	BRD-K10852020	tolcapone	Catechol O methyltransferase inhibitor
6576	0	BRD-A64479082	quinidine	Sodium channel blocker
6577	0	BRD-A29644307	nomifensine	Dopamine uptake inhibitor
6578	0	BRD-K98426715	tubacin	HDAC inhibitor
6579	0	BRD-K09186807	KIN001-244	Phosphoinositide dependent kinase inhibitor
6580	0	BRD-K17823458	danoprevir	HCV inhibitor
6581	0	BRD-M64432851	sunitinib	FLT3 inhibitor
6582	0	BRD-K24994810	androstenol	GABA receptor modulator
6583	0	BRD-K77175907	calcifediol	Vitamin D receptor agonist
6584	0	BRD-K71512533	SNS-314	Aurora kinase inhibitor
6585	0	BRD-A32161980	carbetocin	Oxytocin receptor agonist
6586	0	BRD-A02333338	cyclopamine	Smoothened receptor antagonist
6587	0	BRD-K55991774	BAS-09104376	HIV integrase inhibitor
6588	0	BRD-A45664787	iloprost	Platelet aggregation inhibitor
6589	0	BRD-K31283835	tofacitinib	JAK inhibitor
6590	0	BRD-K19416115	sitagliptin	Dipeptidyl peptidase inhibitor
6591	0	BRD-K71823332	epothilone-a	Microtubule stabilizing agent
6592	0	BRD-K07881437	danusertib	Aurora kinase inhibitor
6593	0	BRD-K25504083	cytochalasin-d	Actin polymerization inhibitor
6594	0	BRD-K79254416	decitabine	DNA methyltransferase inhibitor
6595	0	BRD-K56001384	antimycin-a	ATP synthase inhibitor
6596	0	BRD-K00656370	6-aminochrysene	Transferase inhibitor
6597	0	BRD-K05396879	15-delta-prostaglandin-j2	PPAR receptor agonist
6598	0	BRD-K02130563	panobinostat	HDAC inhibitor
6599	0	BRD-K98530306	clonidine	Adrenergic receptor agonist
6600	0	BRD-K12102668	nialamide	Monoamine oxidase inhibitor
6601	0	BRD-K41410256	balsalazide	Cyclooxygenase inhibitor
6602	0	BRD-K27721098	clopidogrel	Purinergic receptor antagonist
6603	0	BRD-A34208323	VU-0404997-2	Glutamate receptor modulator
6604	0	BRD-K39823328	VU-0366037-2	Glutamate receptor modulator
6605	0	BRD-K30649484	mafenide	Carbonic anhydrase inhibitor
6606	0	BRD-K37456065	VU-0365114-2	M5 modulator
6607	0	BRD-K50128260	sildenafil	Phosphodiesterase inhibitor
6608	0	BRD-K78959463	FPL-64176	Calcium channel activator
6609	0	BRD-A13122391	triptolide	RNA polymerase inhibitor
6610	0	BRD-K08703257	3-amino-benzamide	PARP inhibitor
6611	0	BRD-K81418486	vorinostat	HDAC inhibitor
6612	0	BRD-A75517195	thiazolopyrimidine	CDC inhibitor
6613	0	BRD-K35723520	darinaparsin	Apoptosis stimulant
6614	0	BRD-K03816923	rottlerin	MAP kinase inhibitor
6615	0	BRD-A45889380	mepacrine	Cytokine production inhibitor
6616	0	BRD-K05653692	DL-PDMP	Glucosyltransferase inhibitor
6617	0	BRD-K82746043	navitoclax	BCL inhibitor
6618	0	BRD-K94325918	kinetin-riboside	Apoptosis stimulant
6619	0	BRD-K93176058	AC-55649	Retinoid receptor agonist
6620	0	BRD-K54256913	MK-1775	WEE1 kinase inhibitor
6621	0	BRD-K36927236	glibenclamide	Sulfonylurea
6622	0	BRD-A47513740	calyculin	Protein phosphatase inhibitor
6623	0	BRD-K55748775	SCH-28080	ATPase inhibitor
6624	0	BRD-K27141178	SB-203186	Serotonin receptor antagonist
6625	0	BRD-K86600316	RS-79948	Adrenergic receptor antagonist
6626	0	BRD-A19736161	ondansetron	Serotonin receptor antagonist
6627	0	BRD-K26979635	NS-3694	Glutamate receptor antagonist
6628	0	BRD-K86509404	iso-olomoucine	CDK inhibitor
6629	0	BRD-A98299281	velnacrine	cholinesterase inhibitor
6630	0	BRD-A13133631	fluorometholone	Glucocorticoid receptor agonist
6631	0	BRD-A02367930	ethinyl-estradiol	DNA directed DNA polymerase stimulant
6632	0	BRD-A18620900	estriol	Estrogen receptor agonist
6633	0	BRD-A47494775	dipivefrine	Adrenergic receptor agonist
6634	0	BRD-K61269089	daphnetin	Protein kinase inhibitor
6635	0	BRD-K42095107	daidzein	Estrogen receptor agonist
6636	0	BRD-K45117373	Y-26763	Potassium channel activator
6637	0	BRD-K63675182	triflupromazine	Dopamine receptor antagonist
6638	0	BRD-A55393291	testosterone	Androgen receptor agonist
6661	-0.02	BRD-K09635314	M-3M3FBS	phospholipase activator
6662	-0.02	BRD-A30655177	LFM-A13	BTK inhibitor
6663	-0.02	BRD-K32501161	vanoxerine	Dopamine uptake inhibitor
6664	-0.02	BRD-K41996876	tyrphostin-1	EGFR inhibitor
6665	-0.02	BRD-K70301876	escitalopram	Selective serotonin reuptake inhibitor (SSRI)
6666	-0.02	BRD-K81272440	dantrolene	Calcium channel blocker
6667	-0.02	BRD-A97437073	rosiglitazone	Insulin sensitizer
6668	-0.02	BRD-K01292756	pimozide	Dopamine receptor antagonist
6673	-0.03	BRD-K40758068	efavirenz	HIV protease inhibitor
6674	-0.03	BRD-A68888262	azelastine	Histamine receptor antagonist
6675	-0.03	BRD-A34817987	itraconazole	Cytochrome P450 inhibitor
6676	-0.03	BRD-K99107520	felbamate	Glutamate receptor antagonist
6677	-0.03	BRD-K33211335	dextromethorphan	Glutamate receptor antagonist
6678	-0.03	BRD-K18779551	bifemelane	Acetylcholine release stimulant
6679	-0.03	BRD-A93206962	L-755507	Adrenergic receptor agonist
6680	-0.03	BRD-K45033733	famciclovir	DNA polymerase inhibitor
6682	-0.03	BRD-A29485665	bicalutamide	Androgen receptor antagonist
6683	-0.03	BRD-K76723084	isotretinoin	Retinoid receptor agonist
6684	-0.03	BRD-K09778810	FGIN-1-27	Inositol monophosphatase inhibitor
6685	-0.03	BRD-K96354014	nifedipine	Calcium channel blocker
6686	-0.03	BRD-K68143200	SA-792541	CDC inhibitor
6687	-0.03	BRD-K88789588	letrozole	Aromatase inhibitor
6688	-0.04	BRD-K60038276	irbesartan	Angiotensin receptor antagonist
6693	-0.06	BRD-K82147103	lofepramine	Norepinephrine reuptake inhibitor
6697	-0.07	BRD-K01493881	apigenin	Casein kinase inhibitor
6698	-0.07	BRD-K04710043	hexamethylenebisacetamide	AKT inhibitor
6699	-0.07	BRD-A39172021	ampiroxicam	Cyclooxygenase inhibitor
6700	-0.07	BRD-K15567136	papaverine	Phosphodiesterase inhibitor
6701	-0.07	BRD-K63165456	norcyclobenzaprine	Adrenergic receptor agonist
6702	-0.07	BRD-K06753942	nobiletin	MEK inhibitor
6703	-0.07	BRD-K33193182	methylnorlichexanthone	Aurora kinase inhibitor
6704	-0.07	BRD-K78838262	austricine	Hypolipidemic
6705	-0.07	BRD-A33168282	sotalol	Adrenergic receptor antagonist
6706	-0.07	BRD-K82036761	sertraline	Serotonin receptor antagonist
6707	-0.07	BRD-K20742498	RS-39604	Serotonin receptor antagonist
6708	-0.07	BRD-A10903566	imiloxan	Adrenergic receptor antagonist
6709	-0.07	BRD-A31159102	fluoxetine	Selective serotonin reuptake inhibitor (SSRI)
6710	-0.07	BRD-K60762818	desipramine	Tricyclic antidepressant
6711	-0.07	BRD-A01320529	salmeterol	Adrenergic receptor agonist
6714	-0.08	BRD-A22769835	homochlorcyclizine	Antihistamine
6719	-0.1	BRD-K82109576	vincristine	Tubulin inhibitor
6722	-0.11	BRD-K87990216	piretanide	Glucocorticoid receptor agonist
6723	-0.11	BRD-K15025317	BAY-11-7821	NFkB pathway inhibitor
6724	-0.11	BRD-K75699339	rizatriptan	Serotonin receptor agonist
6725	-0.11	BRD-K19352500	prochlorperazine	Dopamine receptor antagonist
6726	-0.11	BRD-K59332007	linopirdine	Potassium channel blocker
6727	-0.11	BRD-K15834839	lobendazole	Anthelmintic
6728	-0.11	BRD-K39987650	bisacodyl	Laxative
6729	-0.11	BRD-K12994359	valdecoxib	Cyclooxygenase inhibitor
6730	-0.12	BRD-A05186015	bupropion	Dopamine uptake inhibitor
6731	-0.13	BRD-K07691486	roscovitine	CDK inhibitor
6735	-0.14	BRD-K88429204	pyrimethamine	Dihydrofolate reductase inhibitor
6736	-0.14	BRD-K09416995	lovastatin	HMGCR inhibitor
6737	-0.14	BRD-K94920105	DR-2313	PARP inhibitor
6738	-0.14	BRD-K52989797	clomipramine	Serotonin transporter inhibitor (SERT)
6739	-0.14	BRD-A91866971	SQ-29548	Thromboxane receptor antagonist
6740	-0.14	BRD-A01643550	prednisolone	Glucocorticoid receptor agonist
6741	-0.14	BRD-A01593789	chlormadinone	5-alpha reductase inhibitor
6742	-0.14	BRD-K70327191	benzoxiquine	Anti-infective
6743	-0.14	BRD-K45861246	azaperone	Dopamine receptor antagonist
6744	-0.14	BRD-K06926592	tretinoin	Retinoid receptor agonist
6745	-0.14	BRD-K29950728	clomifene	Estrogen receptor antagonist
6746	-0.15	BRD-K28578425	cilostamide	Phosphodiesterase inhibitor
6751	-0.17	BRD-A56012032	thiorphan	Membrane metalloendopeptidase inhibitor
6752	-0.18	BRD-A97730597	hexylcaine	Sodium channel blocker
6753	-0.18	BRD-K01095011	finasteride	5-alpha reductase inhibitor
6754	-0.18	BRD-K89274813	DMP-543	Acetylcholine release stimulant
6755	-0.18	BRD-K97181089	amiloride	Sodium channel blocker
6756	-0.18	BRD-K67100011	pivmecillinam	Bacterial cell wall synthesis inhibitor
6757	-0.18	BRD-K47936004	piribedil	Dopamine receptor agonist
6758	-0.18	BRD-K66296774	fluvastatin	HMGCR inhibitor
6759	-0.18	BRD-K56429665	calcipotriol	Vitamin D receptor agonist
6763	-0.21	BRD-K19462402	buflomedil	Adrenergic receptor antagonist
6764	-0.21	BRD-A64297288	amlodipine	Calcium channel blocker
6765	-0.21	BRD-K85925969	zalcitabine	Nucleoside reverse transcriptase inhibitor
6766	-0.21	BRD-M00539986	formoterol	Adrenergic receptor agonist
6767	-0.21	BRD-K46317332	proadifen	Nitric oxide synthase inhibitor
6768	-0.21	BRD-K65639003	icariin	Phosphodiesterase inhibitor
6769	-0.21	BRD-K71799949	carbamazepine	Carboxamide antiepileptic
6770	-0.21	BRD-K26664453	cytochalasin-b	Microtubule inhibitor
6774	-0.25	BRD-K72420232	WZ-4002	EGFR inhibitor
6775	-0.25	BRD-A68589262	troxipide	Glucosamine synthetase stimulant
6776	-0.25	BRD-A88254928	salbutamol	Adrenergic receptor agonist
6777	-0.25	BRD-K29530284	amlexanox	Histamine receptor modulator
6778	-0.25	BRD-A41451487	PK-11195	Benzodiazepine receptor antagonist
6779	-0.25	BRD-K73391359	quinisocaine	Local anesthetic
6780	-0.25	BRD-A57382968	piroxicam	Cyclooxygenase inhibitor
6781	-0.25	BRD-K53123955	niridazole	Phosphofructokinase inhibitor
6782	-0.25	BRD-K29582677	flunarizine	Calcium channel blocker
6783	-0.25	BRD-K74212935	ergocryptine	Dopamine agonist
6784	-0.25	BRD-K10974103	diloxanide	Protein synthesis inhibitor
6785	-0.25	BRD-A46393198	tetramisole	Immunostimulant
6786	-0.25	BRD-K67783091	haloperidol	Dopamine receptor antagonist
6790	-0.28	BRD-K15715913	fluperlapine	Serotonin receptor antagonist
6791	-0.28	BRD-K59574735	ubenimex	Leukotriene inhibitor
6792	-0.28	BRD-K06980535	promazine	Dopamine receptor antagonist
6793	-0.28	BRD-K28307902	flutamide	Androgen receptor antagonist
6794	-0.28	BRD-A72758037	asiatic-acid	Apoptosis stimulant
6795	-0.28	BRD-K46937689	phenazone	Cyclooxygenase inhibitor
6797	-0.28	BRD-K97752965	nicorandil	Nitric oxide donor
6798	-0.28	BRD-K41731458	triclosan	Enoyl-[acyl-carrier-protein] reductase [NADH] inhibitor
6799	-0.3	BRD-A09161221	nomilin	HSP inhibitor
6800	-0.32	BRD-K68437527	EMF-bca1-60	caspase inhibitor
6801	-0.32	BRD-A68281735	REV-5901	Leukotriene receptor antagonist
6802	-0.32	BRD-K71499074	diclofenamide	Carbonic anhydrase inhibitor
6803	-0.32	BRD-A39290993	cyproterone	Androgen receptor antagonist
6804	-0.32	BRD-K93645900	tadalafil	Phosphodiesterase inhibitor
6805	-0.32	BRD-A28746609	paclitaxel	Tubulin inhibitor
6806	-0.32	BRD-A41519720	ezetimibe	Niemann-Pick C1-like 1 protein antagonist
6809	-0.32	BRD-K12513978	fenbufen	Cyclooxygenase inhibitor
6810	-0.32	BRD-K15563106	phloretin	Sodium/glucose cotransporter inhibitor
6812	-0.35	BRD-A48261811	argatroban	Thrombin inhibitor
6813	-0.35	BRD-K10843433	phenylbutazone	Cyclooxygenase inhibitor
6814	-0.35	BRD-K93201660	ML-7	Myosin light chain kinase inhibitor
6815	-0.35	BRD-K80315159	DPPE	Histamine receptor antagonist
6816	-0.35	BRD-A49358627	ciprofibrate	PPAR receptor agonist
6817	-0.35	BRD-K43736954	cortisone	Glucocorticoid receptor agonist
6818	-0.35	BRD-A16700644	isoxsuprine	Adrenergic receptor agonist
6823	-0.39	BRD-K00532621	midazolam	Benzodiazepine receptor agonist
6824	-0.39	BRD-K60640630	mometasone	Glucocorticoid receptor agonist
6825	-0.39	BRD-A30590053	MR-16728	Acetylcholine release enhancer
6826	-0.39	BRD-A42167015	carteolol	Adrenergic receptor antagonist
6827	-0.39	BRD-K40887525	ritanserin	Serotonin receptor antagonist
6828	-0.39	BRD-K02581333	protein-tyrosine-phosphatase-inhibitor-IV	Tyrosine phosphatase inhibitor
6829	-0.39	BRD-K52219182	BRD-K52219182	Phosphodiesterase inhibitor
6830	-0.39	BRD-K09255212	clioquinol	Chelating agent
6831	-0.39	BRD-A07780951	orciprenaline	Adrenergic receptor agonist
6832	-0.39	BRD-A09472452	flecainide	Sodium channel blocker
6833	-0.39	BRD-A47598013	citalopram	Serotonin reuptake inhibitor
6835	-0.42	BRD-A01787639	naftopidil	Adrenergic receptor antagonist
6836	-0.42	BRD-A49172652	lansoprazole	ATPase inhibitor
6837	-0.42	BRD-K90976994	dehydrocholic-acid	Bile acid
6838	-0.42	BRD-A60070924	alpha-estradiol	Estrogen receptor agonist
6839	-0.42	BRD-K04170657	psoromic-acid	Ras GTPase inhibitor
6840	-0.42	BRD-K77771411	moxonidine	Imidazoline receptor agonist
6841	-0.42	BRD-K68620903	dydrogesterone	Progesterone receptor agonist
6842	-0.42	BRD-K17378184	prestwick-559	Dopamine receptor agonist
6843	-0.42	BRD-K09132007	D-4476	TGF beta receptor inhibitor
6844	-0.42	BRD-A17411484	carprofen	Cyclooxygenase inhibitor
6845	-0.42	BRD-A95513702	androsta-1,4-dien-3,17-dione	Aromatase inhibitor
6846	-0.42	BRD-K41713976	E-4031	Potassium channel blocker
6847	-0.42	BRD-A92537424	danazol	Estrogen receptor antagonist
6848	-0.42	BRD-A55416093	colforsin	Adenylyl cyclase activator
6849	-0.42	BRD-K62929068	6-benzylaminopurine	Purinergic receptor activator
6852	-0.42	BRD-K63550407	erythromycin	NFkB pathway inhibitor
6853	-0.42	BRD-A44008656	doxylamine	Histamine receptor antagonist
6854	-0.42	BRD-K37289225	clozapine	Dopamine receptor antagonist
6856	-0.46	BRD-K40902647	vincamine	Adrenergic receptor antagonist
6857	-0.46	BRD-K43330982	JTE-013	Lysophospholipid receptor antagonist
6858	-0.46	BRD-K40919711	BAPTA-AM	Potassium channel blocker
6859	-0.46	BRD-K14920963	erythrosine	Coloring agent
6860	-0.46	BRD-A54487287	cortisone	Glucocorticoid receptor agonist
6864	-0.46	BRD-K73109821	diazoxide	Potassium channel activator
6865	-0.46	BRD-K14888893	minoxidil	KATP activator
6866	-0.46	BRD-K47207162	zimelidine	Serotonin reuptake inhibitor
6868	-0.49	BRD-A92630576	trimebutine	Opioid receptor agonist
6869	-0.49	BRD-K69763916	LY-341495	Glutamate receptor antagonist
6870	-0.49	BRD-K71534238	GW-9508	Free fatty acid receptor agonist
6871	-0.49	BRD-K96402602	farnesylthiotriazole	PPMTase inhibitor
6872	-0.49	BRD-K51476772	ST-638	Tyrosine kinase inhibitor
6873	-0.49	BRD-A79981887	midodrine	Adrenergic receptor agonist
6874	-0.49	BRD-A25234499	aminoglutethimide	Glucocorticoid receptor antagonist
6875	-0.49	BRD-K67043667	altretamine	DNA synthesis inhibitor
6880	-0.52	BRD-A16444946	acarbose	Glucosidase inhibitor
6881	-0.52	BRD-K82561139	ricinine	Casein kinase inhibitor
6882	-0.53	BRD-K70511574	sunitinib	PLK inhibitor
6883	-0.53	BRD-K94887716	TFMPP	Serotonin receptor agonist
6884	-0.53	BRD-K49668410	clarithromycin	Bacterial 50S ribosomal subunit inhibitor
6885	-0.53	BRD-K64606589	apicidin	HDAC inhibitor
6886	-0.53	BRD-K96778649	tyrphostin-47	EGFR inhibitor
6887	-0.53	BRD-A71262238	nafadotride	Dopamine receptor antagonist
6888	-0.53	BRD-K34776109	glimepiride	Insulin secretagogue
6889	-0.53	BRD-K38323065	phenacetin	Cyclooxygenase inhibitor
6890	-0.53	BRD-A48257147	PHCCC	Glutamate receptor agonist
6891	-0.53	BRD-K08109516	L-701324	Glutamate receptor antagonist
6892	-0.53	BRD-A19500257	geldanamycin	HSP inhibitor
6893	-0.53	BRD-K23875128	RHO-kinase-inhibitor-III[rockout]	Rho associated kinase inhibitor
6900	-0.56	BRD-K44876623	zolpidem	Benzodiazepine receptor agonist
6901	-0.56	BRD-K60298136	ITE	Aryl hydrocarbon receptor agonist
6902	-0.56	BRD-K53263234	CITCO	CAR agonist
6904	-0.56	BRD-K14993104	bemegride	Chemoreceptor agonist
6905	-0.57	BRD-A35519318	benidipine	Calcium channel blocker
6912	-0.6	BRD-K90259198	W-7	Calmodulin antagonist
6913	-0.6	BRD-K18574842	nafcillin	Bacterial cell wall synthesis inhibitor
6914	-0.6	BRD-A41304429	practolol	Adrenergic receptor antagonist
6915	-0.6	BRD-K30020243	aliskiren	Antihypertensive
6917	-0.6	BRD-K16478699	PLX-4720	RAF inhibitor
6918	-0.63	BRD-K33106058	cytarabine	Ribonucleotide reductase inhibitor
6919	-0.63	BRD-K13049116	BMS-754807	IGF-1 inhibitor
6920	-0.63	BRD-K40901640	cinanserin	Serotonin receptor antagonist
6921	-0.63	BRD-K39120595	bithionol	Autotaxin inhibitor
6922	-0.63	BRD-K70914287	BIBX-1382	EGFR inhibitor
6925	-0.63	BRD-A36074203	remacemide	Glutamate receptor antagonist
6934	-0.67	BRD-K10466330	AVA	Nucleophosmin inhibitor
6935	-0.67	BRD-K20141153	atomoxetine	Norepinephrine transporter inhibitor
6936	-0.67	BRD-K34415467	trimethobenzamide	Histamine receptor antagonist
6937	-0.67	BRD-K01815685	indole	aryl hydrocarbon receptor agonist
6938	-0.67	BRD-A51714012	venlafaxine	Adrenergic inhibitor
6943	-0.69	BRD-K61737877	VEGF-receptor-2-kinase-inhibitor-IV	VEGFR inhibitor
6944	-0.7	BRD-K56614220	clofazimine	GK0582 inhibitor
6945	-0.7	BRD-K05104363	PD-184352	MEK inhibitor
6946	-0.7	BRD-K69837166	trap-101	Nociceptin/orphanin FQ (NOP) receptor antagonist
6947	-0.7	BRD-A87719232	naproxen	Cyclooxygenase inhibitor
6948	-0.7	BRD-K93460210	lamotrigine	Serotonin receptor antagonist
6949	-0.7	BRD-K64341947	CFM-1571	Guanylate cyclase activator
6950	-0.7	BRD-K48869804	icilin	TRPV agonist
6954	-0.74	BRD-K59419204	AM-281	Cannabinoid receptor antagonist
6959	-0.74	BRD-U88459701	atorvastatin	HMGCR inhibitor
6960	-0.74	BRD-K12184916	dactolisib	MTOR inhibitor
6964	-0.78	BRD-K42679050	Y-27152	Potassium channel activator
6965	-0.78	BRD-K20995441	U-54494A	Opioid receptor agonist
6966	-0.78	BRD-K51677086	erythromycin	NFkB pathway inhibitor
6967	-0.78	BRD-A48430263	pioglitazone	Insulin sensitizer
6968	-0.78	BRD-K51575138	TPCA-1	IKK inhibitor
6969	-0.78	BRD-K32536677	AGK-2	SIRT inhibitor
6974	-0.8	BRD-K82795137	loratadine	Histamine receptor antagonist
6976	-0.81	BRD-M72442222	vicriviroc	CC chemokine receptor antagonist
6977	-0.81	BRD-K37561857	zardaverine	Phosphodiesterase inhibitor
6978	-0.81	BRD-K05151076	ZK-164015	Estrogen receptor antagonist
6979	-0.81	BRD-K46142322	RS-67333	Serotonin receptor partial agonist
6980	-0.81	BRD-K76840893	RS-17053	Adrenergic receptor antagonist
6984	-0.85	BRD-K52080565	rilmenidine	Imidazoline receptor agonist
6985	-0.85	BRD-K41859756	NVP-AUY922	HSP inhibitor
6986	-0.85	BRD-K06221026	DUP-697	Cyclooxygenase inhibitor
6987	-0.85	BRD-K17110974	aristolochic-acid	Phospholipase inhibitor
6988	-0.85	BRD-K37447567	hydrocotarnine	Opioid receptor antagonist
6992	-0.88	BRD-K71035033	masitinib	KIT inhibitor
6993	-0.88	BRD-K53972329	ruxolitinib	JAK inhibitor
6995	-0.89	BRD-K68174511	torin-2	MTOR inhibitor
6999	-0.92	BRD-K97399794	quercetin	Polar auxin transport inhibitor
7000	-0.92	BRD-A47633927	NPC-15199	ICAM1 antagonist
7005	-0.93	BRD-A89434049	sarmentogenin	ATPase inhibitor
7008	-0.95	BRD-K10670311	sulfasalazine	Antirheumatic
7009	-0.95	BRD-K18316707	O-1918	Cannabinoid receptor antagonist
7010	-0.95	BRD-A82656074	naltrindole	Opioid receptor antagonist
7011	-0.95	BRD-K05181084	NGB-2904	Dopamine receptor antagonist
7012	-0.95	BRD-K18619710	digoxigenin	Steroid
7013	-0.95	BRD-K43290182	Ro-04-6790	Serotonin receptor antagonist
7014	-0.95	BRD-K05977355	fluconazole	Sterol demethylase inhibitor
7015	-0.96	BRD-K67868012	PI-103	MTOR inhibitor
7021	-0.99	BRD-A41450521	tosufloxacin	Bacterial DNA gyrase inhibitor
7022	-0.99	BRD-K63195589	tipifarnib	Farnesyltransferase inhibitor
7023	-0.99	BRD-K13926615	vardenafil	Phosphodiesterase inhibitor
7024	-0.99	BRD-K89375097	pirenzepine	Acetylcholine receptor antagonist
7025	-0.99	BRD-A63667919	methylergometrine	Dopamine receptor antagonist
7026	-0.99	BRD-A45140972	meclocycline	Bacterial 30S ribosomal subunit inhibitor
7027	-0.99	BRD-A62021152	WAY-161503	Serotonin receptor agonist
7028	-0.99	BRD-A71203467	l-stepholidine	Dopamine receptor antagonist
7029	-0.99	BRD-K93918653	quizartinib	FLT3 inhibitor
7030	-0.99	BRD-K50417881	eticlopride	Dopamine receptor antagonist
7031	-0.99	BRD-A68631409	evodiamine	ATPase inhibitor
7035	-1.02	BRD-K50168500	canertinib	EGFR inhibitor
7036	-1.02	BRD-A11990600	lorazepam	Benzodiazepine receptor agonist
7037	-1.02	BRD-K80672993	M2-PK-activator	-666
7038	-1.02	BRD-K68332390	ponalrestat	Aldose reductase inhibitor
7039	-1.02	BRD-K36009368	NNC-63-0532	Opioid receptor agonist
7040	-1.02	BRD-K48367671	febuxostat	Xanthine oxidase inhibitor
7041	-1.02	BRD-A99177642	deltaline	Acetylcholine receptor antagonist
7042	-1.02	BRD-K31633810	DAU-5884	Acetylcholine receptor antagonist
7043	-1.02	BRD-K26548821	quinpirole	Dopamine receptor agonist
7044	-1.02	BRD-A83855350	naltrexone	Opioid receptor antagonist
7045	-1.02	BRD-K27305650	LY-294002	MTOR inhibitor
7048	-1.02	BRD-A25004090	erastin	Ion channel antagonist
7049	-1.03	BRD-K76810206	nicergoline	Adrenergic receptor antagonist
7059	-1.06	BRD-K04923131	GSK-3-inhibitor-IX	Glycogen synthase kinase inhibitor
7060	-1.06	BRD-K97118047	4,5,6,7-tetrabromobenzotriazole	Casein kinase inhibitor
7061	-1.06	BRD-A26334849	propafenone	Antiarrhythmic
7062	-1.06	BRD-K40992116	parachlorophenol	Anti-infective
7063	-1.06	BRD-K37691127	hinokitiol	Tyrosinase inhibitor
7065	-1.07	BRD-K48735772	PD-158780	EGFR inhibitor
7066	-1.08	BRD-A92161634	scopoline	Acetylcholine receptor antagonist
7072	-1.09	BRD-K87696786	LY-456236	Glutamate receptor antagonist
7073	-1.09	BRD-K15791587	L-733060	Tachykinin antagonist
7075	-1.09	BRD-A65280694	molindone	Dopamine receptor antagonist
7086	-1.13	BRD-K09485525	GANT-61	GLI antagonist
7087	-1.13	BRD-K23566484	nilutamide	Androgen receptor antagonist
7088	-1.13	BRD-A38747044	KU-14R	Imidazoline receptor ligand
7090	-1.13	BRD-K92723993	imatinib	BCR-ABL kinase inhibitor
7091	-1.14	BRD-K59256312	gabexate	Serine protease inhibitor
7098	-1.18	BRD-A35989968	megestrol	Progesterone receptor agonist
7102	-1.2	BRD-K62353524	DY-131	Estrogen receptor agonist
7103	-1.2	BRD-K65503129	HSP90-inhibitor	HSP inhibitor
7104	-1.2	BRD-K06159959	CCMQ	Inhibitor of the binding of homoquinolinic acid to non-NMDA sensitive sites
7105	-1.2	BRD-A90515964	guaifenesin	Expectorant
7106	-1.2	BRD-A98431941	ephedrine	Adrenergic receptor agonist
7108	-1.2	BRD-K50388907	fenofibrate	PPAR receptor agonist
7111	-1.22	BRD-A08877921	cephalotaxine	Protein synthesis inhibitor
7112	-1.23	BRD-A31801025	formestane	Aromatase inhibitor
7113	-1.23	BRD-K96809896	SKF-86002	p38 MAPK inhibitor
7114	-1.23	BRD-A64227845	SKF-77434	Dopamine receptor agonist
7115	-1.23	BRD-A25143711	hydrocortisone	Glucocorticoid receptor agonist
7116	-1.23	BRD-K88742110	BRD-K88742110	HDAC inhibitor
7117	-1.23	BRD-K21450440	benzthiazide	Carbonic anhydrase inhibitor
7118	-1.23	BRD-K63430059	methoxsalen	DNA synthesis inhibitor
7123	-1.27	BRD-A04706586	bucladesine	Adenosine receptor agonist
7125	-1.27	BRD-K77987382	mebendazole	Tubulin inhibitor
7126	-1.27	BRD-K12762134	XAV-939	Tankyrase inhibitor
7127	-1.27	BRD-K13211965	L-741742	Dopamine receptor antagonist
7128	-1.28	BRD-K05673000	dicloxacillin	Bacterial cell wall synthesis inhibitor
7135	-1.33	BRD-K86003836	flubendazole	Tubulin inhibitor
7141	-1.34	BRD-A54029483	IRL-2500	Endothelin receptor antagonist
7142	-1.34	BRD-K16233984	eriochrome-black-t	Azo dye
7143	-1.34	BRD-K77947974	fluspirilene	Dopamine receptor antagonist
7146	-1.37	BRD-A73605923	mocimycin	Protein synthesis inhibitor
7147	-1.37	BRD-K82823076	RO-15-4513	GABA benzodiazepine site receptor inverse agonist
7148	-1.37	BRD-A68929948	DAPT-GSI-IX	Gamma secretase inhibitor
7149	-1.37	BRD-K78485176	olmesartan	Angiotensin receptor antagonist
7154	-1.39	BRD-K15935639	z-leu3-VS	Proteasome inhibitor
7159	-1.41	BRD-K35240538	methylprednisolone	Glucocorticoid receptor agonist
7160	-1.41	BRD-K18757346	U-46619	Thromboxane receptor agonist
7161	-1.41	BRD-A71459254	cymarin	ATPase inhibitor
7164	-1.41	BRD-K81473089	tacrine	Acetylcholinesterase inhibitor
7165	-1.42	BRD-A51820102	econazole	Bacterial cell wall synthesis inhibitor
7168	-1.43	BRD-A52172093	VU-0413807-2	Calcium channel blocker
7169	-1.44	BRD-A98283014	calmidazolium	Calcium channel blocker
7170	-1.44	BRD-K47631482	bromhexine	Mucolytic agent
7173	-1.44	BRD-A97739905	ketoprofen	Cyclooxygenase inhibitor
7177	-1.45	BRD-K91263825	nortriptyline	Tricyclic antidepressant
7183	-1.48	BRD-K54416256	methimazole	Antithyroid
7184	-1.48	BRD-K01638814	rilmenidine	Adrenergic receptor agonist
7185	-1.48	BRD-A36471396	biperiden	Acetylcholine receptor antagonist
7186	-1.48	BRD-K08556791	ethoprop	Acetylcholinesterase inhibitor
7188	-1.48	BRD-K12219985	glipizide	Sulfonylurea
7191	-1.51	BRD-K49671696	ketanserin	Serotonin receptor antagonist
7193	-1.52	BRD-A96255180	ribavirin	Antiviral
7194	-1.52	BRD-K78692225	leflunomide	Dihydroorotate dehydrogenase inhibitor
7195	-1.52	BRD-K09497549	kawain	Calcium channel modulator
7203	-1.54	BRD-K05464208	JX-401	p38 MAPK inhibitor
7204	-1.55	BRD-A81866333	CGS-21680	Adenosine receptor agonist
7209	-1.56	BRD-K05350981	oligomycin-c	ATPase inhibitor
7210	-1.56	BRD-K70883034	nimetazepam	GABA receptor agonist
7216	-1.58	BRD-K36258877	AZ-10417808	Caspase inhibitor
7217	-1.59	BRD-A28318179	aminomethyltransferase	Nitric oxide synthase inhibitor
7218	-1.59	BRD-A22844106	tenoxicam	Cyclooxygenase inhibitor
7225	-1.62	BRD-K10961822	latanoprost	Prostanoid receptor agonist
7226	-1.62	BRD-K03642198	AY-9944	Hedgehog pathway modulator
7242	-1.69	BRD-A11813248	AM-92016	Potassium channel blocker
7243	-1.69	BRD-K87991767	umbelliferone	Cyclooxygenase inhibitor
7244	-1.69	BRD-K15933101	ropinirole	Dopamine receptor agonist
7246	-1.71	BRD-A79903587	tegafur	Thymidylate synthase inhibitor
7248	-1.72	BRD-K82688027	RG-13022	PDGFR receptor inhibitor
7249	-1.73	BRD-K41567364	SB-334867	Orexin receptor antagonist
7250	-1.73	BRD-A93236127	digitoxin	ATPase inhibitor
7255	-1.75	BRD-K43468059	byssochlamic-acid	Mycotoxin
7257	-1.76	BRD-K11107424	tiotidine	Histamine receptor antagonist
7258	-1.76	BRD-K27665173	D-64406	PDGFR receptor inhibitor
7259	-1.76	BRD-A13650332	flucloxacillin	Bacterial cell wall synthesis inhibitor
7260	-1.76	BRD-K66019333	oxantel	Anthelmintic
7267	-1.8	BRD-K22878149	SB-205607	Delta 1 opioid receptor agonist
7268	-1.8	BRD-K18194590	mephentermine	Adrenergic receptor agonist
7269	-1.8	BRD-K64881305	ispinesib	Kinesin-like spindle protein inhibitor
7271	-1.81	BRD-K30563334	rifabutin	Protein synthesis inhibitor
7274	-1.83	BRD-K10065684	dantron	Laxative
7275	-1.83	BRD-K88611939	aniracetam	Glutamate receptor agonist
7276	-1.84	BRD-A42423104	benproperine	Antitussive
7277	-1.84	BRD-K78084463	W-12	Calmodulin antagonist
7281	-1.87	BRD-K13514097	everolimus	MTOR inhibitor
[truncated: 428 more rows]
